# Supplementary material for: Ronin Governs Early Heart Development by Controlling Core Gene Expression Programs
Source: Cell Rep. 2017 Nov 7;21(6):1562–73. doi: 10.1016/j.celrep.2017.10.036 (PMC5695914; doi:10.1016/j.celrep.2017.10.036)
Supplement: Table S1. PANTHER Analysis of Ronin/Hcf-1-Bound Genes in Embryonic Heart Tissue at E11.5 [file mmc2.xlsx]

## Sheet: Ronin, Hcf1 Peak distribution
Table S1. Ronin and Hcf-1 ChIP-seq. Peak distribution in cardiac tissue at E11.5
ChIP	Category	Location	Database	Peak #	Peak %
Ronin	Gene	Promoter	Known__Gene	297	0.574468
	Gene	Promoter	Gene__RefSeq	271	0.524178
	Gene	5UTR	Known__Gene	265	0.512573
	Gene	Intron	Known__Gene	264	0.510638
	Gene	Known	Gene	254	0.491296
	Gene	Gene	RefSeq	229	0.44294
	Gene	5UTR	Gene__RefSeq	225	0.435203
	Gene	Intron	Gene__RefSeq	209	0.404255
	GC	GC	CpgIslands	203	0.39265
	Repeats	Repeats	SINE	140	0.270793
	Repeats	Repeats	Simple_repeat	136	0.263056
	Repeats	Repeats	LTR	92	0.17795
	Repeats	Repeats	LINE	89	0.172147
	Gene	3UTR	Known__Gene	52	0.10058
	piRNAs	piRNAs	piRNAs	49	0.0947776
	Repeats	Repeats	Low_complexity	45	0.0870406
	Repeats	Repeats	Satellite	13	0.0251451
	Repeats	Repeats	DNA	12	0.0232108
	Gene	3UTR	Gene__RefSeq	7	0.0135397
	Repeats	Repeats	rRNA	6	0.0116054
	Repeats	Repeats	Unknown	6	0.0116054
	Repeats	Repeats	Other	2	0.00386847
	Repeats	Repeats	tRNA	2	0.00386847
	RNA	RNA	miRNA	1	0.00193424
	Repeats	Repeats	scRNA	1	0.00193424
	Repeats	Repeats	RNA	0	0
	Repeats	Repeats	srpRNA	0	0
	Repeats	Repeats	RC	0	0
	RNA	RNA	snoRNA	0	0
	Repeats	Repeats	snRNA	0	0
			Total	517
Hcf1	Gene	Promoter	Known__Gene	979	1.89362
	Gene	Promoter	Gene__RefSeq	913	1.76596
	Gene	Known	Gene	878	1.69826
	Gene	5UTR	Known__Gene	869	1.68085
	Gene	Intron	Known__Gene	849	1.64217
	Gene	Gene	RefSeq	807	1.56093
	Gene	5UTR	Gene__RefSeq	792	1.53191
	GC	GC	CpgIslands	766	1.48162
	Gene	Intron	Gene__RefSeq	749	1.44874
	Repeats	Repeats	SINE	424	0.820116
	Repeats	Repeats	Simple_repeat	396	0.765957
	Repeats	Repeats	Low_complexity	172	0.332689
	Repeats	Repeats	LTR	172	0.332689
	Repeats	Repeats	LINE	131	0.253385
	Gene	3UTR	Known__Gene	128	0.247582
	piRNAs	piRNAs	piRNAs	102	0.197292
	Repeats	Repeats	DNA	35	0.0676983
	Gene	3UTR	Gene__RefSeq	22	0.0425532
	Repeats	Repeats	rRNA	18	0.0348162
	Repeats	Repeats	tRNA	11	0.0212766
	Repeats	Repeats	Satellite	11	0.0212766
	Repeats	Repeats	Other	6	0.0116054
	RNA	RNA	miRNA	6	0.0116054
	Repeats	Repeats	Unknown	5	0.00967118
	Repeats	Repeats	snRNA	4	0.00773694
	Repeats	Repeats	scRNA	4	0.00773694
	RNA	RNA	snoRNA	3	0.00580271
	Repeats	Repeats	srpRNA	1	0.00193424
	Repeats	Repeats	RNA	0	0
	Repeats	Repeats	RC	0	0
			Total	1308

## Sheet: H3K4me3 Peak distribution
Table S1. H3K4me3 ChIP-seq. Peak distribution in controls and Nkx2.5::Cre-driven Ronin knockout heart tissue at E11.5.
			Controls		Knockouts
Category	Loction	Database	Peak #	Peak %	Peak #	Peak %
GC	GC	CpgIslands	13011	0.544302	12996	59.0539
Gene	3UTR	Gene__RefSeq	1223	0.051163	949	4.31226
Gene	3UTR	Known__Gene	3146	0.13161	2756	12.5233
Gene	5UTR	Gene__RefSeq	12052	0.504183	11656	52.965
Gene	5UTR	Known__Gene	14336	0.599732	13757	62.5119
Gene	Gene	RefSeq	12855	0.537776	12279	55.7959
Gene	Intron	Gene__RefSeq	14900	0.623327	13691	62.212
Gene	Intron	Known__Gene	17204	0.719712	15899	72.2452
Gene	Known	Gene	14601	0.610818	13966	63.4616
Gene	Promoter	Gene__RefSeq	14640	0.61245	14466	65.7336
Gene	Promoter	Known__Gene	16757	0.701012	16362	74.3491
MirnaPromoters	Mirna	Promoters	301	0.012592	315	1.43136
piRNAs	piRNAs	piRNAs	2665	0.111488	1994	9.06075
Repeats	Repeats	DNA	1561	0.0653029	1200	5.45281
Repeats	Repeats	LINE	3634	0.152025	2871	13.0458
Repeats	Repeats	Low_complexity	7202	0.301288	6433	29.2316
Repeats	Repeats	LTR	4265	0.178422	3191	14.4999
Repeats	Repeats	Other	73	0.00305388	41	0.186304
Repeats	Repeats	RC	2	8.3668e-05	2	0.00908802
Repeats	Repeats	RNA	9	0.000376506	7	0.0318081
Repeats	Repeats	rRNA	49	0.00204987	43	0.195392
Repeats	Repeats	Satellite	218	0.00911981	186	0.845186
Repeats	Repeats	scRNA	142	0.00594043	114	0.518017
Repeats	Repeats	Simple_repeat	10940	0.457664	9192	41.7685
Repeats	Repeats	SINE	11965	0.500544	9751	44.3086
Repeats	Repeats	snRNA	57	0.00238454	42	0.190848
Repeats	Repeats	srpRNA	4	0.000167336	5	0.02272
Repeats	Repeats	tRNA	221	0.00924531	192	0.87245
Repeats	Repeats	Unknown	144	0.0060241	97	0.440769
RNA	RNA	miRNA	77	0.00322122	68	0.308993
RNA	RNA	snoRNA	45	0.00188253	47	0.213568
		Total	23904		22007

## Sheet: Bound or marked genes
Table S1. Ronin/Hcf-1 bound or H3K4me3 marked genes and their respective overlap. Number of genes in each group is indicated in parenthesis.
Ronin - all (400)	Hcf-1 - all (1272)	H3K4me3 - all (13357)	Ronin + Hcf-1 (4)	Ronin + H3K4me3 (57)	Hcf-1 + H3K4me3 (920)	Ronin only (1)	Hcf-1 only (10)	H3K4me3 only (12042)	Ronin + Hcf-1 + H3k4me3 (338)
0610012D14Rik	0610011F06Rik	0610006I08Rik	9630041N07Rik	3110040N11Rik	0610011F06Rik	Apbh	Sept8	0610006I08Rik	0610012D14Rik
1110004F10Rik	0610012D14Rik	0610007C21Rik	GA_x5J8B7W2BV0-3116-4045	4931408C20Rik	0610037D15Rik		March9	0610007C21Rik	1110004F10Rik
1110012M11Rik	0610037D15Rik	0610007L01Rik	Olfr1274	4933424B01Rik	0610037P05Rik		Acacb	0610007L01Rik	1110012M11Rik
1190005F20Rik	0610037P05Rik	0610007P08Rik	Vmn2r102	AI987944	1110001J03Rik		BC022651	0610007P08Rik	1190005F20Rik
1190017O12Rik	1110001J03Rik	0610007P14Rik		Ang	1110005A03Rik		Fut1	0610007P14Rik	1190017O12Rik
1200016B10Rik	1110004F10Rik	0610007P22Rik		Atg4d	1110013L07Rik		Hrh2	0610007P22Rik	1200016B10Rik
1700017N19Rik	1110005A03Rik	0610009B22Rik		BC016423	1110014N23Rik		Kbtbd7	0610009B22Rik	1700017N19Rik
1700030K09Rik	1110012M11Rik	0610009D07Rik		Bcl6b	1110020P15Rik		Olfr854	0610009D07Rik	1700030K09Rik
2210016L21Rik	1110013L07Rik	0610009K11Rik		C030011O14Rik	1200013P24Rik		Slc45a2	0610009K11Rik	2210016L21Rik
2310021P13Rik	1110014N23Rik	0610009O03Rik		Cbx5	1500012F01Rik		Vmn2r73	0610009O03Rik	2310021P13Rik
2310035K24Rik	1110020P15Rik	0610009O20Rik		Cnih2	1600012H06Rik			0610009O20Rik	2310035K24Rik
2410137M14Rik	1190005F20Rik	0610010E21Rik		Dcun1d2	1700021K19Rik			0610010E21Rik	2410137M14Rik
3110037I16Rik	1190017O12Rik	0610010F05Rik		Dph3	1700029J07Rik			0610010F05Rik	3110037I16Rik
3110040N11Rik	1200013P24Rik	0610010K14Rik		EG545952	1700034H14Rik			0610010K14Rik	3830403N18Rik
3830403N18Rik	1200016B10Rik	0610010O12Rik		Eif3k	1810007P19Rik			0610010O12Rik	4833439L19Rik
4833439L19Rik	1500012F01Rik	0610011F06Rik		Fgfr1op2	1810013L24Rik			0610011L14Rik	4930403C10Rik
4930403C10Rik	1600012H06Rik	0610011L14Rik		Fxr2	1810047C23Rik			0610012H03Rik	4930430F08Rik
4930430F08Rik	1700017N19Rik	0610012D14Rik		Hnrnpa1	2010208K18Rik			0610013E23Rik	4930504E06Rik
4930504E06Rik	1700021K19Rik	0610012H03Rik		Il2rg	2010301N04Rik			0610025P10Rik	4930529M08Rik
4930529M08Rik	1700029J07Rik	0610013E23Rik		Jarid1c	2210012G02Rik			0610031J06Rik	4933439F18Rik
4931408C20Rik	1700030K09Rik	0610025P10Rik		Klk1b24	2210018M11Rik			0610037L13Rik	5730536A07Rik
4933424B01Rik	1700034H14Rik	0610031J06Rik		LOC171266	2310014L17Rik			0610038D11Rik	6430706D22Rik
4933439F18Rik	1810007P19Rik	0610037D15Rik		Leng8	2310022M17Rik			0610038F07Rik	9530077C05Rik
5730536A07Rik	1810013L24Rik	0610037L13Rik		Lrrc46	2310028H24Rik			0610040J01Rik	9530096D07Rik
6430706D22Rik	1810047C23Rik	0610037P05Rik		Lztfl1	2310067B10Rik			0710008K08Rik	A230067G21Rik
9530077C05Rik	2010208K18Rik	0610038D11Rik		Map4k1	2410002O22Rik			0910001A06Rik	A730008H23Rik
9530096D07Rik	2010301N04Rik	0610038F07Rik		Med12	2410015M20Rik			0910001L09Rik	AI413782
9630041N07Rik	2210012G02Rik	0610040J01Rik		Mrpl10	2410017P07Rik			1100001E04Rik	AI847670
A230067G21Rik	2210016L21Rik	0710008K08Rik		Ncoa4	2610036L11Rik			1100001G20Rik	AI987662
A730008H23Rik	2210018M11Rik	0910001A06Rik		Nup50	2610110G12Rik			1100001H23Rik	Aamp
AI413782	2310014L17Rik	0910001L09Rik		Oxnad1	2700059D21Rik			1110001A07Rik	Abcb8
AI847670	2310021P13Rik	1100001E04Rik		Pdxdc1	2810012G03Rik			1110002B05Rik	Abcf2
AI987662	2310022M17Rik	1100001G20Rik		Polg	2810408P10Rik			1110002N22Rik	Abhd8
AI987944	2310028H24Rik	1100001H23Rik		Ptbp2	2810410C14Rik			1110003E01Rik	Abi1
Aamp	2310035K24Rik	1110001A07Rik		Rab1b	2810428I15Rik			1110004E09Rik	Abl1
Abcb8	2310067B10Rik	1110001J03Rik		Rapgef6	3110001D03Rik			1110005A23Rik	Acad8
Abcf2	2410002O22Rik	1110002B05Rik		Rbm39	3110043O21Rik			1110006G06Rik	Adat1
Abhd8	2410015M20Rik	1110002N22Rik		Rnase4	3200002M19Rik			1110007A13Rik	Adck1
Abi1	2410017P07Rik	1110003E01Rik		Shroom3	4922501C03Rik			1110007C09Rik	Adss
Abl1	2410137M14Rik	1110004E09Rik		Slc16a11	4930432K21Rik			1110007L15Rik	Ahsa1
Acad8	2610036L11Rik	1110004F10Rik		Slc16a13	4930511H11Rik			1110007M04Rik	Akap8
Adat1	2610110G12Rik	1110005A03Rik		Smarcc1	4930525F21Rik			1110008F13Rik	Alkbh4
Adck1	2700059D21Rik	1110005A23Rik		Snap23	4930534B04Rik			1110008J03Rik	Alkbh7
Adss	2810012G03Rik	1110006G06Rik		Socs3	4931406I20Rik			1110008P14Rik	Ankar
Ahsa1	2810408P10Rik	1110007A13Rik		Supt5h	4933403F05Rik			1110012D08Rik	Ap2s1
Akap8	2810410C14Rik	1110007C09Rik		Th1l	5230400G24Rik			1110012J17Rik	Apba3
Alkbh4	2810428I15Rik	1110007L15Rik		Tmco3	5430437P03Rik			1110012L19Rik	Arpm1
Alkbh7	3110001D03Rik	1110007M04Rik		Uhrf2	5730403M16Rik			1110014J01Rik	Asah3
Ang	3110037I16Rik	1110008F13Rik		Uqcrc1	5730494M16Rik			1110014K08Rik	Atg2a
Ankar	3110043O21Rik	1110008J03Rik		Usp33	5830417C01Rik			1110017D15Rik	Atg9b
Ap2s1	3200002M19Rik	1110008P14Rik		Vmn2r121	6230416J20Rik			1110018J18Rik	Atp11c
Apba3	3830403N18Rik	1110012D08Rik		Vmn2r4	6330408A02Rik			1110018M03Rik	Atp5a1
Apbh	4833439L19Rik	1110012J17Rik		Xlr	6330503K22Rik			1110019J04Rik	Atp5o
Arpm1	4922501C03Rik	1110012L19Rik		Xpnpep1	6430526N21Rik			1110019K23Rik	Atpaf2
Asah3	4930403C10Rik	1110012M11Rik		Zbtb40	9030624J02Rik			1110019N10Rik	Aup1
Atg2a	4930430F08Rik	1110013L07Rik		Zfp106	9130011E15Rik			1110020G09Rik	B230118H07Rik
Atg4d	4930432K21Rik	1110014J01Rik		Zfp112	9130019O22Rik			1110021L09Rik	BC027344
Atg9b	4930504E06Rik	1110014K08Rik			9130023D20Rik			1110028A07Rik	BC068281
Atp11c	4930511H11Rik	1110014N23Rik			9130023H24Rik			1110028C15Rik	Banp
Atp5a1	4930525F21Rik	1110017D15Rik			9130401M01Rik			1110031B06Rik	Bcl7c
Atp5o	4930529M08Rik	1110018J18Rik			9430015G10Rik			1110031I02Rik	Bet1
Atpaf2	4930534B04Rik	1110018M03Rik			9530058B02Rik			1110032A03Rik	Bicd2
Aup1	4931406I20Rik	1110019J04Rik			9630025I21Rik			1110032A04Rik	Bst2
B230118H07Rik	4933403F05Rik	1110019K23Rik			9630058J23Rik			1110032A13Rik	Btrc
BC016423	4933439F18Rik	1110019N10Rik			A530054K11Rik			1110032E23Rik	Bub1b
BC027344	5230400G24Rik	1110020G09Rik			A630050E13Rik			1110032O16Rik	C030039L03Rik
BC068281	5430437P03Rik	1110020P15Rik			AI314976			1110034A24Rik	C130026I21Rik
Banp	5730403M16Rik	1110021L09Rik			AK129128			1110034B05Rik	C2cd3
Bcl6b	5730494M16Rik	1110028A07Rik			AK129302			1110036O03Rik	C87499
Bcl7c	5730536A07Rik	1110028C15Rik			AU040829			1110037F02Rik	Cacna1f
Bet1	5830417C01Rik	1110031B06Rik			AV249152			1110038D17Rik	Calcoco1
Bicd2	6230416J20Rik	1110031I02Rik			AW146020			1110038F14Rik	Calr3
Bst2	6330408A02Rik	1110032A03Rik			AW146154			1110039B18Rik	Car5a
Btrc	6330503K22Rik	1110032A04Rik			AW209491			1110049F12Rik	Cbr4
Bub1b	6430526N21Rik	1110032A13Rik			AW554918			1110051M20Rik	Ccdc132
C030011O14Rik	6430706D22Rik	1110032E23Rik			Aak1			1110054O05Rik	Ccdc22
C030039L03Rik	41890	1110032O16Rik			Abcc5			1110057K04Rik	Ccdc44
C130026I21Rik	41707	1110034A24Rik			Abce1			1110058L19Rik	Ccdc5
C2cd3	9030624J02Rik	1110034B05Rik			Ablim2			1110059E24Rik	Ccpg1
C87499	9130011E15Rik	1110036O03Rik			Acadvl			1110059G10Rik	Cdh12
Cacna1f	9130019O22Rik	1110037F02Rik			Acbd5			1110067D22Rik	Cdk5
Calcoco1	9130023D20Rik	1110038D17Rik			Acd			1190002A17Rik	Cenpb
Calr3	9130023H24Rik	1110038F14Rik			Acly			1190002H23Rik	Cenpj
Car5a	9130401M01Rik	1110039B18Rik			Aco2			1190002N15Rik	Cep97
Cbr4	9430015G10Rik	1110049F12Rik			Acp6			1190005I06Rik	Cfdp1
Cbx5	9530058B02Rik	1110051M20Rik			Actr1a			1190005P17Rik	Chchd1
Ccdc132	9530077C05Rik	1110054O05Rik			Actr1b			1200002N14Rik	Chchd4
Ccdc22	9530096D07Rik	1110057K04Rik			Actr8			1200003C05Rik	Chchd6
Ccdc44	9630025I21Rik	1110058L19Rik			Adhfe1			1200003I07Rik	Chek2
Ccdc5	9630041N07Rik	1110059E24Rik			Adipor2			1200004M23Rik	Cldn6
Ccpg1	9630058J23Rik	1110059G10Rik			Ahctf1			1200009F10Rik	Clpp
Cdh12	A230067G21Rik	1110067D22Rik			Ahcy			1200009I06Rik	Cmas
Cdk5	A530054K11Rik	1190002A17Rik			Ahcyl1			1200009O22Rik	Coil
Cenpb	A630050E13Rik	1190002H23Rik			Ahcyl2			1200011I18Rik	Commd9
Cenpj	A730008H23Rik	1190002N15Rik			Akt1s1			1200011M11Rik	Cops7b
Cep97	AI314976	1190005F20Rik			Alg12			1200013B08Rik	Coq5
Cfdp1	AI413782	1190005I06Rik			Alg14			1200014J11Rik	Crebl1
Chchd1	AI847670	1190005P17Rik			Alkbh3			1200014M14Rik	Crkrs
Chchd4	AI987662	1190017O12Rik			Amdhd2			1200015F23Rik	Crnkl1
Chchd6	AK129128	1200002N14Rik			Ammecr1l			1200015N20Rik	Ctdp1
Chek2	AK129302	1200003C05Rik			Amn1			1300001I01Rik	Ctf1
Cldn6	AU040829	1200003I07Rik			Amt			1300003B13Rik	Cyb561d2
Clpp	AV249152	1200004M23Rik			Anapc10			1300007F04Rik	Cyb5d1
Cmas	AW146020	1200009F10Rik			Anapc2			1300010M03Rik	D13Wsu177e
Cnih2	AW146154	1200009I06Rik			Ankra2			1300012G16Rik	D730039F16Rik
Coil	AW209491	1200009O22Rik			Ankrd42			1300014I06Rik	D730040F13Rik
Commd9	AW554918	1200011I18Rik			Ap2b1			1300018I05Rik	Dapk3
Cops7b	Aak1	1200011M11Rik			Ap2m1			1300018J18Rik	Dctn2
Coq5	Aamp	1200013B08Rik			Aph1a			1500001M20Rik	Ddx26b
Crebl1	Abcb8	1200013P24Rik			Apoa2			1500002O20Rik	Dffa
Crkrs	Abcc5	1200014J11Rik			Arhgap17			1500003O03Rik	Dnajb3
Crnkl1	Abce1	1200014M14Rik			Arid4b			1500003O22Rik	Dnajc12
Ctdp1	Abcf2	1200015F23Rik			Arid5a			1500005A01Rik	Dnajc17
Ctf1	Abhd8	1200015N20Rik			Arl16			1500005I02Rik	Dqx1
Cyb561d2	Abi1	1200016B10Rik			Arl5c			1500010J02Rik	Dtx2
Cyb5d1	Abl1	1300001I01Rik			Arl6ip4			1500011H22Rik	Dux
D13Wsu177e	Ablim2	1300003B13Rik			Armc1			1500019G21Rik	EG245263
D730039F16Rik	Acacb	1300007F04Rik			Armc5			1500031I19Rik	EG330503
D730040F13Rik	Acad8	1300010M03Rik			Arrdc4			1500031L02Rik	EG633640
Dapk3	Acadvl	1300012G16Rik			Arsk			1500032D16Rik	EG639653
Dctn2	Acbd5	1300014I06Rik			Arv1			1500032L24Rik	Edem3
Dcun1d2	Acd	1300018I05Rik			Asph			1500035H01Rik	Edg6
Ddx26b	Acly	1300018J18Rik			Ate1			1500041N16Rik	Eef2
Dffa	Aco2	1500001M20Rik			Atp13a2			1600002H07Rik	Eif4enif1
Dnajb3	Acp6	1500002O20Rik			Atp5d			1600002K03Rik	Eny2
Dnajc12	Actr1a	1500003O03Rik			Atp5g1			1600012F09Rik	Ero1lb
Dnajc17	Actr1b	1500003O22Rik			Atp5h			1600014C10Rik	Espl1
Dph3	Actr8	1500005A01Rik			Atp6v0b			1600016N20Rik	Etfdh
Dqx1	Adat1	1500005I02Rik			Atp6v0c			1600021P15Rik	Exoc4
Dtx2	Adck1	1500010J02Rik			Atp9b			1600027N09Rik	Fbf1
Dux	Adhfe1	1500011H22Rik			Atpbd3			1600029D21Rik	Fbxl19
EG245263	Adipor2	1500012F01Rik			Azi2			1700001C19Rik	Fbxo9
EG330503	Adss	1500019G21Rik			B3galnt2			1700001O22Rik	Fdps
EG545952	Ahctf1	1500031I19Rik			B3galt4			1700001P01Rik	Fem1a
EG633640	Ahcy	1500031L02Rik			B3galt6			1700003F12Rik	Fen1
EG639653	Ahcyl1	1500032D16Rik			B4galt2			1700003M02Rik	Fgd6
Edem3	Ahcyl2	1500032L24Rik			B930006L02Rik			1700007G11Rik	Fkbp1b
Edg6	Ahsa1	1500035H01Rik			BC003331			1700007I06Rik	Fkbpl
Eef2	Akap8	1500041N16Rik			BC003993			1700007K13Rik	Foxa3
Eif3k	Akt1s1	1600002H07Rik			BC011248			1700009P17Rik	Fyco1
Eif4enif1	Alg12	1600002K03Rik			BC026590			1700010A17Rik	Gal3st3
Eny2	Alg14	1600012F09Rik			BC028528			1700010I14Rik	Gpbar1
Ero1lb	Alkbh3	1600012H06Rik			BC030307			1700011F03Rik	Gpkow
Espl1	Alkbh4	1600014C10Rik			BC038925			1700012A16Rik	Grk4
Etfdh	Alkbh7	1600016N20Rik			BC039632			1700012G19Rik	Grwd1
Exoc4	Amdhd2	1600021P15Rik			BC048609			1700012H17Rik	Gsk3a
Fbf1	Ammecr1l	1600027N09Rik			BC057022			1700016K13Rik	Gtf2h4
Fbxl19	Amn1	1600029D21Rik			BC063749			1700016K19Rik	Gtpbp8
Fbxo9	Amt	1700001C19Rik			Bat4			1700019D03Rik	H3f3b
Fdps	Anapc10	1700001O22Rik			Bat5			1700019E19Rik	Hbp1
Fem1a	Anapc2	1700001P01Rik			Bckdk			1700019L03Rik	Hcfc1r1
Fen1	Ankar	1700003F12Rik			Bcl2l12			1700019N12Rik	Hexb
Fgd6	Ankra2	1700003M02Rik			Bcorl1			1700019P01Rik	Higd2a
Fgfr1op2	Ankrd42	1700007G11Rik			Bdp1			1700020C11Rik	Hsbp1
Fkbp1b	Ap2b1	1700007I06Rik			Bivm			1700020D05Rik	Hscb
Fkbpl	Ap2m1	1700007K13Rik			Bloc1s1			1700020L24Rik	Hsd17b6
Foxa3	Ap2s1	1700009P17Rik			Bola2			1700020O03Rik	Htra2
Fxr2	Apba3	1700010A17Rik			Brca1			1700021C14Rik	Ick
Fyco1	Aph1a	1700010I14Rik			Brms1l			1700021F05Rik	Ifna13
GA_x5J8B7W2BV0-3116-4045	Apoa2	1700011F03Rik			Brp44			1700022C21Rik	Igsf9
Gal3st3	Arhgap17	1700012A16Rik			Bub3			1700023B02Rik	Ing3
Gpbar1	Arid4b	1700012G19Rik			C330001K17Rik			1700023E05Rik	Invs
Gpkow	Arid5a	1700012H17Rik			C330011K17Rik			1700025E21Rik	Irf2bp1
Grk4	Arl16	1700016K13Rik			C430003P19Rik			1700025G04Rik	Itpr1
Grwd1	Arl5c	1700016K19Rik			C85492			1700025K23Rik	Josd2
Gsk3a	Arl6ip4	1700017N19Rik			C87436			1700026L06Rik	Kcnj14
Gtf2h4	Armc1	1700019D03Rik			Calm3			1700027J05Rik	Kcnk6
Gtpbp8	Armc5	1700019E19Rik			Cant1			1700027N10Rik	Kif5a
H3f3b	Arpm1	1700019L03Rik			Capg			1700029G01Rik	Klhl28
Hbp1	Arrdc4	1700019N12Rik			Car11			1700029I15Rik	Kpna1
Hcfc1r1	Arsk	1700019P01Rik			Carkl			1700030J22Rik	LOC433791
Hexb	Arv1	1700020C11Rik			Casc1			1700034I23Rik	Lars
Higd2a	Asah3	1700020D05Rik			Catsper2			1700037C18Rik	Lman2
Hnrnpa1	Asph	1700020L24Rik			Cbwd1			1700037H04Rik	Lrrc45
Hsbp1	Ate1	1700020O03Rik			Cc2d1a			1700039E15Rik	Lrwd1
Hscb	Atg2a	1700021C14Rik			Ccdc101			1700040I03Rik	Lsmd1
Hsd17b6	Atg9b	1700021F05Rik			Ccdc115			1700040L02Rik	M6pr
Htra2	Atp11c	1700021K19Rik			Ccdc117			1700041C02Rik	Map2k6
Ick	Atp13a2	1700022C21Rik			Ccdc124			1700042G07Rik	Map3k10
Ifna13	Atp5a1	1700023B02Rik			Ccdc126			1700049G17Rik	Med24
Igsf9	Atp5d	1700023E05Rik			Ccdc131			1700052N19Rik	Mfsd11
Il2rg	Atp5g1	1700025E21Rik			Ccdc18			1700054N08Rik	Mrpl32
Ing3	Atp5h	1700025G04Rik			Ccdc25			1700065D16Rik	Mrpl34
Invs	Atp5o	1700025K23Rik			Ccdc32			1700065O13Rik	Mrpl54
Irf2bp1	Atp6v0b	1700026L06Rik			Ccdc53			1700066B19Rik	Myd116
Itpr1	Atp6v0c	1700027J05Rik			Ccdc86			1700067K01Rik	Mynn
Jarid1c	Atp9b	1700027N10Rik			Ccdc90b			1700067P10Rik	Nap1l2
Josd2	Atpaf2	1700029G01Rik			Ccdc95			1700081L11Rik	Ncln
Kcnj14	Atpbd3	1700029I15Rik			Ccna2			1700088E04Rik	Ndufa4l2
Kcnk6	Aup1	1700029J07Rik			Cd3eap			1700101E01Rik	Ndufv1
Kif5a	Azi2	1700030J22Rik			Cd52			1700106N22Rik	Nenf
Klhl28	B230118H07Rik	1700030K09Rik			Cd68			1700113I22Rik	Nfkbib
Klk1b24	B3galnt2	1700034H14Rik			Cdc25a			1700123O20Rik	Nol14
Kpna1	B3galt4	1700034I23Rik			Cdc25c			1700125D06Rik	Nucb1
LOC171266	B3galt6	1700037C18Rik			Cdc26			1700129I04Rik	Nudcd1
LOC433791	B4galt2	1700037H04Rik			Cdc2l6			1810008A18Rik	Nudt13
Lars	B930006L02Rik	1700039E15Rik			Cdc5l			1810009A15Rik	Nup153
Leng8	BC003331	1700040I03Rik			Cdca3			1810009O10Rik	Nutf2
Lman2	BC003993	1700040L02Rik			Cdca5			1810011O10Rik	Oasl1
Lrrc45	BC011248	1700041C02Rik			Cdk5rap2			1810012P15Rik	Osbpl1a
Lrrc46	BC022651	1700042G07Rik			Cdr2			1810014F10Rik	Pafah2
Lrwd1	BC026590	1700049G17Rik			Cenpl			1810015A11Rik	Pcm1
Lsmd1	BC027344	1700052N19Rik			Cenpt			1810015C04Rik	Pdcd10
Lztfl1	BC028528	1700054N08Rik			Centg3			1810019J16Rik	Pde6d
M6pr	BC030307	1700065D16Rik			Cep170			1810020D17Rik	Peli1
Map2k6	BC038925	1700065O13Rik			Cfi			1810020G14Rik	Pet112l
Map3k10	BC039632	1700066B19Rik			Chaf1a			1810021J13Rik	Pex14
Map4k1	BC048609	1700067K01Rik			Chchd3			1810022C23Rik	Pgam1
Med12	BC057022	1700067P10Rik			Chfr			1810022K09Rik	Phb
Med24	BC063749	1700081L11Rik			Chm			1810026J23Rik	Phf12
Mfsd11	BC068281	1700088E04Rik			Chmp4b			1810027O10Rik	Phf13
Mrpl10	Banp	1700101E01Rik			Clcn4-2			1810029B16Rik	Phldb3
Mrpl32	Bat4	1700106N22Rik			Clcn6			1810030N24Rik	Plaa
Mrpl34	Bat5	1700113I22Rik			Clcn7			1810030O07Rik	Plekha4
Mrpl54	Bckdk	1700123O20Rik			Cldnd1			1810031K17Rik	Plod3
Myd116	Bcl2l12	1700125D06Rik			Clec16a			1810033B17Rik	Pnkd
Mynn	Bcl7c	1700129I04Rik			Clp1			1810034K20Rik	Polrmt
Nap1l2	Bcorl1	1810007P19Rik			Cnih4			1810035L17Rik	Ppme1
Ncln	Bdp1	1810008A18Rik			Cnot4			1810037C20Rik	Ppp2r5b
Ncoa4	Bet1	1810009A15Rik			Cnpy4			1810037I17Rik	Prim1
Ndufa4l2	Bicd2	1810009O10Rik			Col11a2			1810043G02Rik	Prune
Ndufv1	Bivm	1810011O10Rik			Commd5			1810043H04Rik	Psma2
Nenf	Bloc1s1	1810012P15Rik			Cope			1810044A24Rik	Psmd5
Nfkbib	Bola2	1810013L24Rik			Coq7			1810046J19Rik	Qtrtd1
Nol14	Brca1	1810014F10Rik			Coro7			1810048J11Rik	Rab7l1
Nucb1	Brms1l	1810015A11Rik			Cpeb4			1810049H13Rik	Rabac1
Nudcd1	Brp44	1810015C04Rik			Cradd			1810054D07Rik	Rabepk
Nudt13	Bst2	1810019J16Rik			Crat			1810055E12Rik	Rac3
Nup153	Btrc	1810020D17Rik			Creb3			1810055G02Rik	Rag2
Nup50	Bub1b	1810020G14Rik			Crebl2			1810063B05Rik	Ranbp10
Nutf2	Bub3	1810021J13Rik			Creld2			1810073G14Rik	Rangap1
Oasl1	C030039L03Rik	1810022C23Rik			Crem			1810073N04Rik	Rbm38
Olfr1274	C130026I21Rik	1810022K09Rik			Cryzl1			1810074P20Rik	Rdh11
Osbpl1a	C2cd3	1810026J23Rik			Csf2ra			2010001J22Rik	Rg9mtd3
Oxnad1	C330001K17Rik	1810027O10Rik			Csnk2b			2010001M09Rik	Rgs14
Pafah2	C330011K17Rik	1810029B16Rik			Cstad			2010002N04Rik	Rnf10
Pcm1	C430003P19Rik	1810030N24Rik			Ctnna3			2010005J08Rik	Rpl18
Pdcd10	C85492	1810030O07Rik			Ctnnbl1			2010007H12Rik	Rpl6
Pde6d	C87436	1810031K17Rik			Ctns			2010011I20Rik	Rpo1-2
Pdxdc1	C87499	1810033B17Rik			Ctsa			2010012O05Rik	Rsbn1
Peli1	Cacna1f	1810034K20Rik			Cuedc2			2010015L04Rik	Rtn2
Pet112l	Calcoco1	1810035L17Rik			Cul7			2010100O12Rik	Rttn
Pex14	Calm3	1810037C20Rik			Cux2			2010106G01Rik	Sec11c
Pgam1	Calr3	1810037I17Rik			Cxcl16			2010107E04Rik	Sel1l
Phb	Cant1	1810043G02Rik			Cxxc1			2010107G23Rik	Serpini1
Phf12	Capg	1810043H04Rik			Cyb5d2			2010109I03Rik	Sertad3
Phf13	Car11	1810044A24Rik			Cyc1			2010110K16Rik	Sf3b2
Phldb3	Car5a	1810046J19Rik			Cyp39a1			2010200O16Rik	Sfi1
Plaa	Carkl	1810047C23Rik			D12Ertd551e			2010203O07Rik	Sfrs2
Plekha4	Casc1	1810048J11Rik			D130059P03Rik			2010209O12Rik	Sfxn5
Plod3	Catsper2	1810049H13Rik			D14Ertd436e			2010305A19Rik	Shmt2
Pnkd	Cbr4	1810054D07Rik			D17H6S53E			2010305C02Rik	Sirt2
Polg	Cbwd1	1810055E12Rik			D19Ertd386e			2010309E21Rik	Slamf9
Polrmt	Cc2d1a	1810055G02Rik			D19Wsu162e			2010311D03Rik	Slc25a19
Ppme1	Ccdc101	1810063B05Rik			D4Ertd22e			2010316F05Rik	Slc35b4
Ppp2r5b	Ccdc115	1810073G14Rik			D930028F11Rik			2010317E24Rik	Slc4a2
Prim1	Ccdc117	1810073N04Rik			Daam1			2010321M09Rik	Smarcal1
Prune	Ccdc124	1810074P20Rik			Dars2			2200001I15Rik	Smcr8
Psma2	Ccdc126	2010001J22Rik			Daxx			2200002D01Rik	Smpd3
Psmd5	Ccdc131	2010001M09Rik			Dbp			2200002K05Rik	Snx1
Ptbp2	Ccdc132	2010002N04Rik			Dcps			2210009G21Rik	Sp140
Qtrtd1	Ccdc18	2010005J08Rik			Dcun1d4			2210010B09Rik	Spaca4
Rab1b	Ccdc22	2010007H12Rik			Ddx23			2210010L05Rik	Spc25
Rab7l1	Ccdc25	2010011I20Rik			Ddx3x			2210010N04Rik	Spef1
Rabac1	Ccdc32	2010012O05Rik			Ddx4			2210021J22Rik	Sphk2
Rabepk	Ccdc44	2010015L04Rik			Ddx47			2210404O07Rik	Srprb
Rac3	Ccdc5	2010100O12Rik			Ddx49			2210408I21Rik	St8sia5
Rag2	Ccdc53	2010106G01Rik			Ddx51			2210411K11Rik	Stch
Ranbp10	Ccdc86	2010107E04Rik			Depdc5			2210412D01Rik	Stk25
Rangap1	Ccdc90b	2010107G23Rik			Depdc6			2300002D11Rik	Stra13
Rapgef6	Ccdc95	2010109I03Rik			Dexi			2300005B03Rik	Syt3
Rbm38	Ccna2	2010110K16Rik			Dhdh			2310001A20Rik	Tceb1
Rbm39	Ccpg1	2010200O16Rik			Dhx30			2310002B06Rik	Thap11
Rdh11	Cd3eap	2010203O07Rik			Dhx33			2310002J15Rik	Thap3
Rg9mtd3	Cd52	2010208K18Rik			Dhx34			2310003C23Rik	Thoc6
Rgs14	Cd68	2010209O12Rik			Dhx35			2310003F16Rik	Thyn1
Rnase4	Cdc25a	2010301N04Rik			Dimt1			2310003H01Rik	Tial1
Rnf10	Cdc25c	2010305A19Rik			Dis3			2310003L22Rik	Timm13
Rpl18	Cdc26	2010305C02Rik			Dlg4			2310004I24Rik	Tmem103
Rpl6	Cdc2l6	2010309E21Rik			Dmap1			2310005E10Rik	Tmem115
Rpo1-2	Cdc5l	2010311D03Rik			Dna2			2310005N01Rik	Tmem125
Rsbn1	Cdca3	2010316F05Rik			Dnaic1			2310005N03Rik	Tmem206
Rtn2	Cdca5	2010317E24Rik			Dnaja3			2310007A19Rik	Tmem43
Rttn	Cdh12	2010321M09Rik			Dnajb7			2310007D09Rik	Tmem70
Sec11c	Cdk5	2200001I15Rik			Dnajc18			2310007F21Rik	Tmem88
Sel1l	Cdk5rap2	2200002D01Rik			Dnm1l			2310007H09Rik	Tmod3
Serpini1	Cdr2	2200002K05Rik			Dock4			2310008H04Rik	Tnfrsf12a
Sertad3	Cenpb	2210009G21Rik			Dos			2310008H09Rik	Top3a
Sf3b2	Cenpj	2210010B09Rik			Dph2			2310008M10Rik	Trpm8
Sfi1	Cenpl	2210010L05Rik			Dpm2			2310009B15Rik	Trub1
Sfrs2	Cenpt	2210010N04Rik			Dpm3			2310009E04Rik	Tsnaxip1
Sfxn5	Centg3	2210012G02Rik			Dpysl2			2310010M24Rik	Tssc4
Shmt2	Cep170	2210016L21Rik			Dtd1			2310011J03Rik	Ttc32
Shroom3	Cep97	2210018M11Rik			Dtwd1			2310014G06Rik	Tulp2
Sirt2	Cfdp1	2210021J22Rik			Dus3l			2310016C08Rik	Tusc4
Slamf9	Cfi	2210404O07Rik			Dvl2			2310016C16Rik	Txndc4
Slc16a11	Chaf1a	2210408I21Rik			Dym			2310016E02Rik	Ubap2
Slc16a13	Chchd1	2210411K11Rik			Dync1h1			2310016M24Rik	Ube2v1
Slc25a19	Chchd3	2210412D01Rik			Dync1i2			2310022A10Rik	Ubl3
Slc35b4	Chchd4	2300002D11Rik			Dync2li1			2310022B05Rik	Ubxd2
Slc4a2	Chchd6	2300005B03Rik			Dyrk1b			2310026E23Rik	Ugt1a1
Smarcal1	Chek2	2310001A20Rik			E130303B06Rik			2310030G06Rik	Unk
Smarcc1	Chfr	2310002B06Rik			E430018J23Rik			2310030N02Rik	Upf3b
Smcr8	Chm	2310002J15Rik			E4f1			2310031A18Rik	Usp48
Smpd3	Chmp4b	2310003C23Rik			EG432870			2310033E01Rik	Vars2
Snap23	Clcn4-2	2310003F16Rik			Eapp			2310033P09Rik	Vezt
Snx1	Clcn6	2310003H01Rik			Ebna1bp2			2310035C23Rik	Vrk3
Socs3	Clcn7	2310003L22Rik			Ech1			2310036O22Rik	Wbp2
Sp140	Cldn6	2310004I24Rik			Efcab7			2310037I24Rik	Xpot
Spaca4	Cldnd1	2310005E10Rik			Eif2b4			2310038H17Rik	Yif1b
Spc25	Clec16a	2310005N01Rik			Eif2s2			2310039H08Rik	Zbtb7a
Spef1	Clp1	2310005N03Rik			Eif3c			2310040C09Rik	Zc3h11a
Sphk2	Clpp	2310007A19Rik			Eif4a1			2310044G17Rik	Zcchc8
Srprb	Cmas	2310007D09Rik			Eif4e			2310044H10Rik	Zfp1
St8sia5	Cnih4	2310007F21Rik			Eif5			2310045A20Rik	Zfp108
Stch	Cnot4	2310007H09Rik			Eif5b			2310046K01Rik	Zfp114
Stk25	Cnpy4	2310008H04Rik			Emilin1			2310046O06Rik	Zfp146
Stra13	Coil	2310008H09Rik			Epn1			2310047A01Rik	Zfp169
Supt5h	Col11a2	2310008M10Rik			Eprs			2310047D13Rik	Zfp180
Syt3	Commd5	2310009B15Rik			Erh			2310047M10Rik	Zfp235
Tceb1	Commd9	2310009E04Rik			Esco2			2310047M15Rik	Zfp260
Th1l	Cope	2310010M24Rik			Exo1			2310047O13Rik	Zfp28
Thap11	Cops7b	2310011J03Rik			F730014I05Rik			2310056P07Rik	Zfp286
Thap3	Coq5	2310014G06Rik			Fastk			2310057J16Rik	Zfp354a
Thoc6	Coq7	2310014L17Rik			Fastkd1			2310057M21Rik	Zfp36l3
Thyn1	Coro7	2310016C08Rik			Fau			2310061C15Rik	Zfp457
Tial1	Cpeb4	2310016C16Rik			Fbl			2310061F22Rik	Zfp473
Timm13	Cradd	2310016E02Rik			Fbxo42			2310061I04Rik	Zfp566
Tmco3	Crat	2310016M24Rik			Fbxo46			2310066E14Rik	Zfp667
Tmem103	Creb3	2310021P13Rik			Fgf22			2310076L09Rik	Zfp691
Tmem115	Crebl1	2310022A10Rik			Fhit			2310079F23Rik	Zfp692
Tmem125	Crebl2	2310022B05Rik			Fhl3			2310079N02Rik	Zfp75
Tmem206	Creld2	2310022M17Rik			Fig4			2400001E08Rik	Zfp759
Tmem43	Crem	2310026E23Rik			Fip1l1			2400003C14Rik	Zfp93
Tmem70	Crkrs	2310028H24Rik			Fiz1			2410001C21Rik	Zfyve19
Tmem88	Crnkl1	2310030G06Rik			Flt3l			2410002I01Rik	Znhit1
Tmod3	Cryzl1	2310030N02Rik			Fntb			2410004A20Rik	Zscan22
Tnfrsf12a	Csf2ra	2310031A18Rik			Foxred1			2410004B18Rik	l7Rn6
Top3a	Csnk2b	2310033E01Rik			Fpgs			2410004L22Rik
Trpm8	Cstad	2310033P09Rik			Fto			2410005O16Rik
Trub1	Ctdp1	2310035C23Rik			Fuk			2410008K03Rik
Tsnaxip1	Ctf1	2310035K24Rik			Fundc1			2410014A08Rik
Tssc4	Ctnna3	2310036O22Rik			Fzd4			2410015N17Rik
Ttc32	Ctnnbl1	2310037I24Rik			Gabarap			2410016O06Rik
Tulp2	Ctns	2310038H17Rik			Gan			2410018C17Rik
Tusc4	Ctsa	2310039H08Rik			Gba			2410018C20Rik
Txndc4	Cuedc2	2310040C09Rik			Gde1			2410018G20Rik
Ubap2	Cul7	2310044G17Rik			Ggps1			2410018M08Rik
Ube2v1	Cux2	2310044H10Rik			Giyd2			2410019A14Rik
Ubl3	Cxcl16	2310045A20Rik			Glyctk			2410022L05Rik
Ubxd2	Cxxc1	2310046K01Rik			Gm166			2410025L10Rik
Ugt1a1	Cyb561d2	2310046O06Rik			Gm50			2410042D21Rik
Uhrf2	Cyb5d1	2310047A01Rik			Gm561			2410066E13Rik
Unk	Cyb5d2	2310047D13Rik			Gm672			2410081M15Rik
Upf3b	Cyc1	2310047M10Rik			Gmppa			2410091C18Rik
Uqcrc1	Cyp39a1	2310047M15Rik			Gmpr2			2410127E18Rik
Usp33	D12Ertd551e	2310047O13Rik			Gpatch3			2410127L17Rik
Usp48	D130059P03Rik	2310056P07Rik			Gpbp1l1			2410129H14Rik
Vars2	D13Wsu177e	2310057J16Rik			Gpi1			2410131K14Rik
Vezt	D14Ertd436e	2310057M21Rik			Gpr108			2410166I05Rik
Vmn2r102	D17H6S53E	2310061C15Rik			Gripap1			2410187C16Rik
Vmn2r121	D19Ertd386e	2310061F22Rik			Gspt1			2500003M10Rik
Vmn2r4	D19Wsu162e	2310061I04Rik			Gstz1			2510002D24Rik
Vrk3	D4Ertd22e	2310066E14Rik			Gtf2f1			2510003E04Rik
Wbp2	D730039F16Rik	2310067B10Rik			Gtf2h5			2510006D16Rik
Xlr	D730040F13Rik	2310076L09Rik			Gtpbp2			2510009E07Rik
Xpnpep1	D930028F11Rik	2310079F23Rik			Gtrgeo22			2510012J08Rik
Xpot	Daam1	2310079N02Rik			Gtse1			2510027J23Rik
Yif1b	Dapk3	2400001E08Rik			Guf1			2510039O18Rik
Zbtb40	Dars2	2400003C14Rik			Gys1			2510048L02Rik
Zbtb7a	Daxx	2410001C21Rik			H2-Ke2			2510049I19Rik
Zc3h11a	Dbp	2410002I01Rik			H2-Ke6			2600005O03Rik
Zcchc8	Dcps	2410002O22Rik			Hdhd3			2600009E05Rik
Zfp1	Dctn2	2410004A20Rik			Hdlbp			2600010E01Rik
Zfp106	Dcun1d4	2410004B18Rik			Hexim2			2600011E07Rik
Zfp108	Ddx23	2410004L22Rik			Hgs			2610002D18Rik
Zfp112	Ddx26b	2410005O16Rik			Hint3			2610002J02Rik
Zfp114	Ddx3x	2410008K03Rik			Hirip3			2610002M06Rik
Zfp146	Ddx4	2410014A08Rik			Hmbox1			2610003J06Rik
Zfp169	Ddx47	2410015M20Rik			Hmx2			2610008E11Rik
Zfp180	Ddx49	2410015N17Rik			Hnrpab			2610016C23Rik
Zfp235	Ddx51	2410016O06Rik			Hps6			2610018G03Rik
Zfp260	Depdc5	2410017P07Rik			Hrsp12			2610019A05Rik
Zfp28	Depdc6	2410018C17Rik			Hsd17b4			2610019F03Rik
Zfp286	Dexi	2410018C20Rik			Hsp90b1			2610020H08Rik
Zfp354a	Dffa	2410018G20Rik			Hspc171			2610021K21Rik
Zfp36l3	Dhdh	2410018M08Rik			Hsph1			2610024E20Rik
Zfp457	Dhx30	2410019A14Rik			Htatip			2610024G14Rik
Zfp473	Dhx33	2410022L05Rik			Hyal3			2610027C15Rik
Zfp566	Dhx34	2410025L10Rik			Ier5l			2610027L16Rik
Zfp667	Dhx35	2410042D21Rik			Ifrd2			2610028A01Rik
Zfp691	Dimt1	2410066E13Rik			Ift20			2610028H24Rik
Zfp692	Dis3	2410081M15Rik			Ikbkap			2610029G23Rik
Zfp75	Dlg4	2410091C18Rik			Immt			2610030H06Rik
Zfp759	Dmap1	2410127E18Rik			Imp4			2610034B18Rik
Zfp93	Dna2	2410127L17Rik			Inpp5b			2610039C10Rik
Zfyve19	Dnaic1	2410129H14Rik			Ints9			2610044O15Rik
Znhit1	Dnaja3	2410131K14Rik			Ipo13			2610101N10Rik
Zscan22	Dnajb3	2410137M14Rik			Ipo7			2610109H07Rik
l7Rn6	Dnajb7	2410166I05Rik			Irf3			2610204K14Rik
	Dnajc12	2410187C16Rik			Irgq			2610204M08Rik
	Dnajc17	2500003M10Rik			Itch			2610205E22Rik
	Dnajc18	2510002D24Rik			Itgb3bp			2610206B13Rik
	Dnm1l	2510003E04Rik			Itsn1			2610207I05Rik
	Dock4	2510006D16Rik			Izumo1			2610209A20Rik
	Dos	2510009E07Rik			Jarid2			2610209M04Rik
	Dph2	2510012J08Rik			Jmjd1a			2610301B20Rik
	Dpm2	2510027J23Rik			Jmjd6			2610301F02Rik
	Dpm3	2510039O18Rik			Jtb			2610304G08Rik
	Dpysl2	2510048L02Rik			Katnal1			2610318N02Rik
	Dqx1	2510049I19Rik			Katnb1			2610507B11Rik
	Dtd1	2600005O03Rik			Kbtbd8			2610510H03Rik
	Dtwd1	2600009E05Rik			Kctd2			2610524H06Rik
	Dtx2	2600010E01Rik			Kctd21			2610528E23Rik
	Dus3l	2600011E07Rik			Kdelc1			2610528K11Rik
	Dux	2610002D18Rik			Khk			2700007P21Rik
	Dvl2	2610002J02Rik			Kif13b			2700019D07Rik
	Dym	2610002M06Rik			Kif1b			2700038C09Rik
	Dync1h1	2610003J06Rik			Kif2c			2700038N03Rik
	Dync1i2	2610008E11Rik			Klc4			2700049P18Rik
	Dync2li1	2610016C23Rik			Klf4			2700050L05Rik
	Dyrk1b	2610018G03Rik			Klhdc3			2700060E02Rik
	E130303B06Rik	2610019A05Rik			Klhl24			2700062C07Rik
	E430018J23Rik	2610019F03Rik			Kpna3			2700078E11Rik
	E4f1	2610020H08Rik			Kptn			2700078K21Rik
	EG245263	2610021K21Rik			Krr1			2700081O15Rik
	EG330503	2610024E20Rik			Ksr1			2700094F01Rik
	EG432870	2610024G14Rik			LOC100041686			2700094K13Rik
	EG633640	2610027C15Rik			LOC100041835			2700097O09Rik
	EG639653	2610027L16Rik			LOC666586			2810002I04Rik
	Eapp	2610028A01Rik			Lace1			2810002N01Rik
	Ebna1bp2	2610028H24Rik			Lat			2810002O09Rik
	Ech1	2610029G23Rik			Lcmt1			2810003C17Rik
	Edem3	2610030H06Rik			Lcorl			2810004N23Rik
	Edg6	2610034B18Rik			Ldlrad2			2810006K23Rik
	Eef2	2610036L11Rik			Lemd2			2810008M24Rik
	Efcab7	2610039C10Rik			Letm1			2810021B07Rik
	Eif2b4	2610044O15Rik			Lias			2810021J22Rik
	Eif2s2	2610101N10Rik			Lig1			2810022L02Rik
	Eif3c	2610109H07Rik			Llgl1			2810030E01Rik
	Eif4a1	2610110G12Rik			Lmbrd2			2810046L04Rik
	Eif4e	2610204K14Rik			Lnpep			2810048G17Rik
	Eif4enif1	2610204M08Rik			Lpxn			2810055F11Rik
	Eif5	2610205E22Rik			Lrdd			2810403A07Rik
	Eif5b	2610206B13Rik			Lrrc29			2810405J04Rik
	Emilin1	2610207I05Rik			Lrrc8a			2810405K02Rik
	Eny2	2610209A20Rik			Lsm10			2810407C02Rik
	Epn1	2610209M04Rik			Ly6g5b			2810408A11Rik
	Eprs	2610301B20Rik			Lyrm5			2810408M09Rik
	Erh	2610301F02Rik			Lztr1			2810417H13Rik
	Ero1lb	2610304G08Rik			Mad2l1bp			2810422O20Rik
	Esco2	2610318N02Rik			Madcam1			2810426N06Rik
	Espl1	2610507B11Rik			Maf1			2810432D09Rik
	Etfdh	2610510H03Rik			Magoh			2810432L12Rik
	Exo1	2610524H06Rik			Mansc1			2810433K01Rik
	Exoc4	2610528E23Rik			Map2k7			2810439F02Rik
	F730014I05Rik	2610528K11Rik			Map3k12			2810441K11Rik
	Fastk	2700007P21Rik			Mapbpip			2810451A06Rik
	Fastkd1	2700019D07Rik			Max			2810452K22Rik
	Fau	2700038C09Rik			Mcm10			2810453I06Rik
	Fbf1	2700038N03Rik			Mcm3			2810474O19Rik
	Fbl	2700049P18Rik			Mcoln1			2810485I05Rik
	Fbxl19	2700050L05Rik			Mdh1			2810487A22Rik
	Fbxo42	2700059D21Rik			Mea1			2900006K08Rik
	Fbxo46	2700060E02Rik			Mecr			2900009I07Rik
	Fbxo9	2700062C07Rik			Med11			2900010J23Rik
	Fdps	2700078E11Rik			Med26			2900010M23Rik
	Fem1a	2700078K21Rik			Med27			2900011O08Rik
	Fen1	2700081O15Rik			Med29			2900024C23Rik
	Fgd6	2700094F01Rik			Metapl1			2900024O10Rik
	Fgf22	2700094K13Rik			Mex3a			2900026A02Rik
	Fhit	2700097O09Rik			Mfsd1			2900042B11Rik
	Fhl3	2810002I04Rik			Midn			2900046G09Rik
	Fig4	2810002N01Rik			Mill2			2900064A13Rik
	Fip1l1	2810002O09Rik			Mitf			2900073G15Rik
	Fiz1	2810003C17Rik			Mmachc			2900092E17Rik
	Fkbp1b	2810004N23Rik			Mnt			3000004C01Rik
	Fkbpl	2810006K23Rik			Mocs1			3010026O09Rik
	Flt3l	2810008M24Rik			Mon1a			3100004P22Rik
	Fntb	2810012G03Rik			Mpz			3110001A13Rik
	Foxa3	2810021B07Rik			Mrpl14			3110001I20Rik
	Foxred1	2810021J22Rik			Mrpl19			3110001I22Rik
	Fpgs	2810022L02Rik			Mrpl2			3110001K24Rik
	Fto	2810030E01Rik			Mrpl24			3110002H16Rik
	Fuk	2810046L04Rik			Mrpl35			3110003A17Rik
	Fundc1	2810048G17Rik			Mrpl37			3110003A22Rik
	Fut1	2810055F11Rik			Mrpl44			3110007F17Rik
	Fyco1	2810403A07Rik			Mrpl47			3110009E18Rik
	Fzd4	2810405J04Rik			Mrpl49			3110032G18Rik
	GA_x5J8B7W2BV0-3116-4045	2810405K02Rik			Mrpl50			3110043J09Rik
	Gabarap	2810407C02Rik			Mrps12			3110048E14Rik
	Gal3st3	2810408A11Rik			Mrps18b			3110049J23Rik
	Gan	2810408M09Rik			Mrps22			3110050N22Rik
	Gba	2810408P10Rik			Mrps27			3110056O03Rik
	Gde1	2810410C14Rik			Mrps5			3110057O12Rik
	Ggps1	2810417H13Rik			Mthfr			3110062M04Rik
	Giyd2	2810422O20Rik			Mtmr6			3110082I17Rik
	Glyctk	2810426N06Rik			Mtr			3230401D17Rik
	Gm166	2810428I15Rik			Muted			3300001A09Rik
	Gm50	2810432D09Rik			Mutyh			3300001G02Rik
	Gm561	2810432L12Rik			Mycn			3300001P08Rik
	Gm672	2810433K01Rik			Myst2			3300002I08Rik
	Gmppa	2810439F02Rik			Mzf1			3321401G04Rik
	Gmpr2	2810441K11Rik			N4bp2l2			3632451O06Rik
	Gpatch3	2810451A06Rik			Nagpa			3830402I07Rik
	Gpbar1	2810452K22Rik			Napb			3830406C13Rik
	Gpbp1l1	2810453I06Rik			Napepld			3930401K13Rik
	Gpi1	2810474O19Rik			Narfl			4121402D02Rik
	Gpkow	2810485I05Rik			Nars			4430402I18Rik
	Gpr108	2810487A22Rik			Nat10			4432412L15Rik
	Gripap1	2900006K08Rik			Nat6			4631416L12Rik
	Grk4	2900009I07Rik			Nbr1			4631426J05Rik
	Grwd1	2900010J23Rik			Ndufa13			4632404H22Rik
	Gsk3a	2900010M23Rik			Ndufb2			4632411B12Rik
	Gspt1	2900011O08Rik			Ndufb5			4632411J06Rik
	Gstz1	2900024C23Rik			Nedd8			4632415K11Rik
	Gtf2f1	2900024O10Rik			Nek8			4632417K18Rik
	Gtf2h4	2900026A02Rik			Neurl2			4632417N05Rik
	Gtf2h5	2900042B11Rik			Nfatc2ip			4632419K20Rik
	Gtpbp2	2900046G09Rik			Nfkbil2			4632433K11Rik
	Gtpbp8	2900064A13Rik			Nfxl1			4632434I11Rik
	Gtrgeo22	2900073G15Rik			Nfya			4732415M23Rik
	Gtse1	2900092E17Rik			Nicn1			4732418C07Rik
	Guf1	3000004C01Rik			Nmt1			4732435N03Rik
	Gys1	3010026O09Rik			Noc4l			4732473B16Rik
	H2-Ke2	3100004P22Rik			Nola1			4732479N06Rik
	H2-Ke6	3110001A13Rik			Nola3			4732496O08Rik
	H3f3b	3110001D03Rik			Nosip			4733401H18Rik
	Hbp1	3110001I20Rik			Npff			4831426I19Rik
	Hcfc1r1	3110001I22Rik			Nphp1			4833409A17Rik
	Hdhd3	3110001K24Rik			Nr3c1			4833418A01Rik
	Hdlbp	3110002H16Rik			Nr6a1			4833420G17Rik
	Hexb	3110003A17Rik			Nrtn			4833424O15Rik
	Hexim2	3110003A22Rik			Ntan1			4833426J09Rik
	Hgs	3110007F17Rik			Nup133			4833427G06Rik
	Higd2a	3110009E18Rik			Nup35			4833442J19Rik
	Hint3	3110032G18Rik			Nup88			4833446K15Rik
	Hirip3	3110037I16Rik			Nut			4921504E06Rik
	Hmbox1	3110040N11Rik			Nvl			4921505C17Rik
	Hmx2	3110043J09Rik			Nxn			4921506J03Rik
	Hnrpab	3110043O21Rik			Ogfod2			4921506M07Rik
	Hps6	3110048E14Rik			Olfml2a			4921507P07Rik
	Hrh2	3110049J23Rik			Olfr15			4921513D23Rik
	Hrsp12	3110050N22Rik			Ormdl3			4921517D21Rik
	Hsbp1	3110056O03Rik			Os9			4921517L17Rik
	Hscb	3110057O12Rik			Osbpl11			4921524J17Rik
	Hsd17b4	3110062M04Rik			Otud4			4921536K21Rik
	Hsd17b6	3110082I17Rik			Pa2g4			4922503N01Rik
	Hsp90b1	3200002M19Rik			Paf1			4922505G16Rik
	Hspc171	3230401D17Rik			Pard6a			4930401F20Rik
	Hsph1	3300001A09Rik			Pask			4930402E16Rik
	Htatip	3300001G02Rik			Pcdh24			4930402H24Rik
	Htra2	3300001P08Rik			Pcp2			4930403L05Rik
	Hyal3	3300002I08Rik			Pdia3			4930404N11Rik
	Ick	3321401G04Rik			Pds5b			4930408O21Rik
	Ier5l	3632451O06Rik			Pex12			4930412F15Rik
	Ifna13	3830402I07Rik			Pex26			4930417M19Rik
	Ifrd2	3830403N18Rik			Pex7			4930418G15Rik
	Ift20	3830406C13Rik			Pgm2l1			4930420K17Rik
	Igsf9	3930401K13Rik			Phactr4			4930427A07Rik
	Ikbkap	4121402D02Rik			Phf23			4930430E16Rik
	Immt	4430402I18Rik			Phf5a			4930431L04Rik
	Imp4	4432412L15Rik			Pibf1			4930432H15Rik
	Ing3	4631416L12Rik			Pigu			4930432O21Rik
	Inpp5b	4631426J05Rik			Pip5kl1			4930434E21Rik
	Ints9	4632404H22Rik			Pja1			4930444A02Rik
	Invs	4632411B12Rik			Plxdc1			4930451C15Rik
	Ipo13	4632411J06Rik			Pnkp			4930451I11Rik
	Ipo7	4632415K11Rik			Pnpla2			4930452B06Rik
	Irf2bp1	4632417K18Rik			Pnpla6			4930453N24Rik
	Irf3	4632417N05Rik			Polr1e			4930455C21Rik
	Irgq	4632419K20Rik			Pomt2			4930455F23Rik
	Itch	4632433K11Rik			Pop1			4930471M23Rik
	Itgb3bp	4632434I11Rik			Pop4			4930473A06Rik
	Itpr1	4732415M23Rik			Pop7			4930481F22Rik
	Itsn1	4732418C07Rik			Ppapdc3			4930486G11Rik
	Izumo1	4732435N03Rik			Ppcdc			4930488E11Rik
	Jarid2	4732473B16Rik			Ppih			4930500O05Rik
	Jmjd1a	4732479N06Rik			Ppp1r10			4930502E18Rik
	Jmjd6	4732496O08Rik			Ppp1r12c			4930503L19Rik
	Josd2	4733401H18Rik			Ppp1r13l			4930505A04Rik
	Jtb	4831426I19Rik			Ppp1r7			4930506M07Rik
	Katnal1	4833409A17Rik			Ppp2r3c			4930511I11Rik
	Katnb1	4833418A01Rik			Ppp2r4			4930519G04Rik
	Kbtbd7	4833420G17Rik			Ppp6c			4930519N13Rik
	Kbtbd8	4833424O15Rik			Pprc1			4930524B15Rik
	Kcnj14	4833426J09Rik			Prcc			4930526D03Rik
	Kcnk6	4833427G06Rik			Prkci			4930535B03Rik
	Kctd2	4833439L19Rik			Prkcsh			4930547N16Rik
	Kctd21	4833442J19Rik			Prkrip1			4930548H24Rik
	Kdelc1	4833446K15Rik			Prmt1			4930549C01Rik
	Khk	4921504E06Rik			Prnpip1			4930550C14Rik
	Kif13b	4921505C17Rik			Prpf4			4930555I21Rik
	Kif1b	4921506J03Rik			Prr14			4930558O21Rik
	Kif2c	4921506M07Rik			Prrg2			4930562D19Rik
	Kif5a	4921507P07Rik			Psmb1			4930567H17Rik
	Klc4	4921513D23Rik			Psmb11			4930570C03Rik
	Klf4	4921517D21Rik			Psmb2			4930572J05Rik
	Klhdc3	4921517L17Rik			Psmb5			4930573I19Rik
	Klhl24	4921524J17Rik			Psmc4			4930578N16Rik
	Klhl28	4921536K21Rik			Psmd4			4930579E17Rik
	Kpna1	4922501C03Rik			Psmd7			4930583H14Rik
	Kpna3	4922503N01Rik			Ptcd2			4930589M24Rik
	Kptn	4922505G16Rik			Ptpru			4931406C07Rik
	Krr1	4930401F20Rik			Ptrh1			4931408A02Rik
	Ksr1	4930402E16Rik			Pvrl2			4931414P19Rik
	LOC100041686	4930402H24Rik			Rab22a			4931417G12Rik
	LOC100041835	4930403C10Rik			Rab25			4931428F04Rik
	LOC433791	4930403L05Rik			Rab30			4931429I11Rik
	LOC666586	4930404N11Rik			Rab34			4931433A01Rik
	Lace1	4930408O21Rik			Rab3c			4931440F15Rik
	Lars	4930412F15Rik			Rab5c			4932409I22Rik
	Lat	4930417M19Rik			Rab8b			4932412H11Rik
	Lcmt1	4930418G15Rik			Rad51			4932413O14Rik
	Lcorl	4930420K17Rik			Rad51l1			4932417H02Rik
	Ldlrad2	4930427A07Rik			Rag1ap1			4932417I16Rik
	Lemd2	4930430E16Rik			Rapgef1			4932425I24Rik
	Letm1	4930430F08Rik			Rasip1			4932431H17Rik
	Lias	4930431L04Rik			Rbbp9			4932432K03Rik
	Lig1	4930432H15Rik			Rbed1			4932441K18Rik
	Llgl1	4930432K21Rik			Rbl2			4932442K08Rik
	Lman2	4930432O21Rik			Rbm22			4933400C05Rik
	Lmbrd2	4930434E21Rik			Rbm3			4933403G14Rik
	Lnpep	4930444A02Rik			Rcan1			4933404M02Rik
	Lpxn	4930451C15Rik			Rdbp			4933404M19Rik
	Lrdd	4930451I11Rik			Rdh10			4933406E20Rik
	Lrrc29	4930452B06Rik			Rdh13			4933406M09Rik
	Lrrc45	4930453N24Rik			Rdh14			4933407H18Rik
	Lrrc8a	4930455C21Rik			Rdh5			4933407N01Rik
	Lrwd1	4930455F23Rik			Recql5			4933411G11Rik
	Lsm10	4930471M23Rik			Retsat			4933411K20Rik
	Lsmd1	4930473A06Rik			Ric8b			4933421E11Rik
	Ly6g5b	4930481F22Rik			Ring1			4933422H20Rik
	Lyrm5	4930486G11Rik			Riok2			4933425O20Rik
	Lztr1	4930488E11Rik			Rnaseh2c			4933426K21Rik
	M6pr	4930500O05Rik			Rnf40			4933426M11Rik
	Mad2l1bp	4930502E18Rik			Rnf44			4933427D14Rik
	Madcam1	4930503L19Rik			Rnmt			4933428G09Rik
	Maf1	4930504E06Rik			Rnps1			4933428G20Rik
	Magoh	4930505A04Rik			Rpa2			4933429F08Rik
	Mansc1	4930506M07Rik			Rpain			4933430I17Rik
	Map2k6	4930511H11Rik			Rpgrip1l			4933433K01Rik
	Map2k7	4930511I11Rik			Rpia			4933433P14Rik
	Map3k10	4930519G04Rik			Rpl13a			4933434E20Rik
	Map3k12	4930519N13Rik			Rpl18a			4933434I06Rik
	Mapbpip	4930524B15Rik			Rpl23a			4933437F05Rik
	Max	4930525F21Rik			Rpl36			4933440H19Rik
	Mcm10	4930526D03Rik			Rpl4			5031414D18Rik
	Mcm3	4930529M08Rik			Rpl41			5031439G07Rik
	Mcoln1	4930534B04Rik			Rpl7			5033411D12Rik
	Mdh1	4930535B03Rik			Rpl8			5033414D02Rik
	Mea1	4930547N16Rik			Rpl9			5033414K04Rik
	Mecr	4930548H24Rik			Rplp2			5133400G04Rik
	Med11	4930549C01Rik			Rpp30			5133401N09Rik
	Med24	4930550C14Rik			Rpp40			5330417C22Rik
	Med26	4930555I21Rik			Rps11			5330431N19Rik
	Med27	4930558O21Rik			Rps13			5330437I02Rik
	Med29	4930562D19Rik			Rps18			5430407P10Rik
	Metapl1	4930567H17Rik			Rps19			5430432M24Rik
	Mex3a	4930570C03Rik			Rps20			5430433E21Rik
	Mfsd1	4930572J05Rik			Rps26			5530400B04Rik
	Mfsd11	4930573I19Rik			Rps29			5630401D24Rik
	Midn	4930578N16Rik			Rps3			5730403B10Rik
	Mill2	4930579E17Rik			Rps5			5730409E04Rik
	Mitf	4930583H14Rik			Rps6kb2			5730409G15Rik
	Mmachc	4930589M24Rik			Rps9			5730410E15Rik
	Mnt	4931406C07Rik			Rpusd2			5730410I19Rik
	Mocs1	4931406I20Rik			Rras			5730419I09Rik
	Mon1a	4931408A02Rik			Rras2			5730427N09Rik
	Mpz	4931408C20Rik			Rrh			5730437N04Rik
	Mrpl14	4931414P19Rik			Rrm1			5730442P18Rik
	Mrpl19	4931417G12Rik			Rrs1			5730446C15Rik
	Mrpl2	4931428F04Rik			Rsl1			5730449L18Rik
	Mrpl24	4931429I11Rik			Ruvbl2			5730453I16Rik
	Mrpl32	4931433A01Rik			Rxrb			5730455O13Rik
	Mrpl34	4931440F15Rik			Sae1			5730455P16Rik
	Mrpl35	4932409I22Rik			Samd12			5730469M10Rik
	Mrpl37	4932412H11Rik			Sap30bp			5730470L24Rik
	Mrpl44	4932413O14Rik			Saps3			5730472N09Rik
	Mrpl47	4932417H02Rik			Sars2			5730494N06Rik
	Mrpl49	4932417I16Rik			Scaf1			5730507A09Rik
	Mrpl50	4932425I24Rik			Scamp2			5730508B09Rik
	Mrpl54	4932431H17Rik			Scamp3			5730528L13Rik
	Mrps12	4932432K03Rik			Scfd2			5730557B15Rik
	Mrps18b	4932441K18Rik			Scrib			5730559C18Rik
	Mrps22	4932442K08Rik			Scyl3			5730577I03Rik
	Mrps27	4933400C05Rik			Sdccag8			5730590G19Rik
	Mrps5	4933403F05Rik			Sdf4			5730593F17Rik
	Mthfr	4933403G14Rik			Sdhc			5730596K20Rik
	Mtmr6	4933404M02Rik			Sec23b			5830404H04Rik
	Mtr	4933404M19Rik			Sec24c			5830415F09Rik
	Muted	4933406E20Rik			Sec61a1			5830415L20Rik
	Mutyh	4933406M09Rik			41884			5830418K08Rik
	Mycn	4933407H18Rik			Serac1			5830427D03Rik
	Myd116	4933407N01Rik			Serbp1			5830433M19Rik
	Mynn	4933411G11Rik			Serf1			5830434P21Rik
	Myst2	4933411K20Rik			Sfpq			5830457O10Rik
	Mzf1	4933421E11Rik			Sfrs7			5830467P10Rik
	N4bp2l2	4933422H20Rik			Sgsm3			5830472M02Rik
	Nagpa	4933424B01Rik			Sh3bgrl2			5930416I19Rik
	Nap1l2	4933425O20Rik			Sh3bp4			5930434B04Rik
	Napb	4933426K21Rik			Sh3gl1			6030405A18Rik
	Napepld	4933426M11Rik			Sharpin			6030408C04Rik
	Narfl	4933427D14Rik			Shkbp1			6030419C18Rik
	Nars	4933428G09Rik			Sit1			6030429G01Rik
	Nat10	4933428G20Rik			Skiv2l			6030443O07Rik
	Nat6	4933429F08Rik			Skp2			6030446N20Rik
	Nbr1	4933430I17Rik			Slbp			6030458C11Rik
	Ncln	4933433K01Rik			Slc12a6			6030490I01Rik
	Ndufa13	4933433P14Rik			Slc22a13			6230409E13Rik
	Ndufa4l2	4933434E20Rik			Slc25a1			6230427J02Rik
	Ndufb2	4933434I06Rik			Slc25a16			6330403A02Rik
	Ndufb5	4933437F05Rik			Slc25a27			6330403K07Rik
	Ndufv1	4933439F18Rik			Slc25a44			6330406I15Rik
	Nedd8	4933440H19Rik			Slc25a46			6330407G11Rik
	Nek8	5031414D18Rik			Slc27a4			6330407J23Rik
	Nenf	5031439G07Rik			Slc29a2			6330409N04Rik
	Neurl2	5033411D12Rik			Slc38a7			6330416G13Rik
	Nfatc2ip	5033414D02Rik			Slc39a7			6330416L07Rik
	Nfkbib	5033414K04Rik			Slc5a5			6330439K17Rik
	Nfkbil2	5133400G04Rik			Slmap			6330442E10Rik
	Nfxl1	5133401N09Rik			Smpd4			6330500D04Rik
	Nfya	5230400G24Rik			Snapc3			6330503C03Rik
	Nicn1	5330417C22Rik			Snapc5			6330512M04Rik
	Nmt1	5330431N19Rik			Snapin			6330514A18Rik
	Noc4l	5330437I02Rik			Snrpc			6330534C20Rik
	Nol14	5430407P10Rik			Snrpe			6330545A04Rik
	Nola1	5430432M24Rik			Snupn			6330548G22Rik
	Nola3	5430433E21Rik			Snw1			6330569M22Rik
	Nosip	5430437P03Rik			Snx14			6330577E15Rik
	Npff	5530400B04Rik			Snx16			6330578E17Rik
	Nphp1	5630401D24Rik			Snx17			6332401O19Rik
	Nr3c1	5730403B10Rik			Snx27			6430514L14Rik
	Nr6a1	5730403M16Rik			Sp110			6430517E21Rik
	Nrtn	5730409E04Rik			Spns1			6430527G18Rik
	Ntan1	5730409G15Rik			Srp19			6430531B16Rik
	Nucb1	5730410E15Rik			Srpr			6430537H07Rik
	Nudcd1	5730410I19Rik			Ssna1			6430548M08Rik
	Nudt13	5730419I09Rik			Ssu72			6430550H21Rik
	Nup133	5730427N09Rik			St13			6430571L13Rik
	Nup153	5730437N04Rik			St3gal2			6430598A04Rik
	Nup35	5730442P18Rik			Stau1			6430604K15Rik
	Nup88	5730446C15Rik			Stk16			6530401N04Rik
	Nut	5730449L18Rik			Stk40			6530403A03Rik
	Nutf2	5730453I16Rik			Strn			6530418L21Rik
	Nvl	5730455O13Rik			Sufu			6620401K05Rik
	Nxn	5730455P16Rik			Sumf1			6720456B07Rik
	Oasl1	5730469M10Rik			Supt3h			6720456H20Rik
	Ogfod2	5730470L24Rik			Synpo2l			6720458F09Rik
	Olfml2a	5730472N09Rik			Tacc3			6720460F02Rik
	Olfr1274	5730494M16Rik			Taf6			6720463M24Rik
	Olfr15	5730494N06Rik			Tarbp2			6720467C03Rik
	Olfr854	5730507A09Rik			Tasp1			6820408C15Rik
	Ormdl3	5730508B09Rik			Tbc1d17			7420426K07Rik
	Os9	5730528L13Rik			Tbc1d8b			7530404M11Rik
	Osbpl11	5730536A07Rik			Tbp			8030462N17Rik
	Osbpl1a	5730557B15Rik			Tbrg4			8230402K04Rik
	Otud4	5730559C18Rik			Tbx6			8430406I07Rik
	Pa2g4	5730577I03Rik			Tcea3			8430410A17Rik
	Paf1	5730590G19Rik			Tcfap4			8430410K20Rik
	Pafah2	5730593F17Rik			Tcof1			8430415E04Rik
	Pard6a	5730596K20Rik			Tfb2m			8430419L09Rik
	Pask	5830404H04Rik			Tgfb1i1			8430426H19Rik
	Pcdh24	5830415F09Rik			Tha1			8430427H17Rik
	Pcm1	5830415L20Rik			Thap2			9030224M15Rik
	Pcp2	5830417C01Rik			Thoc3			9030409G11Rik
	Pdcd10	5830418K08Rik			Thop1			9030418K01Rik
	Pde6d	5830427D03Rik			Thrap3			9030425E11Rik
	Pdia3	5830433M19Rik			Thtpa			9030607L17Rik
	Pds5b	5830434P21Rik			Ticam1			9030611O19Rik
	Peli1	5830457O10Rik			Timm22			9030612M13Rik
	Pet112l	5830467P10Rik			Timm50			9030625A04Rik
	Pex12	5830472M02Rik			Tlcd1			9130005N14Rik
	Pex14	5930416I19Rik			Tle2			9130011J15Rik
	Pex26	5930434B04Rik			Tle4			9130206N08Rik
	Pex7	6030405A18Rik			Tln1			9130213B05Rik
	Pgam1	6030408C04Rik			Tmed5			9130227C08Rik
	Pgm2l1	6030419C18Rik			Tmem11			9130404D08Rik
	Phactr4	6030429G01Rik			Tmem129			9130404D14Rik
	Phb	6030443O07Rik			Tmem131			9230105E10Rik
	Phf12	6030446N20Rik			Tmem147			9230110C19Rik
	Phf13	6030458C11Rik			Tmem161a			9330158F14Rik
	Phf23	6030490I01Rik			Tmem17			9330182L06Rik
	Phf5a	6230409E13Rik			Tmem33			9430016H08Rik
	Phldb3	6230416J20Rik			Tmem48			9430020K01Rik
	Pibf1	6230427J02Rik			Tmem59			9430023L20Rik
	Pigu	6330403A02Rik			Tmem63b			9430067K14Rik
	Pip5kl1	6330403K07Rik			Tmem69			9430069J07Rik
	Pja1	6330406I15Rik			Tmub1			9530066K23Rik
	Plaa	6330407G11Rik			Tnfaip1			9530068E07Rik
	Plekha4	6330407J23Rik			Toe1			9630031F12Rik
	Plod3	6330408A02Rik			Tomm40l			9630033F20Rik
	Plxdc1	6330409N04Rik			Tor1a			9630050M13Rik
	Pnkd	6330416G13Rik			Tpr			9830169C18Rik
	Pnkp	6330416L07Rik			Tpx2			9930012K11Rik
	Pnpla2	6330439K17Rik			Traf7			9930013L23Rik
	Pnpla6	6330442E10Rik			Trh			9930021D14Rik
	Polr1e	6330500D04Rik			Trim23			9930104L06Rik
	Polrmt	6330503C03Rik			Trip10			A030007L17Rik
	Pomt2	6330503K22Rik			Trnt1			A130010J15Rik
	Pop1	6330512M04Rik			Trp53			A130022J15Rik
	Pop4	6330514A18Rik			Trp53rk			A130042E20Rik
	Pop7	6330534C20Rik			Trpc4ap			A130092J06Rik
	Ppapdc3	6330545A04Rik			Tssk6			A230046K03Rik
	Ppcdc	6330548G22Rik			Tsta3			A230050P20Rik
	Ppih	6330569M22Rik			Ttbk2			A230051G13Rik
	Ppme1	6330577E15Rik			Ttc1			A230054D04Rik
	Ppp1r10	6330578E17Rik			Ttc13			A230069A22Rik
	Ppp1r12c	6332401O19Rik			Ttc16			A230097K15Rik
	Ppp1r13l	6430514L14Rik			Ttc30a1			A230106M15Rik
	Ppp1r7	6430517E21Rik			Ttc30a2			A230106N23Rik
	Ppp2r3c	6430526N21Rik			Ttc30b			A2bp1
	Ppp2r4	6430527G18Rik			Ttll13			A2m
	Ppp2r5b	6430531B16Rik			Tuba4a			A330021E22Rik
	Ppp6c	6430537H07Rik			Txndc9			A330049M08Rik
	Pprc1	6430548M08Rik			Uba52			A330102K23Rik
	Prcc	6430550H21Rik			Ube4a			A430005L14Rik
	Prim1	6430571L13Rik			Ubqln4			A430033K04Rik
	Prkci	6430598A04Rik			Ubr2			A430105I19Rik
	Prkcsh	6430604K15Rik			Ubxd5			A430107D22Rik
	Prkrip1	6430706D22Rik			Uckl1			A430107O13Rik
	Prmt1	6530401N04Rik			Ushbp1			A430110N23Rik
	Prnpip1	6530403A03Rik			Usp5			A4galt
	Prpf4	6530418L21Rik			Utp11l			A530016L24Rik
	Prr14	6620401K05Rik			Utp15			A530023O14Rik
	Prrg2	6720456B07Rik			Vamp3			A530032D15Rik
	Prune	6720456H20Rik			Vcpip1			A530050D06Rik
	Psma2	6720458F09Rik			Vkorc1			A530082C11Rik
	Psmb1	6720460F02Rik			Vprbp			A530088H08Rik
	Psmb11	6720463M24Rik			Vps11			A530088I07Rik
	Psmb2	6720467C03Rik			Vps33a			A630007B06Rik
	Psmb5	6820408C15Rik			Vps41			A630018P17Rik
	Psmc4	7420426K07Rik			Vps52			A630033E08Rik
	Psmd4	7530404M11Rik			Vrk1			A630042L21Rik
	Psmd5	8030462N17Rik			Wapal			A630047E20Rik
	Psmd7	8230402K04Rik			Wbp7			A630054L15Rik
	Ptcd2	8430406I07Rik			Wdfy2			A630077B13Rik
	Ptpru	8430410A17Rik			Wdr27			A730008L03Rik
	Ptrh1	8430410K20Rik			Wdr45l			A730011L01Rik
	Pvrl2	8430415E04Rik			Wdr46			A730055C05Rik
	Qtrtd1	8430419L09Rik			Wdr51a			A730069N07Rik
	Rab22a	8430426H19Rik			Wdr59			A830007P12Rik
	Rab25	8430427H17Rik			Wdr79			A830018L16Rik
	Rab30	9030224M15Rik			Wfikkn1			A830053O21Rik
	Rab34	9030409G11Rik			Wnk1			A830059I20Rik
	Rab3c	9030418K01Rik			Wrnip1			A830080D01Rik
	Rab5c	9030425E11Rik			Wsb1			A830091I15Rik
	Rab7l1	9030607L17Rik			Wwox			A830093I24Rik
	Rab8b	9030611O19Rik			Xab2			A930001M12Rik
	Rabac1	9030612M13Rik			Xpnpep3			A930001N09Rik
	Rabepk	9030624J02Rik			Xpo6			A930008G19Rik
	Rac3	9030625A04Rik			Ybx1			A930016P21Rik
	Rad51	9130005N14Rik			Yipf4			A930018P22Rik
	Rad51l1	9130011E15Rik			Ypel3			A930021C24Rik
	Rag1ap1	9130011J15Rik			Ypel4			A930025D01Rik
	Rag2	9130019O22Rik			Ywhag			A930034L06Rik
	Ranbp10	9130023D20Rik			Zbtb17			A930037G23Rik
	Rangap1	9130023H24Rik			Zbtb22			A930038C07Rik
	Rapgef1	9130206N08Rik			Zbtb32			A930041I02Rik
	Rasip1	9130213B05Rik			Zbtb5			AA388235
	Rbbp9	9130227C08Rik			Zc3h10			AA407270
	Rbed1	9130401M01Rik			Zc3h13			AA408296
	Rbl2	9130404D08Rik			Zc3h18			AA409316
	Rbm22	9130404D14Rik			Zcchc7			AA415398
	Rbm3	9230105E10Rik			Zdhhc14			AA467197
	Rbm38	9230110C19Rik			Zfand2a			AA536717
	Rcan1	9330158F14Rik			Zfhx2			AA536749
	Rdbp	9330182L06Rik			Zfp109			AA673488
	Rdh10	9430015G10Rik			Zfp128			AA881470
	Rdh11	9430016H08Rik			Zfp14			AA960436
	Rdh13	9430020K01Rik			Zfp143			AB041550
	Rdh14	9430023L20Rik			Zfp174			AB182283
	Rdh5	9430067K14Rik			Zfp189			AF529169
	Recql5	9430069J07Rik			Zfp239			AI118078
	Retsat	9530058B02Rik			Zfp263			AI182371
	Rg9mtd3	9530066K23Rik			Zfp27			AI314180
	Rgs14	9530068E07Rik			Zfp273			AI316807
	Ric8b	9530077C05Rik			Zfp277			AI317395
	Ring1	9530096D07Rik			Zfp354b			AI413582
	Riok2	9630025I21Rik			Zfp358			AI427122
	Rnaseh2c	9630031F12Rik			Zfp369			AI427515
	Rnf10	9630033F20Rik			Zfp384			AI428936
	Rnf40	9630050M13Rik			Zfp418			AI429214
	Rnf44	9630058J23Rik			Zfp444			AI449175
	Rnmt	9830169C18Rik			Zfp446			AI450540
	Rnps1	9930012K11Rik			Zfp454			AI464131
	Rpa2	9930013L23Rik			Zfp455			AI480653
	Rpain	9930021D14Rik			Zfp46			AI507611
	Rpgrip1l	9930104L06Rik			Zfp472			AI593442
	Rpia	A030007L17Rik			Zfp524			AI595366
	Rpl13a	A130010J15Rik			Zfp563			AI597468
	Rpl18	A130022J15Rik			Zfp595			AI597479
	Rpl18a	A130042E20Rik			Zfp606			AI646023
	Rpl23a	A130092J06Rik			Zfp617			AI661453
	Rpl36	A230046K03Rik			Zfp661			AI662250
	Rpl4	A230050P20Rik			Zfp689			AI747699
	Rpl41	A230051G13Rik			Zfp748			AI836003
	Rpl6	A230054D04Rik			Zfp780b			AI837181
	Rpl7	A230067G21Rik			Zfp790			AI842396
	Rpl8	A230069A22Rik			Zfp84			AI846148
	Rpl9	A230097K15Rik			Zfp87			AI851790
	Rplp2	A230106M15Rik			Zfp90			AI894139
	Rpo1-2	A230106N23Rik			Zfp91			AI931714
	Rpp30	A2bp1			Zfp91-cntf			AK122209
	Rpp40	A2m			Zfp94			AK122525
	Rps11	A330021E22Rik			Zfpl1			AK129341
	Rps13	A330049M08Rik			Zfyve1			AK220484
	Rps18	A330102K23Rik			Zfyve26			AU014645
	Rps19	A430005L14Rik			Zik1			AU017455
	Rps20	A430033K04Rik			Zim1			AU019823
	Rps26	A430105I19Rik			Zmat2			AU021838
	Rps29	A430107D22Rik			Zmat5			AU022252
	Rps3	A430107O13Rik			Zmynd10			AU022870
	Rps5	A430110N23Rik			Zmynd15			AU023871
	Rps6kb2	A4galt			Znfx1			AU040320
	Rps9	A530016L24Rik			Znhit2			AU042651
	Rpusd2	A530023O14Rik			Zscan2			AW049604
	Rras	A530032D15Rik			Zw10			AW061290
	Rras2	A530050D06Rik			Zwilch			AW124722
	Rrh	A530054K11Rik			Zzef1			AW125753
	Rrm1	A530082C11Rik						AW146242
	Rrs1	A530088H08Rik						AW544981
	Rsbn1	A530088I07Rik						AW548124
	Rsl1	A630007B06Rik						AW549877
	Rtn2	A630018P17Rik						AW551984
	Rttn	A630033E08Rik						AW555464
	Ruvbl2	A630042L21Rik						AY074887
	Rxrb	A630047E20Rik						AY078069
	Sae1	A630050E13Rik						Aaas
	Samd12	A630054L15Rik						Aacs
	Sap30bp	A630077B13Rik						Aadacl1
	Saps3	A730008H23Rik						Aadat
	Sars2	A730008L03Rik						Aard
	Scaf1	A730011L01Rik						Aars
	Scamp2	A730055C05Rik						Aars2
	Scamp3	A730069N07Rik						Aarsd1
	Scfd2	A830007P12Rik						Aasdh
	Scrib	A830018L16Rik						Aasdhppt
	Scyl3	A830053O21Rik						Aass
	Sdccag8	A830059I20Rik						Aatf
	Sdf4	A830080D01Rik						Aatk
	Sdhc	A830091I15Rik						Abat
	Sec11c	A830093I24Rik						Abca1
	Sec23b	A930001M12Rik						Abca15
	Sec24c	A930001N09Rik						Abca17
	Sec61a1	A930008G19Rik						Abca2
	Sel1l	A930016P21Rik						Abca3
	41884	A930018P22Rik						Abca5
	Serac1	A930021C24Rik						Abca7
	Serbp1	A930025D01Rik						Abca8b
	Serf1	A930034L06Rik						Abcb10
	Serpini1	A930037G23Rik						Abcb1a
	Sertad3	A930038C07Rik						Abcb1b
	Sf3b2	A930041I02Rik						Abcb4
	Sfi1	AA388235						Abcb6
	Sfpq	AA407270						Abcb9
	Sfrs2	AA408296						Abcc1
	Sfrs7	AA409316						Abcc10
	Sfxn5	AA415398						Abcc3
	Sgsm3	AA467197						Abcc4
	Sh3bgrl2	AA536717						Abcc6
	Sh3bp4	AA536749						Abcc8
	Sh3gl1	AA673488						Abcc9
	Sharpin	AA881470						Abcd1
	Shkbp1	AA960436						Abcd2
	Shmt2	AB041550						Abcd3
	Sirt2	AB182283						Abcd4
	Sit1	AF529169						Abcf1
	Skiv2l	AI118078						Abcf3
	Skp2	AI182371						Abcg1
	Slamf9	AI314180						Abcg2
	Slbp	AI314976						Abcg4
	Slc12a6	AI316807						Abcg5
	Slc22a13	AI317395						Abcg8
	Slc25a1	AI413582						Abhd1
	Slc25a16	AI413782						Abhd10
	Slc25a19	AI427122						Abhd11
	Slc25a27	AI427515						Abhd12
	Slc25a44	AI428936						Abhd13
	Slc25a46	AI429214						Abhd14a
	Slc27a4	AI449175						Abhd14b
	Slc29a2	AI450540						Abhd2
	Slc35b4	AI464131						Abhd3
	Slc38a7	AI480653						Abhd4
	Slc39a7	AI507611						Abhd5
	Slc45a2	AI593442						Abhd6
	Slc4a2	AI595366						Abhd7
	Slc5a5	AI597468						Abi2
	Slmap	AI597479						Abi3
	Smarcal1	AI646023						Abl2
	Smcr8	AI661453						Ablim1
	Smpd3	AI662250						Ablim3
	Smpd4	AI747699						Abpa
	Snapc3	AI836003						Abpb
	Snapc5	AI837181						Abr
	Snapin	AI842396						Abra
	Snrpc	AI846148						Abt1
	Snrpe	AI847670						Abtb1
	Snupn	AI851790						Abtb2
	Snw1	AI894139						Acaa1a
	Snx1	AI931714						Acaa1b
	Snx14	AI987662						Acaa2
	Snx16	AI987944						Acad10
	Snx17	AK122209						Acad11
	Snx27	AK122525						Acad9
	Sp110	AK129128						Acadl
	Sp140	AK129302						Acadm
	Spaca4	AK129341						Acads
	Spc25	AK220484						Acadsb
	Spef1	AU014645						Acan
	Sphk2	AU017455						Acat1
	Spns1	AU019823						Acat2
	Srp19	AU021838						Acbd3
	Srpr	AU022252						Acbd4
	Srprb	AU022870						Acbd6
	Ssna1	AU023871						Acbd7
	Ssu72	AU040320						Accn1
	St13	AU040829						Accn2
	St3gal2	AU042651						Accs
	St8sia5	AV249152						Ace
	Stau1	AW049604						Ache
	Stch	AW061290						Acin1
	Stk16	AW124722						Acn9
	Stk25	AW125753						Aco1
	Stk40	AW146020						Acot1
	Stra13	AW146154						Acot11
	Strn	AW146242						Acot12
	Sufu	AW209491						Acot2
	Sumf1	AW544981						Acot3
	Supt3h	AW548124						Acot4
	Synpo2l	AW549877						Acot5
	Syt3	AW551984						Acot6
	Tacc3	AW554918						Acot7
	Taf6	AW555464						Acot8
	Tarbp2	AY074887						Acot9
	Tasp1	AY078069						Acox1
	Tbc1d17	Aaas						Acox3
	Tbc1d8b	Aacs						Acp1
	Tbp	Aadacl1						Acp2
	Tbrg4	Aadat						Acp5
	Tbx6	Aak1						Acpl2
	Tcea3	Aamp						Acpp
	Tceb1	Aard						Acsf2
	Tcfap4	Aars						Acsf3
	Tcof1	Aars2						Acsl1
	Tfb2m	Aarsd1						Acsl3
	Tgfb1i1	Aasdh						Acsl4
	Tha1	Aasdhppt						Acsl5
	Thap11	Aass						Acsl6
	Thap2	Aatf						Acss1
	Thap3	Aatk						Acss2
	Thoc3	Abat						Acss3
	Thoc6	Abca1						Acta1
	Thop1	Abca15						Acta2
	Thrap3	Abca17						Actb
	Thtpa	Abca2						Actc1
	Thyn1	Abca3						Actg1
	Tial1	Abca5						Actl6a
	Ticam1	Abca7						Actn1
	Timm13	Abca8b						Actn2
	Timm22	Abcb10						Actn3
	Timm50	Abcb1a						Actn4
	Tlcd1	Abcb1b						Actr10
	Tle2	Abcb4						Actr2
	Tle4	Abcb6						Actr3
	Tln1	Abcb8						Actr3b
	Tmed5	Abcb9						Actr5
	Tmem103	Abcc1						Actr6
	Tmem11	Abcc10						Acvr1
	Tmem115	Abcc3						Acvr1b
	Tmem125	Abcc4						Acvr1c
	Tmem129	Abcc5						Acvr2a
	Tmem131	Abcc6						Acvr2b
	Tmem147	Abcc8						Acvrl1
	Tmem161a	Abcc9						Acy1
	Tmem17	Abcd1						Acyp1
	Tmem206	Abcd2						Acyp2
	Tmem33	Abcd3						Ada
	Tmem43	Abcd4						Adad1
	Tmem48	Abce1						Adal
	Tmem59	Abcf1						Adam10
	Tmem63b	Abcf2						Adam11
	Tmem69	Abcf3						Adam12
	Tmem70	Abcg1						Adam15
	Tmem88	Abcg2						Adam17
	Tmod3	Abcg4						Adam19
	Tmub1	Abcg5						Adam22
	Tnfaip1	Abcg8						Adam23
	Tnfrsf12a	Abhd1						Adam33
	Toe1	Abhd10						Adam4
	Tomm40l	Abhd11						Adam5
	Top3a	Abhd12						Adam9
	Tor1a	Abhd13						Adamts1
	Tpr	Abhd14a						Adamts10
	Tpx2	Abhd14b						Adamts12
	Traf7	Abhd2						Adamts13
	Trh	Abhd3						Adamts14
	Trim23	Abhd4						Adamts15
	Trip10	Abhd5						Adamts16
	Trnt1	Abhd6						Adamts17
	Trp53	Abhd7						Adamts18
	Trp53rk	Abhd8						Adamts19
	Trpc4ap	Abi1						Adamts2
	Trpm8	Abi2						Adamts20
	Trub1	Abi3						Adamts3
	Tsnaxip1	Abl1						Adamts4
	Tssc4	Abl2						Adamts5
	Tssk6	Ablim1						Adamts6
	Tsta3	Ablim2						Adamts7
	Ttbk2	Ablim3						Adamts8
	Ttc1	Abpa						Adamtsl1
	Ttc13	Abpb						Adamtsl4
	Ttc16	Abr						Adamtsl5
	Ttc30a1	Abra						Adar
	Ttc30a2	Abt1						Adarb1
	Ttc30b	Abtb1						Adarb2
	Ttc32	Abtb2						Adat2
	Ttll13	Acaa1a						Adat3
	Tuba4a	Acaa1b						Adc
	Tulp2	Acaa2						Adck2
	Tusc4	Acad10						Adck4
	Txndc4	Acad11						Adck5
	Txndc9	Acad8						Adcy1
	Uba52	Acad9						Adcy2
	Ubap2	Acadl						Adcy3
	Ube2v1	Acadm						Adcy4
	Ube4a	Acads						Adcy5
	Ubl3	Acadsb						Adcy6
	Ubqln4	Acadvl						Adcy7
	Ubr2	Acan						Adcy8
	Ubxd2	Acat1						Adcy9
	Ubxd5	Acat2						Adcyap1
	Uckl1	Acbd3						Adcyap1r1
	Ugt1a1	Acbd4						Add1
	Unk	Acbd5						Add3
	Upf3b	Acbd6						Adfp
	Ushbp1	Acbd7						Adh5
	Usp48	Accn1						Adi1
	Usp5	Accn2						Adipor1
	Utp11l	Accs						Adk
	Utp15	Acd						Adm
	Vamp3	Ace						Adm2
	Vars2	Ache						Adnp
	Vcpip1	Acin1						Adnp2
	Vezt	Acly						Ado
	Vkorc1	Acn9						Adora1
	Vmn2r102	Aco1						Adora2a
	Vmn2r73	Aco2						Adora2b
	Vprbp	Acot1						Adpgk
	Vps11	Acot11						Adprh
	Vps33a	Acot12						Adprhl1
	Vps41	Acot2						Adprhl2
	Vps52	Acot3						Adra1a
	Vrk1	Acot4						Adra1b
	Vrk3	Acot5						Adra1d
	Wapal	Acot6						Adra2a
	Wbp2	Acot7						Adra2b
	Wbp7	Acot8						Adra2c
	Wdfy2	Acot9						Adrb1
	Wdr27	Acox1						Adrb2
	Wdr45l	Acox3						Adrb3
	Wdr46	Acp1						Adrbk1
	Wdr51a	Acp2						Adrbk2
	Wdr59	Acp5						Adrm1
	Wdr79	Acp6						Adsl
	Wfikkn1	Acpl2						Adssl1
	Wnk1	Acpp						Aebp1
	Wrnip1	Acsf2						Aebp2
	Wsb1	Acsf3						Aes
	Wwox	Acsl1						Afap1
	Xab2	Acsl3						Afap1l1
	Xpnpep3	Acsl4						Afap1l2
	Xpo6	Acsl5						Aff1
	Xpot	Acsl6						Aff2
	Ybx1	Acss1						Aff4
	Yif1b	Acss2						Afg3l1
	Yipf4	Acss3						Afg3l2
	Ypel3	Acta1						Afmid
	Ypel4	Acta2						Aftph
	Ywhag	Actb						Aga
	Zbtb17	Actc1						Agbl1
	Zbtb22	Actg1						Agbl2
	Zbtb32	Actl6a						Agbl3
	Zbtb5	Actn1						Agbl5
	Zbtb7a	Actn2						Ager
	Zc3h10	Actn3						Aggf1
	Zc3h11a	Actn4						Agk
	Zc3h13	Actr10						Agl
	Zc3h18	Actr1a						Agpat1
	Zcchc7	Actr1b						Agpat2
	Zcchc8	Actr2						Agpat3
	Zdhhc14	Actr3						Agpat4
	Zfand2a	Actr3b						Agpat5
	Zfhx2	Actr5						Agpat6
	Zfp1	Actr6						Agpat7
	Zfp108	Actr8						Agps
	Zfp109	Acvr1						Agrn
	Zfp114	Acvr1b						Agrp
	Zfp128	Acvr1c						Agtpbp1
	Zfp14	Acvr2a						Agtr1a
	Zfp143	Acvr2b						Agtrap
	Zfp146	Acvrl1						Agxt2l1
	Zfp169	Acy1						Agxt2l2
	Zfp174	Acyp1						Ahdc1
	Zfp180	Acyp2						Ahi1
	Zfp189	Ada						Ahnak
	Zfp235	Adad1						Ahr
	Zfp239	Adal						Ahsa2
	Zfp260	Adam10						Aifm1
	Zfp263	Adam11						Aifm2
	Zfp27	Adam12						Aifm3
	Zfp273	Adam15						Aig1
	Zfp277	Adam17						Aim1
	Zfp28	Adam19						Aip
	Zfp286	Adam22						Aipl1
	Zfp354a	Adam23						Ajap1
	Zfp354b	Adam33						Ak1
	Zfp358	Adam4						Ak2
	Zfp369	Adam5						Ak3
	Zfp36l3	Adam9						Ak3l1
	Zfp384	Adamts1						Ak5
	Zfp418	Adamts10						Akap1
	Zfp444	Adamts12						Akap10
	Zfp446	Adamts13						Akap12
	Zfp454	Adamts14						Akap2
	Zfp455	Adamts15						Akap3
	Zfp457	Adamts16						Akap5
	Zfp46	Adamts17						Akap7
	Zfp472	Adamts18						Akap8l
	Zfp473	Adamts19						Akap9
	Zfp524	Adamts2						Akna
	Zfp563	Adamts20						Akp3
	Zfp566	Adamts3						Akr1a4
	Zfp595	Adamts4						Akr1b3
	Zfp606	Adamts5						Akr1d1
	Zfp617	Adamts6						Akr1e1
	Zfp661	Adamts7						Akr7a5
	Zfp667	Adamts8						Akt1
	Zfp689	Adamtsl1						Akt2
	Zfp691	Adamtsl4						Akt3
	Zfp692	Adamtsl5						Aktip
	Zfp748	Adar						Alad
	Zfp75	Adarb1						Alas1
	Zfp759	Adarb2						Alcam
	Zfp780b	Adat1						Aldh16a1
	Zfp790	Adat2						Aldh18a1
	Zfp84	Adat3						Aldh1a3
	Zfp87	Adc						Aldh1b1
	Zfp90	Adck1						Aldh1l1
	Zfp91	Adck2						Aldh1l2
	Zfp91-cntf	Adck4						Aldh2
	Zfp93	Adck5						Aldh3a2
	Zfp94	Adcy1						Aldh3b1
	Zfpl1	Adcy2						Aldh4a1
	Zfyve1	Adcy3						Aldh5a1
	Zfyve19	Adcy4						Aldh6a1
	Zfyve26	Adcy5						Aldh7a1
	Zik1	Adcy6						Aldh9a1
	Zim1	Adcy7						Aldoa
	Zmat2	Adcy8						Aldoc
	Zmat5	Adcy9						Alg1
	Zmynd10	Adcyap1						Alg10b
	Zmynd15	Adcyap1r1						Alg11
	Znfx1	Add1						Alg13
	Znhit1	Add3						Alg2
	Znhit2	Adfp						Alg3
	Zscan2	Adh5						Alg5
	Zscan22	Adhfe1						Alg6
	Zw10	Adi1						Alg8
	Zwilch	Adipor1						Alg9
	Zzef1	Adipor2						Alk
	l7Rn6	Adk						Alkbh1
		Adm						Alkbh2
		Adm2						Alkbh5
		Adnp						Alkbh6
		Adnp2						Alkbh8
		Ado						Alms1
		Adora1						Alox5
		Adora2a						Aloxe3
		Adora2b						Alpk3
		Adpgk						Alpl
		Adprh						Als2
		Adprhl1						Als2cl
		Adprhl2						Als2cr13
		Adra1a						Als2cr2
		Adra1b						Als2cr4
		Adra1d						Alx1
		Adra2a						Alx4
		Adra2b						Amac1
		Adra2c						Amacr
		Adrb1						Ambra1
		Adrb2						Amd1
		Adrb3						Amd2
		Adrbk1						Amfr
		Adrbk2						Amh
		Adrm1						Amigo1
		Adsl						Amigo2
		Adss						Amigo3
		Adssl1						Ammecr1
		Aebp1						Amn
		Aebp2						Amotl1
		Aes						Amotl2
		Afap1						Ampd2
		Afap1l1						Ampd3
		Afap1l2						Amph
		Aff1						Amz2
		Aff2						Anapc1
		Aff4						Anapc11
		Afg3l1						Anapc13
		Afg3l2						Anapc4
		Afmid						Anapc5
		Aftph						Anapc7
		Aga						Angel1
		Agbl1						Angel2
		Agbl2						Angpt1
		Agbl3						Angpt2
		Agbl5						Angptl1
		Ager						Angptl2
		Aggf1						Angptl4
		Agk						Angptl6
		Agl						Ank
		Agpat1						Ank1
		Agpat2						Ank2
		Agpat3						Ank3
		Agpat4						Ankfn1
		Agpat5						Ankfy1
		Agpat6						Ankhd1
		Agpat7						Ankib1
		Agps						Ankmy1
		Agrn						Ankmy2
		Agrp						Ankrd1
		Agtpbp1						Ankrd10
		Agtr1a						Ankrd11
		Agtrap						Ankrd12
		Agxt2l1						Ankrd13a
		Agxt2l2						Ankrd13b
		Ahctf1						Ankrd13c
		Ahcy						Ankrd13d
		Ahcyl1						Ankrd16
		Ahcyl2						Ankrd17
		Ahdc1						Ankrd24
		Ahi1						Ankrd26
		Ahnak						Ankrd27
		Ahr						Ankrd28
		Ahsa1						Ankrd32
		Ahsa2						Ankrd34
		Aifm1						Ankrd34b
		Aifm2						Ankrd35
		Aifm3						Ankrd37
		Aig1						Ankrd39
		Aim1						Ankrd40
		Aip						Ankrd43
		Aipl1						Ankrd44
		Ajap1						Ankrd46
		Ak1						Ankrd49
		Ak2						Ankrd5
		Ak3						Ankrd52
		Ak3l1						Ankrd53
		Ak5						Ankrd54
		Akap1						Ankrd55
		Akap10						Ankrd56
		Akap12						Ankrd58
		Akap2						Ankrd6
		Akap3						Ankrd9
		Akap5						Anks1
		Akap7						Anks3
		Akap8						Anks6
		Akap8l						Ankzf1
		Akap9						Anln
		Akna						Anp32a
		Akp3						Anp32b
		Akr1a4						Anp32e
		Akr1b3						Anpep
		Akr1d1						Antxr1
		Akr1e1						Antxr2
		Akr7a5						Anubl1
		Akt1						Anxa11
		Akt1s1						Anxa2
		Akt2						Anxa3
		Akt3						Anxa4
		Aktip						Anxa5
		Alad						Anxa6
		Alas1						Anxa7
		Alcam						Anxa9
		Aldh16a1						Aoc2
		Aldh18a1						Aof1
		Aldh1a3						Aof2
		Aldh1b1						Aox1
		Aldh1l1						Ap1b1
		Aldh1l2						Ap1g1
		Aldh2						Ap1g2
		Aldh3a2						Ap1gbp1
		Aldh3b1						Ap1m1
		Aldh4a1						Ap1m2
		Aldh5a1						Ap1s1
		Aldh6a1						Ap1s2
		Aldh7a1						Ap1s3
		Aldh9a1						Ap2a1
		Aldoa						Ap2a2
		Aldoc						Ap3b1
		Alg1						Ap3b2
		Alg10b						Ap3d1
		Alg11						Ap3m1
		Alg12						Ap3m2
		Alg13						Ap3s1
		Alg14						Ap3s2
		Alg2						Ap4b1
		Alg3						Ap4e1
		Alg5						Ap4m1
		Alg6						Ap4s1
		Alg8						Apaf1
		Alg9						Apba1
		Alk						Apba2
		Alkbh1						Apbb1
		Alkbh2						Apbb1ip
		Alkbh3						Apbb2
		Alkbh4						Apbb3
		Alkbh5						Apc
		Alkbh6						Apc2
		Alkbh7						Apcdd1
		Alkbh8						Apeh
		Alms1						Apex1
		Alox5						Apex2
		Aloxe3						Aph1b
		Alpk3						Aph1c
		Alpl						Api5
		Als2						Apip
		Als2cl						Apitd1
		Als2cr13						Apln
		Als2cr2						Aplp1
		Als2cr4						Aplp2
		Alx1						Apoa1
		Alx4						Apoa1bp
		Amac1						Apoa5
		Amacr						Apob48r
		Ambra1						Apobec1
		Amd1						Apobec2
		Amd2						Apobec3
		Amdhd2						Apoc1
		Amfr						Apoc2
		Amh						Apoc3
		Amigo1						Apoe
		Amigo2						Apof
		Amigo3						Apold1
		Ammecr1						Apom
		Ammecr1l						Apoo
		Amn						Apool
		Amn1						App
		Amotl1						Appbp2
		Amotl2						Appl1
		Ampd2						Appl2
		Ampd3						Aprt
		Amph						Aptx
		Amt						Aqp11
		Amz2						Aqp2
		Anapc1						Aqp3
		Anapc10						Aqp5
		Anapc11						Aqr
		Anapc13						Ar
		Anapc2						Araf
		Anapc4						Arbp
		Anapc5						Arc
		Anapc7						Arcn1
		Ang						Ard1
		Angel1						Areg
		Angel2						Arf1
		Angpt1						Arf2
		Angpt2						Arf3
		Angptl1						Arf4
		Angptl2						Arf5
		Angptl4						Arf6
		Angptl6						Arfgap1
		Ank						Arfgap2
		Ank1						Arfgap3
		Ank2						Arfgef1
		Ank3						Arfgef2
		Ankar						Arfip1
		Ankfn1						Arfip2
		Ankfy1						Arfrp1
		Ankhd1						Arg2
		Ankib1						Arglu1
		Ankmy1						Arhgap1
		Ankmy2						Arhgap10
		Ankra2						Arhgap11a
		Ankrd1						Arhgap12
		Ankrd10						Arhgap18
		Ankrd11						Arhgap19
		Ankrd12						Arhgap20
		Ankrd13a						Arhgap24
		Ankrd13b						Arhgap26
		Ankrd13c						Arhgap28
		Ankrd13d						Arhgap29
		Ankrd16						Arhgap6
		Ankrd17						Arhgap8
		Ankrd24						Arhgap9
		Ankrd26						Arhgdia
		Ankrd27						Arhgdib
		Ankrd28						Arhgdig
		Ankrd32						Arhgef1
		Ankrd34						Arhgef10
		Ankrd34b						Arhgef10l
		Ankrd35						Arhgef11
		Ankrd37						Arhgef12
		Ankrd39						Arhgef15
		Ankrd40						Arhgef16
		Ankrd42						Arhgef17
		Ankrd43						Arhgef18
		Ankrd44						Arhgef19
		Ankrd46						Arhgef2
		Ankrd49						Arhgef4
		Ankrd5						Arhgef7
		Ankrd52						Arhgef9
		Ankrd53						Arid1a
		Ankrd54						Arid1b
		Ankrd55						Arid3a
		Ankrd56						Arid3b
		Ankrd58						Arid3c
		Ankrd6						Arid4a
		Ankrd9						Arid5b
		Anks1						Arih1
		Anks3						Arih2
		Anks6						Arl1
		Ankzf1						Arl10
		Anln						Arl13b
		Anp32a						Arl15
		Anp32b						Arl2
		Anp32e						Arl2bp
		Anpep						Arl3
		Antxr1						Arl4a
		Antxr2						Arl4c
		Anubl1						Arl4d
		Anxa11						Arl5a
		Anxa2						Arl5b
		Anxa3						Arl6
		Anxa4						Arl6ip1
		Anxa5						Arl6ip2
		Anxa6						Arl6ip5
		Anxa7						Arl6ip6
		Anxa9						Arl8a
		Aoc2						Arl8b
		Aof1						Armc10
		Aof2						Armc3
		Aox1						Armc6
		Ap1b1						Armc7
		Ap1g1						Armc8
		Ap1g2						Armc9
		Ap1gbp1						Armcx1
		Ap1m1						Armcx2
		Ap1m2						Armcx3
		Ap1s1						Armcx5
		Ap1s2						Armcx6
		Ap1s3						Armet
		Ap2a1						Armetl1
		Ap2a2						Arnt
		Ap2b1						Arnt2
		Ap2m1						Arntl
		Ap2s1						Arpc1a
		Ap3b1						Arpc1b
		Ap3b2						Arpc2
		Ap3d1						Arpc3
		Ap3m1						Arpc4
		Ap3m2						Arpc5
		Ap3s1						Arpc5l
		Ap3s2						Arpp19
		Ap4b1						Arrb1
		Ap4e1						Arrb2
		Ap4m1						Arrdc1
		Ap4s1						Arrdc2
		Apaf1						Arrdc3
		Apba1						Arrdc5
		Apba2						Ars2
		Apba3						Arsa
		Apbb1						Arsb
		Apbb1ip						Arsg
		Apbb2						Arsi
		Apbb3						Arsj
		Apc						Art1
		Apc2						Art4
		Apcdd1						Art5
		Apeh						Artn
		Apex1						Arvcf
		Apex2						As3mt
		Aph1a						Asah1
		Aph1b						Asah2
		Aph1c						Asah3l
		Api5						Asahl
		Apip						Asb1
		Apitd1						Asb13
		Apln						Asb15
		Aplp1						Asb16
		Aplp2						Asb2
		Apoa1						Asb3
		Apoa1bp						Asb4
		Apoa2						Asb6
		Apoa5						Asb7
		Apob48r						Asb8
		Apobec1						Ascc1
		Apobec2						Ascc2
		Apobec3						Ascc3l1
		Apoc1						Ascl1
		Apoc2						Ascl2
		Apoc3						Asf1a
		Apoe						Asf1b
		Apof						Asgr1
		Apold1						Ash2l
		Apom						Asl
		Apoo						Asna1
		Apool						Asns
		App						Asnsd1
		Appbp2						Asphd1
		Appl1						Asphd2
		Appl2						Aspm
		Aprt						Aspscr1
		Aptx						Asrgl1
		Aqp11						Ass1
		Aqp2						Aste1
		Aqp3						Astl
		Aqp5						Astn1
		Aqr						Astn2
		Ar						Asxl1
		Araf						Asxl2
		Arbp						Atad1
		Arc						Atad2
		Arcn1						Atad2b
		Ard1						Atad3a
		Areg						Atad5
		Arf1						Atcay
		Arf2						Atf1
		Arf3						Atf2
		Arf4						Atf3
		Arf5						Atf4
		Arf6						Atf5
		Arfgap1						Atf6
		Arfgap2						Atf7
		Arfgap3						Atf7ip
		Arfgef1						Atg10
		Arfgef2						Atg12
		Arfip1						Atg16l1
		Arfip2						Atg16l2
		Arfrp1						Atg2b
		Arg2						Atg3
		Arglu1						Atg4a
		Arhgap1						Atg4b
		Arhgap10						Atg4c
		Arhgap11a						Atg5
		Arhgap12						Atg7
		Arhgap17						Atg9a
		Arhgap18						Athl1
		Arhgap19						Atic
		Arhgap20						Atm
		Arhgap24						Atmin
		Arhgap26						Atn1
		Arhgap28						Atoh1
		Arhgap29						Atoh7
		Arhgap6						Atoh8
		Arhgap8						Atox1
		Arhgap9						Atp10a
		Arhgdia						Atp10d
		Arhgdib						Atp11a
		Arhgdig						Atp11b
		Arhgef1						Atp12a
		Arhgef10						Atp13a1
		Arhgef10l						Atp1a1
		Arhgef11						Atp1a2
		Arhgef12						Atp1a3
		Arhgef15						Atp1b1
		Arhgef16						Atp1b2
		Arhgef17						Atp1b3
		Arhgef18						Atp2a2
		Arhgef19						Atp2a3
		Arhgef2						Atp2b1
		Arhgef4						Atp2b2
		Arhgef7						Atp2b4
		Arhgef9						Atp2c1
		Arid1a						Atp4a
		Arid1b						Atp5b
		Arid3a						Atp5c1
		Arid3b						Atp5e
		Arid3c						Atp5f1
		Arid4a						Atp5g2
		Arid4b						Atp5g3
		Arid5a						Atp5j
		Arid5b						Atp5j2
		Arih1						Atp5k
		Arih2						Atp5l
		Arl1						Atp5s
		Arl10						Atp5sl
		Arl13b						Atp6ap1
		Arl15						Atp6ap2
		Arl16						Atp6v0a1
		Arl2						Atp6v0a2
		Arl2bp						Atp6v0d1
		Arl3						Atp6v0e
		Arl4a						Atp6v0e2
		Arl4c						Atp6v1a
		Arl4d						Atp6v1b2
		Arl5a						Atp6v1c1
		Arl5b						Atp6v1c2
		Arl5c						Atp6v1d
		Arl6						Atp6v1e1
		Arl6ip1						Atp6v1f
		Arl6ip2						Atp6v1g1
		Arl6ip4						Atp6v1g2
		Arl6ip5						Atp6v1h
		Arl6ip6						Atp7a
		Arl8a						Atp7b
		Arl8b						Atp8a1
		Armc1						Atp8a2
		Armc10						Atp8b1
		Armc3						Atp8b2
		Armc5						Atp9a
		Armc6						Atpaf1
		Armc7						Atpbd1b
		Armc8						Atpbd1c
		Armc9						Atpbd4
		Armcx1						Atpif1
		Armcx2						Atrn
		Armcx3						Atrnl1
		Armcx5						Atrx
		Armcx6						Atxn1
		Armet						Atxn10
		Armetl1						Atxn1l
		Arnt						Atxn2
		Arnt2						Atxn2l
		Arntl						Atxn3
		Arpc1a						Atxn7
		Arpc1b						Atxn7l1
		Arpc2						Atxn7l2
		Arpc3						Atxn7l3
		Arpc4						Auh
		Arpc5						Aurka
		Arpc5l						Aurkaip1
		Arpm1						Aurkb
		Arpp19						Auts2
		Arrb1						Aven
		Arrb2						Avp
		Arrdc1						Avpi1
		Arrdc2						Avpr1a
		Arrdc3						Axin1
		Arrdc4						Axin2
		Arrdc5						Axl
		Ars2						Axud1
		Arsa						Aytl1b
		Arsb						Azi1
		Arsg						Azin1
		Arsi						B130050I23Rik
		Arsj						B230118G17Rik
		Arsk						B230120H23Rik
		Art1						B230208H17Rik
		Art4						B230209C24Rik
		Art5						B230217C12Rik
		Artn						B230219D22Rik
		Arv1						B230312A22Rik
		Arvcf						B230317C12Rik
		As3mt						B230339M05Rik
		Asah1						B230342M21Rik
		Asah2						B230380D07Rik
		Asah3						B230396O12Rik
		Asah3l						B230399E16Rik
		Asahl						B2m
		Asb1						B3galnt1
		Asb13						B3galt5
		Asb15						B3galtl
		Asb16						B3gat2
		Asb2						B3gat3
		Asb3						B3gnt1
		Asb4						B3gnt2
		Asb6						B3gnt4
		Asb7						B3gnt5
		Asb8						B3gnt6
		Ascc1						B3gnt7
		Ascc2						B3gnt8
		Ascc3l1						B3gntl1
		Ascl1						B430119L13Rik
		Ascl2						B4galnt1
		Asf1a						B4galnt2
		Asf1b						B4galnt3
		Asgr1						B4galnt4
		Ash2l						B4galt1
		Asl						B4galt3
		Asna1						B4galt4
		Asns						B4galt5
		Asnsd1						B4galt6
		Asph						B4galt7
		Asphd1						B630005N14Rik
		Asphd2						B630019K06Rik
		Aspm						B830045N13Rik
		Aspscr1						B930007M17Rik
		Asrgl1						B930011P16Rik
		Ass1						B930037P14Rik
		Aste1						B930041F14Rik
		Astl						B9d1
		Astn1						B9d2
		Astn2						BB146404
		Asxl1						BB220380
		Asxl2						BC002199
		Atad1						BC003266
		Atad2						BC003267
		Atad2b						BC003885
		Atad3a						BC003940
		Atad5						BC004004
		Atcay						BC004044
		Ate1						BC004728
		Atf1						BC005537
		Atf2						BC005624
		Atf3						BC005764
		Atf4						BC006662
		Atf5						BC006779
		Atf6						BC008155
		Atf7						BC008163
		Atf7ip						BC010304
		Atg10						BC011426
		Atg12						BC011487
		Atg16l1						BC013529
		Atg16l2						BC016495
		Atg2a						BC016579
		Atg2b						BC017158
		Atg3						BC017643
		Atg4a						BC017647
		Atg4b						BC018101
		Atg4c						BC018242
		Atg4d						BC019943
		Atg5						BC020002
		Atg7						BC020535
		Atg9a						BC021381
		Atg9b						BC021395
		Athl1						BC021523
		Atic						BC021608
		Atm						BC021891
		Atmin						BC022224
		Atn1						BC022623
		Atoh1						BC022687
		Atoh7						BC023055
		Atoh8						BC023179
		Atox1						BC023744
		Atp10a						BC023814
		Atp10d						BC023829
		Atp11a						BC023882
		Atp11b						BC024479
		Atp11c						BC024814
		Atp12a						BC024868
		Atp13a1						BC024997
		Atp13a2						BC025076
		Atp1a1						BC025546
		Atp1a2						BC025575
		Atp1a3						BC025816
		Atp1b1						BC026585
		Atp1b2						BC027231
		Atp1b3						BC029169
		Atp2a2						BC029214
		Atp2a3						BC030183
		Atp2b1						BC030500
		Atp2b2						BC030867
		Atp2b4						BC031181
		Atp2c1						BC031353
		Atp4a						BC031441
		Atp5a1						BC031748
		Atp5b						BC031781
		Atp5c1						BC032265
		Atp5d						BC033915
		Atp5e						BC035295
		Atp5f1						BC035537
		Atp5g1						BC036313
		Atp5g2						BC037034
		Atp5g3						BC038286
		Atp5h						BC038479
		Atp5j						BC038822
		Atp5j2						BC043098
		Atp5k						BC043301
		Atp5l						BC046331
		Atp5o						BC046404
		Atp5s						BC048355
		Atp5sl						BC048403
		Atp6ap1						BC048644
		Atp6ap2						BC048679
		Atp6v0a1						BC049715
		Atp6v0a2						BC049762
		Atp6v0b						BC049806
		Atp6v0c						BC049807
		Atp6v0d1						BC050078
		Atp6v0e						BC050092
		Atp6v0e2						BC050196
		Atp6v1a						BC050210
		Atp6v1b2						BC050777
		Atp6v1c1						BC051142
		Atp6v1c2						BC051227
		Atp6v1d						BC051628
		Atp6v1e1						BC052040
		Atp6v1f						BC052055
		Atp6v1g1						BC052328
		Atp6v1g2						BC052484
		Atp6v1h						BC053749
		Atp7a						BC055111
		Atp7b						BC055324
		Atp8a1						BC056474
		Atp8a2						BC056923
		Atp8b1						BC057079
		Atp8b2						BC057371
		Atp9a						BC057552
		Atp9b						BC057893
		Atpaf1						BC060632
		Atpaf2						BC061039
		Atpbd1b						BC061194
		Atpbd1c						BC062109
		Atpbd3						BC062115
		Atpbd4						BC065085
		Atpif1						BC065397
		Atrn						BC066028
		Atrnl1						BC066107
		Atrx						BC067047
		Atxn1						BC067068
		Atxn10						BC068110
		Atxn1l						BC068157
		Atxn2						BC087945
		Atxn2l						BC088983
		Atxn3						BC089491
		Atxn7						BY080835
		Atxn7l1						Bace1
		Atxn7l2						Bace2
		Atxn7l3						Bach1
		Auh						Bach2
		Aup1						Bad
		Aurka						Bag1
		Aurkaip1						Bag2
		Aurkb						Bag3
		Auts2						Bag4
		Aven						Bag5
		Avp						Bahd1
		Avpi1						Bai1
		Avpr1a						Bai2
		Axin1						Bai3
		Axin2						Baiap2
		Axl						Baiap2l1
		Axud1						Bak1
		Aytl1b						Bambi
		Azi1						Banf1
		Azi2						Bap1
		Azin1						Bard1
		B130050I23Rik						Barhl2
		B230118G17Rik						Barx1
		B230118H07Rik						Barx2
		B230120H23Rik						Basp1
		B230208H17Rik						Bat1a
		B230209C24Rik						Bat2
		B230217C12Rik						Bat2d
		B230219D22Rik						Bat3
		B230312A22Rik						Batf3
		B230317C12Rik						Bax
		B230339M05Rik						Baz1b
		B230342M21Rik						Baz2a
		B230380D07Rik						Baz2b
		B230396O12Rik						Bbc3
		B230399E16Rik						Bbs1
		B2m						Bbs12
		B3galnt1						Bbs2
		B3galnt2						Bbs4
		B3galt4						Bbs5
		B3galt5						Bbs7
		B3galt6						Bbs9
		B3galtl						Bbx
		B3gat2						Bcam
		B3gat3						Bcan
		B3gnt1						Bcap29
		B3gnt2						Bcap31
		B3gnt4						Bcar1
		B3gnt5						Bcar3
		B3gnt6						Bcas2
		B3gnt7						Bcas3
		B3gnt8						Bcat1
		B3gntl1						Bcat2
		B430119L13Rik						Bccip
		B4galnt1						Bcdin3d
		B4galnt2						Bche
		B4galnt3						Bckdha
		B4galnt4						Bcl10
		B4galt1						Bcl11a
		B4galt2						Bcl11b
		B4galt3						Bcl2
		B4galt4						Bcl2l1
		B4galt5						Bcl2l11
		B4galt6						Bcl2l13
		B4galt7						Bcl2l2
		B630005N14Rik						Bcl3
		B630019K06Rik						Bcl6
		B830045N13Rik						Bcl7a
		B930006L02Rik						Bcl7b
		B930007M17Rik						Bcl9l
		B930011P16Rik						Bclaf1
		B930037P14Rik						Bcor
		B930041F14Rik						Bcr
		B9d1						Bcs1l
		B9d2						Bdh1
		BB146404						Bdkrb2
		BB220380						Bdnf
		BC002199						Becn1
		BC003266						Bet1l
		BC003267						Bfar
		BC003331						Bfsp1
[truncated: 11,359 more rows]

## Sheet: Panther Ronin-Hcf1 targets
Table S1. PANTHER analysis of Ronin/Hcf-1 bound genes in embryonic heart tissue at E11.5
Biological Process	Reference Genes (26185)	Targets (285)	Expected	P-value
metabolic process	9603	144	104.52	1.26e-06
primary metabolic process	9122	137	99.28	2.93e-06
nucleobase, nucleoside, nucleotide and nucleic acid metabolic process	4156	75	45.23	4.58e-06
cell cycle	2018	40	21.96	0.000184
protein metabolic process	3979	66	43.31	0.000261
mitosis	662	17	7.21	0.0011
response to stress	547	15	5.95	0.00113
protein transport	1687	32	18.36	0.00171
intracellular protein transport	1687	32	18.36	0.00171
chromosome segregation	217	8	2.36	0.00289
transport	3009	47	32.75	0.00727
phosphate metabolic process	235	7	2.56	0.0154
nuclear transport	92	4	1	0.0189
peroxisomal transport	26	2	0.28	0.0332
apoptosis	1035	18	11.27	0.0358
neuronal action potential propagation	77	3	0.84	0.0528
response to interferon-gamma	135	4	1.47	0.0614
oxidative phosphorylation	95	3	1.03	0.0863
intracellular signaling cascade	1720	25	18.72	0.0875
establishment or maintenance of chromatin architecture	352	7	3.83	0.0924
spermatogenesis	571	10	6.21	0.0972
cellular calcium ion homeostasis	49	2	0.53	0.1
organelle organization	382	7	4.16	0.126
cytokinesis	245	5	2.67	0.131
cellular component organization	1582	22	17.22	0.144
response to toxin	121	3	1.32	0.146
cation transport	640	10	6.97	0.164
carbohydrate metabolic process	1038	15	11.3	0.164
nitrogen compound metabolic process	71	2	0.77	0.181
visual perception	431	7	4.69	0.193
homeostatic process	143	3	1.56	0.205
ion transport	769	11	8.37	0.22
negative regulation of apoptosis	296	5	3.22	0.222
vesicle-mediated transport	1202	16	13.08	0.24
induction of apoptosis	383	6	4.17	0.241
respiratory electron transport chain	543	8	5.91	0.242
cellular component morphogenesis	1205	16	13.12	0.243
anatomical structure morphogenesis	1205	16	13.12	0.243
acyl-CoA metabolic process	29	1	0.32	0.271
pattern specification process	404	6	4.4	0.279
segment specification	249	4	2.71	0.288
generation of precursor metabolites and energy	573	8	6.24	0.288
anterior/posterior axis specification	100	2	1.09	0.297
gamete generation	1007	13	10.96	0.305
lipid metabolic process	1266	16	13.78	0.306
coenzyme metabolic process	109	2	1.19	0.333
nervous system development	1378	17	15	0.333
asymmetric protein localization	39	1	0.42	0.346
protein localization	39	1	0.42	0.346
localization	113	2	1.23	0.348
developmental process	3296	38	35.87	0.378
embryonic development	545	7	5.93	0.383
sensory perception of sound	125	2	1.36	0.395
cellular process	7133	80	77.64	0.398
reproduction	1106	13	12.04	0.428
muscle contraction	485	6	5.28	0.433
exocytosis	401	5	4.36	0.443
nucleobase, nucleoside, nucleotide and nucleic acid transport	142	2	1.55	0.458
immune system process	2974	33	32.37	0.481
endocytosis	604	7	6.57	0.486
neurotransmitter secretion	338	4	3.68	0.502
ectoderm development	1549	17	16.86	0.521
oxygen and reactive oxygen species metabolic process	70	1	0.76	0.534
RNA localization	74	1	0.81	0.554
lipid transport	269	3	2.93	0.562
cellular glucose homeostasis	76	1	0.83	0.563
phosphate transport	81	1	0.88	0.586
response to pheromone	440	0	4.79	0.00799
cell adhesion	1441	7	15.68	0.0104
response to external stimulus	357	0	3.89	0.02
blood coagulation	357	0	3.89	0.02
skeletal system development	525	1	5.71	0.0213
cell-cell adhesion	890	4	9.69	0.0336
mesoderm development	1701	11	18.51	0.0386
muscle organ development	536	2	5.83	0.0678
immune response	900	5	9.8	0.0718
cell surface receptor linked signal transduction	2702	22	29.41	0.0853
blood circulation	218	0	2.37	0.0923
Unclassified	10946	108	119.14	0.1
fertilization	193	0	2.1	0.121
signal transduction	4858	45	52.87	0.13
angiogenesis	429	2	4.67	0.153
cell-matrix adhesion	171	0	1.86	0.155
complement activation	166	0	1.81	0.163
heart development	419	2	4.56	0.165
anion transport	161	0	1.75	0.172
cell communication	5033	48	54.78	0.173
B cell mediated immunity	406	2	4.42	0.181
natural killer cell activation	153	0	1.67	0.188
cell-cell signaling	1361	11	14.81	0.19
cellular amino acid and derivative metabolic process	388	2	4.22	0.205
gut mesoderm development	133	0	1.45	0.234
system process	2750	26	29.93	0.258
sensory perception	1160	10	12.63	0.28
system development	2222	21	24.18	0.291
sulfur metabolic process	113	0	1.23	0.292
hemopoiesis	223	1	2.43	0.301
macrophage activation	317	2	3.45	0.328
antigen processing and presentation	95	0	1.03	0.355
female gamete generation	303	2	3.3	0.358
vitamin transport	92	0	1	0.367
synaptic transmission	597	5	6.5	0.367
mammary gland development	90	0	0.98	0.375
response to stimulus	2486	25	27.06	0.386
vitamin metabolic process	87	0	0.95	0.387
neurological system process	2477	25	26.96	0.394
amino acid transport	85	0	0.93	0.396
defense response to bacterium	81	0	0.88	0.414
cellular defense response	564	5	6.14	0.422
cell motion	983	10	10.7	0.495
regulation of biological process	59	0	0.64	0.526
regulation of vasoconstriction	59	0	0.64	0.526
extracellular transport	145	1	1.58	0.531
endoderm development	52	0	0.57	0.567
vitamin biosynthetic process	45	0	0.49	0.613
meiosis	281	3	3.06	0.634
porphyrin metabolic process	38	0	0.41	0.661
carbohydrate transport	189	2	2.06	0.661
dorsal/ventral axis specification	110	1	1.2	0.663
antigen processing and presentation of peptide or polysaccharide antigen via MHC class II	35	0	0.38	0.683
tricarboxylic acid cycle	33	0	0.36	0.698
mitochondrion organization	30	0	0.33	0.721
lysosomal transport	28	0	0.3	0.737
regulation of liquid surface tension	18	0	0.2	0.822
sex determination	14	0	0.15	0.859
ferredoxin metabolic process	13	0	0.14	0.868
nitric oxide biosynthetic process	13	0	0.14	0.868
nitrogen utilization	3	0	0.03	0.968
polyphosphate catabolic process	3	0	0.03	0.968
regulation of phosphate metabolic process	3	0	0.03	0.968
vitamin catabolic process	1	0	0.01	0.989
