# Supplementary material for: Ronin Governs Early Heart Development by Controlling Core Gene Expression Programs
Source: Cell Rep. 2017 Nov 7;21(6):1562–73. doi: 10.1016/j.celrep.2017.10.036 (PMC5695914; doi:10.1016/j.celrep.2017.10.036)
Supplement: Table S2. GSEA Analysis of Ronin/Hcf-1 Targets in Control versus Nkx2.5-Driven Ronin Knockout Heart Tissue at E11.5 — Shown are the Ronin/Hcf-1 targets ranked by their enrichment in expression level in controls versus knockout heart tissue. The heat map in Figure 5G includes the top 50 genes enriched in control hearts. ES, enrichment score. [file mmc3.xlsx]

## Sheet: Nkx2.5 E9.5 Array 
Table S2. Normalized microarray results of heart tissue isolated from controls and Nkx2.5::Cre-driven Ronin knockout animals at E9.5. Shown are all genes after cubic spline normalization. The population means of knockout (KO) and control (Ctrl) were used to calculate the fold change. Genes are sorted by fold change.
Name	Description	Control 1	Control 2	Knockout 1	Knockout 2	Control Population Mean	Knockout Population Mean	Fold Change [KO/Ctrl]	P-value
ILMN_1212937	LOC100045840	70.2596572252828	57.1790295466387	225.313402609764	261.342088261406	63.38279748024028	242.6599990754938	3.82848	0.00882147
ILMN_3050362	NT5DC3	96.8810983317709	102.641024048112	274.236775794722	317.704232946287	99.71948226740251	295.17144932991926	2.96002	0.00526162
ILMN_3142193	LYSMD1	417.186960052421	393.962557515495	791.499190049005	819.226167706591	405.4084875090387	805.243347198049	1.98625	0.00236259
ILMN_1244995	C430015A10RIK	327.020714578497	373.398025883115	568.815303560514	840.246230226754	349.44082366903905	691.3356019416395	1.97841	0.0803496
ILMN_1238939	LYSMD1	594.509164012097	624.5096916345	1049.85878901838	1283.90187093642	609.3248187059833	1160.9977017374943	1.90538	0.0248609
ILMN_2510971	EG330503	93.2920362411237	109.976895061754	183.333287216492	202.568356987055	101.29150250533068	192.71098249056965	1.90254	0.0216515
ILMN_3092415	HBP1	772.77748423634	704.776368882798	1354.01407702819	1451.48668682275	737.9941119646357	1401.903494031244	1.89961	0.00798932
ILMN_3022943	GRK4	75.7475787992864	80.1137816029802	134.867883966686	159.496591225048	77.90009618017527	146.6661779635023	1.88275	0.0189745
ILMN_2872499	EG330503	181.265247715715	182.626324329972	324.175529455301	349.107866408042	181.94451329755142	336.41080159506964	1.84897	0.00365022
ILMN_2551827	DNCIC2	702.375522253835	667.833074112727	1162.02286306144	1373.7878494102	684.8865630221622	1263.4765094811453	1.8448	0.0197771
ILMN_1251253	TMEM103	305.790660289567	310.496502224835	567.908731849146	562.241200749824	308.1345979161272	565.0678608018452	1.83383	0.000226873
ILMN_2894125	FOXI2	327.964571281619	160.747023812321	529.517988198516	327.884684410078	229.60690048298656	416.6783393097485	1.81475	0.299737
ILMN_2737183	MYL6B	71.6434474128527	93.8638409083794	131.217454630053	162.781888487164	82.0044459165956	146.15000878261608	1.78222	0.0789751
ILMN_2917270	ZFP446	220.245833225389	235.840627998647	377.02119879113	434.727097501219	227.90988487110644	404.8472939849027	1.77635	0.0183847
ILMN_2625279	PACRG	130.367684993557	131.519758961258	226.183358851413	239.077131630329	130.94245494372652	232.54089674014156	1.7759	0.00237985
ILMN_3117650	NT5DC3	84.2475320177212	93.9603592510924	151.224150628803	161.68958449443	88.97150315917452	156.36933868471226	1.75752	0.0126369
ILMN_2641632	FUK	472.867966429846	413.822594609912	724.326232002927	825.857816084064	442.36121979205166	773.4277471712124	1.74841	0.0269038
ILMN_1229244	A830033B12RIK	56.6520319480412	51.9034711122153	87.580183905325	101.141569410962	54.225797399977935	94.11693391460028	1.73565	0.0225584
ILMN_2909248	VGLL2	176.753149333009	159.763212278563	321.408865509177	263.680436411576	168.04359826483739	291.1172099413041	1.73239	0.0385566
ILMN_1213334	TMEM88	3859.4918301488	4807.55787037923	6744.7492314088	8126.0164586902	4307.520205837248	7403.238701012289	1.71868	0.0640011
ILMN_1255287	MELA	2188.79243905361	1443.24884559448	2245.03758746374	4125.28140210496	1777.3497576194877	3043.2567763155907	1.71224	0.28199
ILMN_2726595	ZFP446	132.128411653773	136.575777729812	206.101019333798	255.559882219647	134.33369116427494	229.5019656262111	1.70845	0.0388841
ILMN_2503748	TRAPPC3	295.849914267167	324.855136449388	525.837936324077	531.819545080058	310.01349046098034	528.8202833493693	1.7058	0.00769046
ILMN_2773012	HBP1	2856.07189607989	2939.36004353697	4621.75657839625	5073.77631414947	2897.4167136962024	4842.495127228461	1.67131	0.00891394
ILMN_2795854	1190017O12RIK	1934.16585477956	2407.53798736584	3262.93136697096	3954.97021964701	2157.9105100183633	3592.3246491822365	1.66472	0.0729117
ILMN_1227671	CRABP1	630.714320704225	446.394095873074	980.606787651644	789.439766733478	530.6101666430473	879.846573955357	1.65818	0.131421
ILMN_2764846	TCFAP2A	234.023469557283	161.727160793849	411.95249236684	252.149465147312	194.545499281338	322.29427642513406	1.65665	0.24206
ILMN_2495753	VGLL2	183.097260805191	186.473223381941	322.332486127656	287.353267392432	184.77753222388245	304.34075158530385	1.64707	0.0133131
ILMN_2860244	KLHL24	59.3386783824288	69.0271599179074	110.148499820043	98.7175002809472	63.99984720310814	104.27648134613584	1.62932	0.0346967
ILMN_2801746	CHCHD6	543.392500163404	602.597453494446	897.785865172691	964.590688153999	572.2297937423807	930.5889992375045	1.62625	0.0163438
ILMN_1220230	HBP1	2445.513725899	2638.95449488068	4079.05707876888	4147.93215540441	2540.393559914204	4113.350461698521	1.61918	0.00647677
ILMN_3020240	HBP1	3705.73352893189	3594.85876284767	5633.74456051928	6173.56625926766	3649.87515529767	5897.482118002101	1.6158	0.00994292
ILMN_2670517	FNTB	4464.82802069535	3772.37112530469	6792.8747775265	6411.71051039642	4104.020992237061	6599.541393678306	1.60807	0.0334079
ILMN_2956932	ACADVL	952.564376440163	978.951533592181	1372.87558090127	1750.37299077269	965.6678296191589	1550.1755824747565	1.60529	0.0606818
ILMN_1222171	RG9MTD2	1012.17432382888	1182.4179105725	1776.51390208124	1728.12095742461	1093.9895105150126	1752.1503660767135	1.60162	0.0269627
ILMN_1216900	RABL3	213.109711486794	261.415267887611	389.479894315228	364.785252671762	236.0299394521206	376.93039365160223	1.59696	0.0487121
ILMN_1249313	RABL3	1485.19965917048	1483.53571246047	2182.49200788968	2555.54662566428	1484.3674526590528	2361.6646854076744	1.59102	0.0276758
ILMN_1223731	TCFAP2B	102.447690803825	81.8598112394899	173.495372228795	121.967289451362	91.57700929339603	145.46738563369192	1.58847	0.157084
ILMN_2890743	NOSIP	242.534211814096	237.749395835703	370.814257913251	388.872261015989	240.12988637045933	379.7359331057465	1.58138	0.00314881
ILMN_2443831	UBA1	132.128411653773	148.727657149531	241.995998976908	202.568356987055	140.18255636188994	221.40625987129022	1.57941	0.0505101
ILMN_2692960	ERO1LB	123.578325507736	127.435552400505	195.56298000258	200.211034398044	125.49211997495199	197.87335979429	1.57678	0.00179915
ILMN_3162247	ASPHD2	351.239665629436	276.374460034361	566.094424351788	425.473102961058	311.56648236128484	490.7728102675505	1.57518	0.135052
ILMN_2831283	TMEM43	1134.78019713391	1063.63358075682	1758.14537562745	1694.77690947726	1098.631113909246	1726.1703815433837	1.5712	0.00671542
ILMN_2987294	SGSM3	247.246455502819	288.698112081938	406.532473956239	432.429766497238	267.16958083325034	419.2812216000629	1.56934	0.0326006
ILMN_1238661	TRAPPC3	398.93635399831	333.943599476135	558.821887052304	581.004774406297	364.99622192028403	569.8053917085416	1.56113	0.0393139
ILMN_1243992	PTRF	83.2919465229016	126.402278019083	143.965816286274	172.66371737056	102.60746454882504	157.66316314940266	1.53657	0.199618
ILMN_2682970	BC030307	71.924128786924	69.9711079113699	106.575791820728	110.931998585841	70.94089777259045	108.73208168494651	1.53271	0.00322342
ILMN_2925169	HIST1H3F	86.9272613000354	109.976895061754	102.033212055925	219.254863722776	97.7752028583918	149.57031124029578	1.52974	0.399382
ILMN_2596851	LASP1	69.170015678942	87.2692617366227	125.68384208654	112.076732834607	77.69437690471489	118.68544304656773	1.52759	0.0821598
ILMN_2701383	ANKS3	66.540420551309	50.3964480223535	100.180527286162	77.6800034840387	57.9085558937502	88.21577924964387	1.52336	0.155008
ILMN_1258770	LRRC51	250.095044499479	251.835736011914	369.041872699058	394.743711250578	250.9638810754621	381.6765101969066	1.52084	0.00645213
ILMN_2629993	TMEM214	195.668766955257	206.07764721244	315.83677912447	292.091438910472	200.80577463583708	303.7321505460287	1.51257	0.0125984
ILMN_2800505	DLX1	98.71693884263	71.9055116536148	159.323581727974	101.507152488161	84.25136198518041	127.17107810119975	1.50942	0.273688
ILMN_3109076	DCUN1D2	439.1208763023	504.113484975614	674.36927047187	746.433813145418	470.49628614718944	709.4871570552993	1.50795	0.040856
ILMN_2797973	PGK1	191.674866466549	231.966293003108	323.254701626079	311.976246454664	210.86039987657972	317.56540816361996	1.50605	0.051826
ILMN_2463447	TRAPPC3	241.593808360315	281.481984925072	382.351034831589	401.838521875594	260.77635000679965	391.9736913038034	1.5031	0.036741
ILMN_2642800	SOSTDC1	110.334464646554	88.6747274979692	186.092202193736	118.736079196148	98.91349041545084	148.64675730557	1.5028	0.244587
ILMN_2509327	WIPF3	201.790042117515	234.879673446675	281.73537105077	374.995623254334	217.70709496328485	325.03773790126985	1.493	0.131674
ILMN_2645613	CC2D1A	831.640195095795	776.323832244276	1162.02286306144	1238.34594400325	803.506131467051	1199.5775503531147	1.49293	0.0134007
ILMN_1241976	UBAC1	174.063214697058	150.75215396564	225.313402609764	259.016872794585	161.98890252657782	241.578088705678	1.49132	0.0574174
ILMN_2495796	MTDNA_ND3	82.5287354530354	109.976895061754	136.689972231807	146.990960906722	95.2693763939795	141.74692365150813	1.48785	0.11536
ILMN_2449449	ZFP68	172.266173942822	131.519758961258	227.908518629777	219.254863722776	150.52044935535534	223.53982015164888	1.48511	0.101113
ILMN_2663920	SYRADB	171.365196493362	217.720036784893	270.533685720281	303.855260263999	193.15702649446945	286.71080113018905	1.48434	0.097212
ILMN_2775586	ACADVL	642.617223329215	627.484998363817	805.36500796924	1092.94009045078	635.0060372384606	938.1981158880011	1.47746	0.125567
ILMN_2949275	ZFP637	962.470020964942	1122.9227343181	1486.72843977077	1583.96037268922	1039.605438443427	1534.5745122173023	1.47611	0.0428849
ILMN_2860959	DLX2	103.402182418007	74.6797083944172	154.838682776348	108.138227194006	87.87516617522321	129.3985342130634	1.47253	0.251271
ILMN_2669280	EDEM2	213.109711486794	233.913799612745	338.739569527083	317.704232946287	223.26957327018792	328.05334185945645	1.46932	0.0209136
ILMN_1238801	ARL3	366.947232888124	348.873327333105	510.171776708839	539.54593399778	357.7961739501352	524.6533215025684	1.46635	0.00956137
ILMN_2479585	ZFP189	87.2143296179748	100.485661300958	121.022223590548	155.049999848994	93.61511409266093	136.983560142958	1.46326	0.116481
ILMN_2455192	ZFP68	210.026115729251	109.976895061754	216.365490725124	227.654385683219	151.98032796971992	221.93817353956115	1.46031	0.363547
ILMN_2701129	4931426K16RIK	272.718739283442	224.967717750208	363.724149862481	359.165766263311	247.69520052740216	361.4377719522814	1.4592	0.0593968
ILMN_2769393	MIB2	963.458020116326	846.829456986966	1224.44660999826	1418.26780674926	903.2633237350262	1317.7986219615655	1.45893	0.0609531
ILMN_1245121	UBXN8	284.799080221316	312.562679871397	421.927870105846	448.273140488743	298.35811324461	434.90105931358005	1.45765	0.0210119
ILMN_2466121	TWISTNB	138.662329660411	281.481984925072	212.67638369077	388.872261015989	197.56251614905904	287.58293793362253	1.45566	0.504307
ILMN_3013874	EG434858	4186.12164501109	4768.70542251824	8057.7327129153	5249.34902923761	4467.928041932337	6503.679834862582	1.45564	0.235641
ILMN_1213886	MEOX1	299.842761189468	222.918164702252	379.684652212858	372.713853856765	258.5351001771554	376.1831069791941	1.45506	0.127502
ILMN_2755578	NNAT	662.128737701696	629.466819864897	1058.41638919904	826.963635148283	645.5912568043696	935.559653209007	1.44915	0.098525
ILMN_2682173	MFSD11	238.76878967136	250.893642468497	367.269539816289	342.419762983522	244.7561467020634	354.62705589810975	1.4489	0.0131226
ILMN_1219184	GATS	259.773539429271	245.272550129093	316.769111012424	421.961624223449	252.41893445595127	365.60143405985224	1.44839	0.126822
ILMN_1230063	SCL0002130.1_20	190.692364878898	191.439964592749	312.093095418021	244.41226293623	191.06579908639802	276.18721856358826	1.44551	0.0946873
ILMN_1237028	EDEM2	86.2572481133824	80.9765389553915	102.952292918915	141.098021207488	83.57519615315404	120.5253699833881	1.44212	0.150425
ILMN_2684279	EDEM2	1229.03899437025	1292.31452538671	1721.28315441914	1917.74674974419	1260.2797089104265	1816.8613526564802	1.44163	0.0255252
ILMN_2615468	FGFR1OP2	311.675343319179	103.713485709599	243.628312235861	275.486413667164	179.7913687176558	259.0681184662471	1.44094	0.577166
ILMN_2806124	PIH1D1	1542.05156750244	1824.6674099436	2325.54222278715	2510.70674656345	1677.4180277063153	2416.3514951616344	1.44052	0.0585749
ILMN_2620069	POLR1A	603.599161153472	416.837704510539	593.151395473637	876.909536362426	501.60032773085425	721.2074009586375	1.43781	0.309819
ILMN_2909634	TRAPPC3	2543.80958510528	2699.17591330602	3586.31051221894	3954.97021964701	2620.341496857451	3766.132137117986	1.43727	0.0239775
ILMN_2670662	CSDE1	243.474715512204	308.426424254589	421.019152292901	367.042346513004	274.03291025318913	393.1054026396765	1.43452	0.118535
ILMN_2879102	GJB3	132.128411653773	101.563691649258	203.244721107707	135.243559298739	115.84234657201154	165.79366541362734	1.4312	0.277313
ILMN_3036708	GATS	286.813092369621	313.594131144234	404.729395917154	454.899032933367	299.90482240611306	429.08158991317634	1.43073	0.0396491
ILMN_3095328	GRK4	44.2875997260335	44.726095246895	67.1688990336758	59.97558446063	44.50630745863935	63.470418126255886	1.4261	0.0247068
ILMN_1225133	NOSIP	286.813092369621	314.624403568614	431.031465367136	425.473102961058	300.39706743319203	428.24326619762195	1.42559	0.0169262
ILMN_2606990	ASPH	150.583247539329	184.536987271159	256.197743573868	220.318465116786	166.69786691621152	237.58176199064303	1.42522	0.107467
ILMN_2821916	NICN1	1012.17432382888	999.02142941536	1335.21676033266	1528.75065597284	1005.5763719425057	1428.7104319016094	1.42079	0.0354966
ILMN_1235327	RBBP4	459.78477198137	517.475292018341	659.524609424961	726.433908034443	487.7778789025246	692.1712501032267	1.41903	0.04443
ILMN_1229661	MZF1	101.503456826539	103.713485709599	144.874035236937	145.816149898994	102.6025210170499	145.34432922746362	1.41658	0.00104138
ILMN_1218118	TIA1	248.193630992659	313.594131144234	347.714327428064	447.159711175718	278.9839889073844	394.31439008029105	1.41339	0.181521
ILMN_2644664	CDC2L6	400.852093391835	403.843087578135	551.525524593204	585.763692141575	402.34481114774877	568.3868643767505	1.41269	0.00762501
ILMN_2726714	D0H8S2298E	205.906161363134	219.810435796404	271.456060155237	332.370734638921	212.7447368617969	300.3731847818366	1.41189	0.0833734
ILMN_1223746	BCAM	191.674866466549	237.749395835703	299.792550616883	302.686219962341	213.47267670432916	301.23591073956146	1.41112	0.0856119
ILMN_1240630	POLK	226.248826657492	184.536987271159	266.869855398363	310.823333551129	204.33129188895242	288.0093367917556	1.40952	0.114344
ILMN_1213404	DLX6	78.2405156159443	58.9100518915893	114.622421538336	79.7429142400295	67.89074189431118	95.60505180541472	1.40822	0.275533
ILMN_1228123	TNIP1	50.6715592958525	53.7840194922111	74.815406339913	72.0216887623295	52.20459877126596	73.40525805445021	1.40611	0.0105941
ILMN_1214650	SCL0002368.1_75	271.714767871508	284.56677052782	464.034727552073	329.007900305942	278.0665280070784	390.73148245431605	1.40517	0.188951
ILMN_2739599	NR6A1	845.498959110112	636.392327565181	1049.85878901838	1009.1441752227	733.5319015162344	1029.3001902964247	1.40321	0.142035
ILMN_2913031	TCFAP2A	89.5105047476275	75.4084022471044	136.689972231807	97.0457027073324	82.15743513127978	115.17453888894659	1.40188	0.219809
ILMN_1235337	IPO9	1390.28209088352	2115.48048804559	2102.01283387091	2735.63797653598	1714.9678236466448	2397.9879348118657	1.39827	0.308751
ILMN_1258336	LY75	97.79794467124	114.040746708822	149.411510085207	145.816149898994	105.60753115614564	147.60288327542784	1.39765	0.049969
ILMN_2681123	SYRADB	405.651423894009	417.844883416423	535.032975452955	617.107540104951	411.703014228337	574.6067205983635	1.39568	0.0446126
ILMN_2714455	EBF3	87.5013525646893	94.44724476116	153.033697203198	105.155714394383	90.90798459216751	126.85569658401614	1.39543	0.223924
ILMN_2422615	EBF3	501.954067248778	462.873930734948	895.03376465341	503.909049504561	482.01810355611786	671.5769603113176	1.39326	0.371312
ILMN_2630939	NT5C2	95.7813737568113	115.053732628003	164.657058885739	129.566514846498	104.97620952844026	146.06177208530568	1.39138	0.160021
ILMN_2618068	RARG	66.3395965418439	73.8369522011269	112.827744036619	84.0403725087718	69.98795338415158	97.37600134613159	1.39133	0.169638
ILMN_2860242	KLHL24	100.568030072458	105.834623764436	141.239565666717	145.816149898994	103.16772569679473	143.50961528387845	1.39103	0.00821116
ILMN_2592095	GTRGEO22	409.49687534236	397.904481893693	566.094424351788	556.482391549133	403.6590665650752	561.2678318823492	1.39045	0.0025624
ILMN_1258571	SP6	83.0055906813144	59.4116655690155	107.471127967126	88.7037237676767	70.22464235520776	97.63754015846872	1.39036	0.229492
ILMN_2621588	NOSIP	183.097260805191	194.506986188507	249.400165169828	275.486413667164	188.7159144814999	262.1189750297264	1.38896	0.0299777
ILMN_1241137	TAF6	205.906161363134	129.486819852644	220.8929450541	232.825913006118	163.28543726547568	226.7809551281391	1.38886	0.294617
ILMN_1215167	DDX5	231.138768058993	308.426424254589	388.587150775849	352.454936167685	267.00056879910585	370.080341847935	1.38607	0.16523
ILMN_2655659	MDM1	63.6590483726378	60.3804592351585	94.609536611009	77.9106123383858	61.99808525440959	85.85503439178534	1.3848	0.0837243
ILMN_1231779	TWISTNB	111.34137451342	193.478108294886	150.318125953978	273.116248078243	146.77233566244328	202.6186629575451	1.3805	0.51107
ILMN_3155217	CDC6	71.3641961039196	69.1308084590888	99.249638417835	94.7169730721872	70.23862592403783	96.95682198507956	1.38039	0.00760118
ILMN_2513451	1110046J11RIK	1125.39409585116	1252.2363095998	1486.72843977077	1806.07591093432	1187.1222975894527	1638.6410287707786	1.38035	0.100917
ILMN_2887619	RPS25	2690.53685131017	3347.40633563192	4181.7135145866	4102.61642457616	3001.0531655281957	4141.976164563852	1.38017	0.0989055
ILMN_1232146	1700021C14RIK	751.436112874513	831.609496838156	998.116471490046	1192.28442159692	790.5070573584994	1090.888958554842	1.37999	0.0878287
ILMN_2684022	NKX2-6	659.232854197201	547.119146993051	879.398685929679	779.52207368369	600.5654975588981	827.9557278324822	1.37863	0.101615
ILMN_2431046	UBAC1	1513.63153524572	1674.36972272314	2280.79772886612	2108.10518028052	1591.9732453701527	2192.752039651248	1.37738	0.0377114
ILMN_1233746	EIF3B	109.327571612704	142.649911892912	166.427162410454	177.203572149061	124.88221834199715	171.7308582688748	1.37514	0.145061
ILMN_1241128	CALCOCO1	119.141298938951	133.542921389325	154.838682776348	192.944418937254	126.1367397645365	172.84461136319013	1.3703	0.126128
ILMN_2669460	RPP40	63.8497559309793	70.7188849960199	97.3862035820032	86.8299285573786	67.19660368431477	91.95671318343032	1.36847	0.0550616
ILMN_1236716	1200016B10RIK	1333.30197952191	1262.24500012118	1776.51390208124	1772.64211767452	1297.2870759023235	1774.5769539424075	1.36791	0.00756531
ILMN_2988849	GYLTL1B	102.447690803825	75.9240358550136	135.779097707916	107.191708640895	88.194343071724	120.64159100836878	1.36791	0.242353
ILMN_2700505	TMEM43	884.475691040632	894.703834414342	1251.7419425377	1180.6846721444	889.5750627239556	1215.6942563961218	1.3666	0.00896985
ILMN_1217331	MCM6	983.11017219324	1964.93568939978	1429.72631585678	2521.91083936885	1389.873470483721	1898.8528887963128	1.36621	0.557911
ILMN_1216590	CALU	64.430719563932	60.6669871854143	84.6567533666282	86.1090296870581	62.52053773066962	85.37980375274321	1.36563	0.00992271
ILMN_2911760	UBAC1	2356.75378727199	2357.15811262921	2987.34710099115	3464.14240777799	2356.9559412805706	3216.923340599844	1.36486	0.0522561
ILMN_2653642	ZC3H14	144.581505882308	151.763439868287	226.183358851413	179.534012939831	148.1289528553957	201.51329006992069	1.36039	0.12092
ILMN_2957614	ADSS	273.723404425836	274.345505896785	433.768097988565	319.979543434023	274.0342786276861	372.55458385399805	1.35952	0.180961
ILMN_1236898	DDX47	917.609084617932	895.723584249903	1270.10328281767	1192.28442159692	906.6002968311044	1230.5788710694715	1.35736	0.012045
ILMN_3075157	TDRD3	107.322446879518	115.053732628003	168.19505525616	135.243559298739	111.1208716140182	150.82207374681983	1.35728	0.116347
ILMN_2617656	GRAP	45.5454969661021	50.1128004717211	62.7898771286941	66.845715773912	47.7745999653336	64.78606547725784	1.35608	0.0334132
ILMN_2861176	CALR	1371.28629033516	1954.91176325128	2343.45656745607	2096.90251271442	1637.2976820851532	2216.7543762753116	1.35391	0.244524
ILMN_1225503	4833439L19RIK	154.540166323909	151.763439868287	218.18836977374	196.610242249774	153.14551001950278	207.1184884004764	1.35243	0.0293055
ILMN_1243025	PHOX2A	78.1449733701617	72.9833813075959	98.3177014586013	105.87794929639	75.520092616114	102.02782272484006	1.351	0.0269293
ILMN_1253453	2210018M11RIK	397.979540563955	419.862408657511	544.20716614451	559.931149906657	408.7745692892254	552.0131740517959	1.35041	0.0100315
ILMN_2423835	WNT6	185.890833687406	162.703717301723	337.837470641962	162.781888487164	173.91126948319743	234.50761495701022	1.34843	0.505053
ILMN_1227447	9830123M21RIK	48.7652905431997	46.5295842224569	61.7135188697605	66.845715773912	47.634322640952824	64.22837645290409	1.34836	0.0231892
ILMN_2681492	LZTR1	1153.57403586056	1152.62886565313	1515.19706321076	1595.01738924312	1153.1013539151102	1554.5950160576451	1.34819	0.0073034
ILMN_2583684	WHSC1L1	212.08291455529	187.451740433154	266.869855398363	269.567058442446	199.38734024387048	268.21506651696063	1.3452	0.0409573
ILMN_2639036	HSPD1	1323.80921427066	1473.46661512505	2039.27030224006	1728.12095742461	1396.6347704474288	1877.2601703425835	1.34413	0.0954798
ILMN_2636832	CYB5R3	320.367131659747	426.954799997623	498.172585787075	495.465188357778	369.84089095663745	496.8170428353626	1.34333	0.176232
ILMN_1220313	GTPBP1	136.742377940379	149.740143793432	193.644569278056	190.477638666582	143.09375715050666	192.05457634925412	1.34216	0.023716
ILMN_2710286	C030025P15RIK	592.488404118245	674.662932300416	945.033916745189	760.786237695499	632.2420138494506	847.9202781011988	1.34113	0.145913
ILMN_2770528	MTHFD1	129.503628205574	203.954988985054	214.52784793221	221.377587800118	162.52049428977375	217.92580730877916	1.34091	0.326463
ILMN_1218668	CALU	199.738533267754	220.850377364018	304.543096940381	260.177672461109	210.0293561536553	281.48768023848965	1.34023	0.088419
ILMN_2756496	OGFOD1	252.007066777258	254.676929164129	323.254701626079	355.806859154002	253.33848087981363	339.1404430207923	1.33869	0.0263013
ILMN_2432829	WDR8	238.76878967136	270.315901042017	348.607785936136	331.250816473663	254.05314507150953	339.81850114498013	1.33759	0.0493098
ILMN_1259419	CNOT1	97.79794467124	127.435552400505	159.323581727974	139.919480498928	111.63751655609992	149.3066401289864	1.33742	0.187345
ILMN_2439313	2700084L06RIK	314.590798107984	321.800380909356	440.164267568137	411.332382220826	318.17516977559313	425.5041912217633	1.33733	0.0147657
ILMN_1231471	ZFP94	293.847014617697	321.800380909356	387.694882387687	435.871538178216	307.5062295841368	411.0780518711059	1.33681	0.0594458
ILMN_2495669	WFIKKN1	438.175122702612	373.398025883115	570.627286515101	512.395992129256	404.49193540569763	540.7283371619525	1.33681	0.0948644
ILMN_3161626	PRKAG2	207.966582461572	207.139880078773	189.837358086581	405.397750715386	207.5528196664221	277.41600164743807	1.3366	0.524308
ILMN_2949869	IFT88	238.76878967136	228.002366852148	319.557339108642	303.855260263999	233.32348612064928	311.60741076573794	1.33552	0.0136556
ILMN_2760450	TCFAP2B	96.8810983317709	85.7733397505407	145.782003277554	101.629065505413	91.15818867560127	121.71971393576663	1.33526	0.268191
ILMN_1225882	LOC333744	343.838607337127	414.826552930833	546.95396882683	463.603211020018	377.66835219038217	503.55696423370165	1.33333	0.148119
ILMN_1230587	LPXN	59.9184394430303	49.3957274020285	69.768226080702	75.3086271106794	54.40326186069064	72.48551111832742	1.33237	0.109803
ILMN_1221145	TSTA3	3840.27645454843	3978.76995290632	5111.72400971343	5304.07012768466	3908.909895125613	5207.008989899041	1.33209	0.00787083
ILMN_2671176	SIRT6	94.3108236550048	116.068004516052	137.60051636909	141.098021207488	104.62537505740036	139.33829544244884	1.33178	0.111341
ILMN_2505307	YME1L1	137.697941887318	154.78728996444	218.18836977374	172.66371737056	145.99277810364077	194.09589128097545	1.32949	0.161397
ILMN_2676052	TEF	207.966582461572	127.435552400505	205.151158155193	227.654385683219	162.79538174295863	216.11006659112715	1.3275	0.375234
ILMN_2897198	SMOK3B	35.4265175428226	41.0872279298988	54.3759084687417	47.0949410651835	38.15203010384258	50.60464607821305	1.32639	0.111668
ILMN_2904117	SIX1	181.265247715715	152.773474266356	247.738041992747	196.610242249774	166.41070175106356	220.6985193667567	1.32623	0.188505
ILMN_1229523	FCGR1	39.9564475439221	43.9555216351401	55.2815746052888	55.8559804051736	41.90831056580794	55.56803530736134	1.32594	0.0277182
ILMN_1218121	LOC330479	84.056302416106	100.485661300958	106.575791820728	138.74362142788	91.90458712597392	121.60062217666342	1.32312	0.220799
ILMN_1259180	RCAN1	321.3229941278	446.394095873074	472.327868942891	530.72465501282	378.7303624571291	500.6755888773249	1.32198	0.250631
ILMN_2918479	HSPA8	10331.582546265	11220.8098890688	15878.4831112631	12758.5115462839	10767.020182244523	14233.26421143528	1.32193	0.139644
ILMN_2729953	PPM1B	82.4334308210844	110.997120934973	132.131529331123	120.893630058267	95.65497106754378	126.38773764091923	1.32129	0.214582
ILMN_2729235	CCDC126	232.104131986326	253.727126793854	309.270886210714	332.370734638921	242.67491532062382	320.6128376286345	1.32116	0.0397873
ILMN_1216412	XRCC6	178.549888417422	196.581663775952	280.792498302496	218.186496793759	187.34896352023782	247.51794183571653	1.32116	0.175179
ILMN_1240677	GADD45GIP1	128.648450887885	138.59949468654	177.928649769805	174.915375222134	133.5313082586516	176.41557906617288	1.32116	0.0183157
ILMN_2611532	SLC25A19	98.71693884263	121.198075669456	143.057337594836	145.816149898994	109.38145648923374	144.43015676402064	1.32043	0.114311
ILMN_2750912	FYCO1	542.407652510258	543.045376378175	649.886267859781	789.439766733478	542.7264207755463	716.272339060023	1.31977	0.104061
ILMN_2987649	GZMD	112.346147645036	187.451740433154	142.148590331894	257.860036372646	145.1188509705823	191.45349480566423	1.31929	0.553516
ILMN_1245389	LOC236604	163.132850873045	213.506022812737	237.099839606767	255.559882219647	186.62756007623096	246.15687494807563	1.31897	0.185957
ILMN_2991960	C230095G01RIK	47.5805583418682	45.5787035093032	57.7359618775672	65.3431264040756	46.568875458519656	61.42188742644405	1.31895	0.0516971
ILMN_2604835	AI118078	63.4693125158908	71.2573535887937	95.5304737708827	82.3385778447334	67.25068954280309	88.68958986898112	1.31879	0.0989446
ILMN_2697760	NKX2-3	688.578331163332	347.884891689932	622.556471986126	668.970101882538	489.43436552492904	645.346160205662	1.31856	0.505028
ILMN_1237074	SLC25A19	453.232163468445	509.256997067325	556.999987933195	719.709757514207	480.42861128607603	633.1495291404833	1.31788	0.188937
ILMN_1224336	SPSB1	205.906161363134	183.57868675175	275.167902627571	238.026205410221	194.42217645407138	255.92415226611544	1.31633	0.0969922
ILMN_1221102	ARL5A	649.498363633378	601.597583413595	857.235530176838	789.439766733478	625.0893104132595	822.6395425570382	1.31604	0.0394886
ILMN_2695008	NCOA4	108.322848980137	152.773474266356	183.333287216492	156.171454979677	128.6423646437103	169.208233283155	1.31534	0.285343
ILMN_1229670	2810012D02RIK	219.23351627389	197.626158028104	250.236248272258	299.168020320531	208.14965177054867	273.6104585136472	1.31449	0.117937
ILMN_2591156	IL27RA	69.170015678942	74.2596762694863	89.4762321703487	99.0789898984477	71.66967958539738	94.15526912157992	1.31374	0.0481089
ILMN_1246126	MTMR2	156.489516038997	135.564447228021	194.602956207062	188.007565806534	145.65168979042843	191.27683627466556	1.31325	0.06617
ILMN_2712697	PACSIN2	102.447690803825	101.563691649258	134.867883966686	132.944490905457	102.00473361064283	133.9027340028848	1.31271	0.000948962
ILMN_2822229	ZDHHC17	92.357642103013	100.485661300958	141.239565666717	113.210750813711	96.33596806446941	126.45092832293274	1.3126	0.148355
ILMN_2451077	DBN1	125.275312373197	102.641024048112	156.63772036073	141.098021207488	113.39482505798958	148.664966920088	1.31104	0.137783
ILMN_1215722	ZDHHC13	128.648450887885	148.727657149531	189.837358086581	172.66371737056	138.32419418334467	181.0470213591906	1.30886	0.0898672
ILMN_2798079	1200016B10RIK	501.009292661154	510.28509217977	608.342953020866	719.709757514207	505.6259220891651	661.6875087260788	1.30865	0.0862174
ILMN_1232440	4930430F08RIK	677.36790593461	758.481304097009	917.890036684904	955.519072978731	716.7781334881413	936.5155828653213	1.30656	0.0468588
ILMN_2594394	NICN1	115.326110945699	135.564447228021	150.318125953978	177.203572149061	125.03647660307425	163.20817650411195	1.30528	0.147157
ILMN_1249227	SLMAP	54.4633367262873	54.5575752270811	70.0412742698384	72.2623866339131	54.5104356115622	71.14316299982033	1.30513	0.00342864
ILMN_2704119	CUL4A	126.116539504306	156.788846851773	197.48595001219	170.441465301441	140.6188707031038	183.4660587043959	1.3047	0.180286
ILMN_1214150	GNG2	308.741662067549	274.345505896785	383.240580382992	376.139645025761	291.0358869131709	379.6735121979478	1.30456	0.0470412
ILMN_2854811	CSN3	83.387435095834	81.8598112394899	133.956322177389	86.7103235355942	82.6200925725104	107.77474674356554	1.30446	0.346465
ILMN_2596907	PPP2R5D	148.585495921345	182.626324329972	225.313402609764	204.889977858935	164.728937861146	214.85915868781547	1.30432	0.144196
ILMN_2575694	A730024G14RIK	65.9356495420629	67.7083080518287	86.2660751718155	88.0107682059445	66.81610038599537	87.13405503006985	1.30409	0.00389505
ILMN_1257724	ADAMTS9	1050.26362326618	1302.35066052405	1543.60944423194	1506.68831260964	1169.5347465916054	1525.037149992789	1.30397	0.133754
ILMN_1222489	SULF1	388.459974614116	375.352280430663	495.402507134786	499.683861682174	381.84988847379	497.53857926008203	1.30297	0.00444024
ILMN_2629120	RFWD2	332.663251599331	345.905440929317	526.75819142169	370.439923839005	339.2197351650503	441.7377777729936	1.30222	0.274449
ILMN_2646618	FN1	407.573805205106	420.872723116864	543.290950980156	535.117321123409	414.16988937847145	539.1886481363371	1.30185	0.00449899
ILMN_2882079	PHF13	198.716030551336	219.810435796404	298.840704744383	247.688356792495	208.99726619078223	272.0649979340367	1.30176	0.13177
ILMN_2582171	A630098G22RIK	130.367684993557	133.542921389325	183.333287216492	160.594812948182	131.94575214383696	171.58780541666664	1.30044	0.0597942
ILMN_2794258	MPV17L	115.326110945699	128.463858950791	171.728169914374	145.816149898994	121.71785920673909	158.24266354594218	1.30008	0.115684
ILMN_1247278	PEX6	102.447690803825	114.040746708822	148.504490246419	132.944490905457	108.08890395347116	140.509266075176	1.29994	0.0764958
ILMN_2682887	TRMT2A	101.503456826539	99.8403585773168	132.131529331123	129.566514846498	100.6684733489033	130.84273673678427	1.29974	0.00238206
ILMN_1220416	TOE1	123.578325507736	136.575777729812	172.611614171667	164.963024305595	129.91461009742866	168.74398923822065	1.29888	0.0413558
ILMN_1241009	4930529M08RIK	43.750857622918	44.8250843179523	54.7492891508948	60.425336806793	44.28471386302529	57.51733857607906	1.29881	0.0357305
ILMN_1252689	2010106G01RIK	142.589386597935	145.68893959437	185.167724708752	189.242137257346	144.1308312987364	187.19384598582323	1.29878	0.00340712
ILMN_1234099	FERMT1	155.517658941189	89.3429349045269	180.614670110296	129.566514846498	117.87452684650349	152.97585867169045	1.29779	0.504493
ILMN_1246564	ERLIN2	73.8240565032228	71.1494734635658	90.3366737556775	97.8781632197222	72.47442824299365	94.03184406670432	1.29745	0.0275418
ILMN_1215190	D430002C13RIK	44.827205127758	43.132639790563	52.6274902975078	61.7911405610246	43.97176016028087	57.0255438408724	1.29687	0.0877536
ILMN_2697220	FIGF	70.7176849938688	60.5714958421677	91.6423030021094	78.598219467961	65.44826936271006	84.87002912635987	1.29675	0.140024
ILMN_2901765	WNT6	174.063214697058	157.784189240045	321.408865509177	143.458577433574	165.72393673664402	214.72973389934953	1.29571	0.588999
ILMN_3115640	PIBF1	195.668766955257	195.541694954889	280.792498302496	228.690556287006	195.60522063627064	253.40598382440768	1.2955	0.127711
ILMN_1224914	V1RE1	50.0062366148324	48.013073146907	61.4439997718765	65.5760191725766	48.999521389392015	63.47639645632355	1.29545	0.0212775
ILMN_2587844	LOC100044622	230.169278572041	255.629775682526	333.312164054194	295.635459417641	242.5657046047105	313.9090549022913	1.29412	0.0836913
ILMN_2606564	ATIC	521.967700429992	565.384426432519	721.666178459595	684.258384024094	543.2424955062996	702.7134074981107	1.29355	0.0330656
ILMN_2921958	2610021K21RIK	53.6553078110631	64.2095546717583	74.0611510886771	77.7954252138922	58.695684852674425	75.90532748611226	1.2932	0.109898
ILMN_2961604	ZFP42	64.0417688603018	51.9034711122153	69.4964567028508	79.973543185287	57.65405536487299	74.55117625731918	1.29308	0.178973
ILMN_2491392	TM7SF3	104.367390822862	45.6773818251768	89.7339406065416	88.7037237676767	69.0451240907953	89.21734517540735	1.29216	0.59831
ILMN_2690603	SPP1	49.4170716827986	61.340678821921	67.9750012236887	74.4568288764373	55.0570315437946	71.14213262187047	1.29215	0.160439
ILMN_2701797	MEN1	61.8495405339252	68.8208270448786	83.5652994121291	85.016595657885	65.24213770172217	84.28782397921466	1.29192	0.04182
ILMN_2603647	CLEC2D	59.7269735196175	57.9822709120018	71.3313536236686	81.0245082074174	58.848156805191635	76.02360059302069	1.29186	0.0594797
ILMN_2598883	POLDIP3	186.836166238456	182.626324329972	244.44623013987	232.825913006118	184.71925262958607	238.56533007379522	1.2915	0.0108672
ILMN_2753183	CYP3A11	37.6319675718786	44.2329185177452	53.1797864236979	52.1721880490227	40.79916365894448	52.673577984640765	1.29105	0.0882435
ILMN_2877029	4CYTL1	59.6306682928977	65.2800610590701	76.4085775580605	84.8946996945453	62.39145508123305	80.53994813680302	1.29088	0.066647
ILMN_2638186	FRS3	81.7668693043342	76.4357025178002	85.3762575939067	121.967289451362	79.05636026252371	102.04465063015338	1.29078	0.294873
ILMN_2875585	PRL2C3	141.599069728421	189.430856621709	135.779097707916	327.884684410078	163.77799936344277	210.99736159830346	1.28831	0.639987
ILMN_2714372	CNNM3	59.1408022749778	49.7159704766928	69.6774924260836	70.0362816247355	54.22400187989376	69.85665667965057	1.2883	0.10016
ILMN_1228100	RGS3	76.7090894530632	85.882593543205	98.3177014586013	110.931998585841	81.16634493782992	104.43456860239672	1.28667	0.0928173
ILMN_2637571	GRK5	58.6321451646794	56.5891443124959	77.52224392316	70.8399040692503	57.60158786071139	74.10579142516242	1.28652	0.0350269
ILMN_2709820	DTX2	563.27440508124	450.509537847827	656.023079152188	638.953888528407	503.74645598223213	647.4322338196246	1.28523	0.155372
ILMN_2499888	ZZZ3	81.1006681280809	87.5786108903756	112.827744036619	103.822848870087	84.27742198797188	108.23168582936685	1.28423	0.0476004
ILMN_1247312	KPNA3	337.334113960858	326.884501572709	414.668318005131	438.151837564902	332.0682064058021	426.2483847639723	1.28362	0.0157593
ILMN_2641160	ZFP446	46.6110246536987	49.8193100941924	62.2525487899385	61.4539260671478	48.18847467009787	61.85194848045122	1.28354	0.017951
ILMN_1216742	TRP63	141.599069728421	82.9806678806409	193.644569278056	99.9258312779045	108.39734949408036	139.10461731215656	1.28328	0.616886
ILMN_3151298	TCFAP2B	61.6537240226257	64.7953054656844	100.180527286162	65.5760191725766	63.2049988619811	81.05208311965951	1.28237	0.363912
ILMN_1250135	A930005H10RIK	673.5908543818	617.555355867004	822.036485806171	831.388513810549	644.9648360852794	826.6992755727072	1.28177	0.0297405
ILMN_1220889	NBR1	180.356461367631	187.451740433154	231.303054022802	240.132903565095	183.8698794847252	235.67663008022123	1.28176	0.0115325
ILMN_2446405	LOC98434	292.844207964183	176.989298436816	446.574910366742	190.477638666582	227.6626691376207	291.6548206603099	1.28108	0.666343
ILMN_2752009	MCM4	85.7785982714472	86.6378007450582	112.827744036619	108.020333700554	86.20712908589431	110.39787389943831	1.28061	0.00805556
ILMN_2633697	SKP2	326.075309496332	354.787821613758	496.325884248245	381.893410690763	340.1287237770952	435.36603536526724	1.28	0.214816
ILMN_1213167	EIF4G2	1021.75878898356	1232.24339960695	1477.23038074165	1396.05860603937	1122.0764339898515	1436.071093691812	1.27983	0.127762
ILMN_2568719	CACNA2D1	54.5556038249428	44.0458344014347	59.5915644665795	66.0414243459549	49.01986425668382	62.73365760400639	1.27976	0.173262
ILMN_1254222	FCAMR	39.4716647067313	49.1835165209971	52.9059602181311	60.0872697337559	44.060813351716256	56.38239709475112	1.27965	0.191845
ILMN_2590478	POLQ	61.3588739689509	77.5490509571619	86.7068670914123	89.8330242383256	68.98059469221943	88.25610513189513	1.27943	0.172922
ILMN_2632567	C4B	48.8583699462165	45.4818871654044	57.5445148114807	63.2040076218897	47.1399073925629	60.30790953716409	1.27934	0.0528702
ILMN_1252219	6430524E21RIK	47.6754974538526	45.7770490269299	55.5390902919296	64.3070848553448	46.71663070393971	59.7625049022527	1.27926	0.0835857
ILMN_1223539	TPM4	544.37833576961	600.597381221248	792.422395450165	674.881090779285	571.7973442197932	731.2939837024105	1.27894	0.120477
ILMN_2467287	TUBA3A	41.2546934678986	38.7281556530959	52.065259942091	50.1582965976633	39.971467199060065	51.10288397546502	1.27848	0.0215906
ILMN_2429215	TMEM129	512.39210904508	565.384426432519	659.524609424961	717.459993742941	538.2364895480438	687.8826369020718	1.27803	0.0631546
ILMN_1236130	LOC676672	64.6277757538907	57.5771191330502	80.7799746586835	75.1873569712296	61.0006651101922	77.93351519589834	1.27758	0.0691422
ILMN_2750011	GALNT10	587.437132467425	543.045376378175	697.043474000186	746.433813145418	564.8052927330698	721.3160321426998	1.27711	0.0425113
ILMN_2620844	CLP1	176.753149333009	176.989298436816	213.60378459907	238.026205410221	176.87118447318392	225.48458552499505	1.27485	0.0462737
ILMN_2541244	LOC384865	35.8902470502846	43.5386233003286	51.4180905089973	49.3632886230576	39.52988675012958	50.380214789559325	1.27448	0.133326
ILMN_1249624	FTSJ1	283.791728731832	286.630146616079	347.714327428064	379.585096845391	285.2074066619512	363.30039451026136	1.27381	0.0316786
ILMN_2691187	RBBP7	2198.66655106463	2679.11047156766	3392.06321358976	2814.79412731341	2427.0291676127	3089.9772835877457	1.27315	0.217513
ILMN_2776231	SUMO3	1200.69183223744	1292.31452538671	2012.32369063278	1249.77967511573	1245.6610675916738	1585.862934905385	1.27311	0.421885
ILMN_2754492	5630401D24RIK	141.599069728421	170.398561742489	207.993438065873	188.007565806534	155.33279700629026	197.74817317613045	1.27306	0.149235
ILMN_2794628	5730577I03RIK	46.6997907990471	47.4367473552156	59.2336215628625	60.5389747284134	47.06682672196863	59.88274141074821	1.27229	0.00309072
ILMN_1234487	ANGPT2	351.239665629436	340.940332471216	435.594025354141	444.924594322265	346.05168454550056	440.2345908943248	1.27216	0.00571008
ILMN_1225370	WDR92	95.322676477174	89.3429349045269	122.885705903127	112.076732834607	92.28438480818647	117.3568422789947	1.27169	0.0507156
ILMN_2605575	ALG14	1134.78019713391	1152.62886565313	1382.32668744306	1528.75065597284	1143.669712542959	1453.6962647669357	1.27108	0.0422655
ILMN_2628744	B230339H12RIK	284.799080221316	309.46191579436	355.735437489426	399.469147559506	296.8745003899122	376.9686087336833	1.26979	0.078753
ILMN_2430513	EYA1	85.7785982714472	76.1291743672545	116.429100693712	90.388232787102	80.80998616993868	102.58567471482642	1.26947	0.230317
ILMN_2744665	MAP3K7	133.937995264687	171.347127523466	203.244721107707	181.909963202995	151.49221351229804	192.28166771147454	1.26925	0.219559
ILMN_2621622	CSNK	69.0796703203665	51.2013699370784	86.0889813247426	66.1573770589698	59.472462158586474	75.4680144042733	1.26896	0.35472
ILMN_2634728	BBS9	216.180922438916	244.337380671172	271.456060155237	313.126673713648	229.8283714857731	291.54782313682495	1.26855	0.127187
ILMN_1254231	UCK1	201.790042117515	205.01591151982	250.236248272258	266.029265677859	203.3965816338741	258.01194812227425	1.26852	0.0172091
ILMN_2529252	LOC381501	532.615651961439	617.555355867004	705.800079835557	749.750077067397	573.5151684893633	727.4432378205762	1.26839	0.0968416
ILMN_2727628	MDM1	68.6278941653674	62.5244070481106	78.725589697847	87.6596941374922	65.505102012363	83.07262553757994	1.26819	0.0791116
ILMN_2464201	3110021A11RIK	177.650670868052	124.324034252225	180.614670110296	196.610242249774	148.61442759682	188.4428137240799	1.268	0.324836
ILMN_1219213	1810058M03RIK	310.699434539684	316.681261079551	386.803089462028	408.959168396538	313.6760888986129	397.7268783972273	1.26795	0.0150288
ILMN_2542048	LOC382555	83.9607064782761	100.485661300958	109.256600047444	124.113859544533	91.8523114230949	116.44852215722483	1.26778	0.164074
ILMN_2515816	CLDN10	111.34137451342	96.9789666658697	142.148590331894	121.967289451362	103.9123257725909	131.6718582769804	1.26714	0.14851
ILMN_2652077	PEX26	202.817904494112	184.536987271159	250.236248272258	240.132903565095	193.46163717903636	245.1325292058426	1.26709	0.044262
ILMN_2706531	CDH26	57.6164690924611	61.340678821921	76.9664120022734	73.7235345101552	59.449418209548526	75.3275243942905	1.26709	0.0248146
ILMN_1247906	2210023G05RIK	48.0745116683698	62.425018997186	72.0792470967061	66.845715773912	54.78186108721049	69.41317500751558	1.26708	0.223742
ILMN_1256221	2810011L19RIK	110.334464646554	106.881824735013	151.224150628803	125.190933804981	108.59442394793791	137.59321433517331	1.26704	0.132106
ILMN_2437470	2810423A18RIK	963.458020116326	1063.63358075682	1270.10328281767	1295.22017372913	1012.3074156822154	1282.6002473978554	1.26701	0.0425145
ILMN_2684987	HNRNPH1	316.52422628068	306.353010009304	442.910005089127	351.338812229843	311.39709289258366	394.4762034809293	1.26679	0.180531
ILMN_1253972	IRAK3	50.5807745193987	43.6991176250729	60.1205058361783	58.989977341423	47.01420227219107	59.55255894611955	1.26669	0.0850524
ILMN_1254886	EYA2	59.5338943150295	62.425018997186	79.5630685453008	74.944344508219	60.962320195282786	77.2191816791014	1.26667	0.0250844
ILMN_1228093	ARHGAP8	195.668766955257	164.646465210822	249.400165169828	207.177621725632	179.4886370535559	227.3106532432317	1.26643	0.203272
ILMN_2723108	TSC22D1	1409.27704181969	1574.03041120519	2030.29227728739	1750.37299077269	1489.3773603883878	1885.1442293729745	1.26573	0.125707
ILMN_2720341	DACH1	50.3958176232578	46.4386789569097	67.7963663265823	55.2940366183283	48.37680431133747	61.226912075096855	1.26563	0.165116
ILMN_1214991	LRRC45	171.365196493362	147.714871972513	194.602956207062	208.309419342863	159.10118811800706	201.33958579945892	1.26548	0.10223
ILMN_1255259	ALKBH5	173.165408025442	177.924624555848	209.875333384625	234.897541228464	175.5288871069004	222.034231091858	1.26494	0.0557173
ILMN_2942117	RAP1GAP	63.4693125158908	59.2129035883508	78.0772731450463	76.9814820864973	61.30417834717588	77.52744161893865	1.26464	0.0220116
ILMN_2541035	LOC381996	148.585495921345	189.430856621709	190.78427725079	235.936923001981	167.76971649836514	212.16280383636587	1.26461	0.282868
ILMN_1215280	LOC224732	132.128411653773	142.649911892912	182.422914712193	164.963024305595	137.28840548626502	173.47344382805392	1.26357	0.065912
ILMN_2639239	SERPINF1	1409.27704181969	1113.03702347935	2021.31011996945	1238.34594400325	1252.4286502171567	1582.1128874504798	1.26324	0.480698
ILMN_1225856	BC052360	73.9199287521546	69.4437128044256	95.5304737708827	85.7460525124819	71.64687224707176	90.50613802665752	1.26323	0.0645021
ILMN_2650049	STS	52.5888428722741	60.1889147429853	71.610970674216	70.4930148907996	56.26069125127735	71.04979396227776	1.26287	0.0753148
ILMN_1233531	2610528E23RIK	409.49687534236	386.10962399114	457.593441372566	550.779281358752	397.63134253223194	502.0288704782426	1.26255	0.138658
ILMN_2718401	HTRA3	124.430154077681	123.281374899809	151.224150628803	161.68958449443	123.85443259605852	156.36933868471226	1.26253	0.0203562
ILMN_3145291	VAX1	42.1453060346179	44.2329185177452	58.5911215042418	50.6781646323742	43.176496936813756	54.49119655125409	1.26206	0.0931091
ILMN_2709901	NUP54	94.4952054659153	106.881824735013	136.689972231807	117.648640501961	100.49786061855748	126.81241817473118	1.26184	0.138785
ILMN_2683718	LRPPRC	156.489516038997	164.646465210822	206.101019333798	199.019122722826	160.5161850355692	202.52911904240494	1.26174	0.0171451
ILMN_2509988	LBR	87.4056817329956	102.641024048112	135.779097707916	105.155714394383	94.7175204526492	119.49036789340232	1.26154	0.263633
ILMN_3162960	EG214403	40.4847739360553	44.5266408454966	54.6571898130645	52.4778871983074	42.45763757867194	53.55645471450173	1.26141	0.0462368
ILMN_1260112	2400003C14RIK	151.578388979152	141.637045440389	177.038778841553	192.944418937254	146.52342873281785	184.82057329459946	1.26137	0.051403
ILMN_2768992	HS1BP3	98.71693884263	118.105359730552	157.534732977656	117.648640501961	107.9768473956696	136.13870561548865	1.26081	0.308741
ILMN_1231238	LOC382447	52.1316868620513	52.7490523240322	66.2692091185114	65.9252574571667	52.43946107681129	66.09700955883464	1.26044	0.000772212
ILMN_2935979	CEP63	139.63460463884	186.473223381941	208.9357600454	197.818657498262	161.36330073057954	203.30123353182117	1.2599	0.257076
ILMN_1228426	6330503K22RIK	632.706378194695	676.611357828564	872.020825198495	778.420208708604	654.2907011849592	823.8923672114342	1.25921	0.0730042
ILMN_2519110	SCL0003067.1_7	92.9192738951186	95.2407315138075	101.108880890039	138.74362142788	94.07284208262733	118.4407543593175	1.25903	0.283758
ILMN_2741031	DSP	70.7176849938688	77.3475206296958	91.6423030021094	94.6028075032841	73.95835043419773	93.11078965440144	1.25896	0.0400769
ILMN_2616827	PPT2	75.0735244052332	66.438043112397	91.3791842734316	86.4704252335828	70.62391982207215	88.89092710519755	1.25865	0.0754574
ILMN_2727967	CEP57	205.906161363134	225.984866454976	305.490820364392	241.19398141323	215.7120218668968	271.44529328924006	1.25837	0.21205
ILMN_1240723	1700010A01RIK	70.9017293570349	72.768477846854	85.7334817590156	95.2912314052088	71.82903954544453	90.38611093233627	1.25835	0.0517666
ILMN_2723576	CLDN10	59.5338943150295	59.0116777111839	81.341908800934	68.3831548299454	59.27221089355618	74.5816086156471	1.25829	0.118174
ILMN_2675853	LOC100044636	97.79794467124	106.881824735013	119.171161330463	138.74362142788	102.23904724612795	128.58552987313377	1.25769	0.121242
ILMN_3145881	CNOT2	164.986581568594	174.177407384069	214.52784793221	211.660156822038	169.51971870781864	213.0891783644252	1.25702	0.0145816
ILMN_1231288	WNT9B	79.5762504797935	87.165172653751	115.523982878899	94.8313691983368	83.28431792486107	104.66755692023773	1.25675	0.170236
ILMN_1224644	ELK3	96.8810983317709	123.281374899809	143.057337594836	131.808377750405	109.28693885430364	137.31771769756207	1.25649	0.214649
ILMN_2447538	2210018M11RIK	4493.66667652481	3811.74329304469	4819.19972276923	5609.45808687514	4138.683826462455	5199.33638622799	1.25628	0.178466
ILMN_2590644	HEATR3	53.1435542983997	53.8816685883986	70.9602100763689	63.6391138860358	53.51133880137871	67.20003638709629	1.25581	0.0534397
ILMN_2614861	RANBP6	97.79794467124	119.130787285203	146.689729238854	125.190933804981	107.93862211256702	135.51466408847403	1.25548	0.214005
ILMN_1217953	OLFR133	52.5888428722741	56.785344166502	70.4990989357052	66.7321101383609	54.64682554202197	68.5897487590724	1.25515	0.0405274
ILMN_1234098	D630002K12RIK	50.3008614808072	46.7130702746323	55.4535143479629	66.7321101383609	48.47378340121071	60.8319819422928	1.25495	0.15041
ILMN_2876560	INO80E	327.964571281619	318.732981556002	370.814257913251	443.802847493719	323.31582956812747	405.67033851783043	1.25472	0.130082
ILMN_1249766	GBX2	478.475917937251	406.825631243375	540.540580121106	566.886379812947	441.1986710650606	553.5567654783418	1.25467	0.115302
ILMN_2451718	ACSL5	78.4315444856852	88.4798293266373	95.5304737708827	114.334501546577	83.30431963540657	104.51042580098036	1.25456	0.171014
ILMN_1253666	USP5	734.117602807324	811.396834968037	971.784397385569	964.590688153999	771.7905800229656	968.1808615188925	1.25446	0.0456665
ILMN_3120565	FUK	138.662329660411	123.281374899809	142.148590331894	189.242137257346	130.7458704791322	164.0137282136058	1.25445	0.280404
ILMN_2856697	CALM2	2031.49727527086	1984.98707483654	2388.29044540455	2656.6956091219	2008.107525502135	2518.920550476742	1.25438	0.053245
ILMN_2599018	CLIC4	430.58226774154	424.923759962005	498.172585787075	577.451578273908	427.74365709113897	536.3492760464403	1.2539	0.0926731
ILMN_1235372	HBB-B1	75.0735244052332	92.08233685077	76.9664120022734	141.098021207488	83.14412524560704	104.21040462910136	1.25337	0.553236
ILMN_1247358	EMID2	1475.7173161551	1282.28456537293	1958.30505441015	1517.71914827876	1375.6051531450626	1723.9945125345846	1.25326	0.260978
ILMN_3162860	IL17RE	47.9720745767594	42.088210803833	58.0229717352108	54.6471693033592	44.93393803667609	56.30977854598693	1.25317	0.0884088
ILMN_2996648	PRL2C4	111.34137451342	140.62432421897	99.249638417835	247.688356792495	125.12915546970233	156.78960377513184	1.25302	0.679832
ILMN_2902167	GPX5	36.0226572572357	35.4219136818531	44.6430137721993	44.8746205368057	35.72102260513804	44.75866734663616	1.25301	0.00151805
ILMN_2445021	ZW10	594.509164012097	592.583859808805	715.477771776819	772.910865054492	593.5457312642341	743.6400631429707	1.25288	0.0281433
ILMN_2753109	FAM125A	1570.47456525536	1483.53571246047	1831.38932340282	1996.0783464289	1526.3862889410266	1911.9614463491253	1.25261	0.0487201
ILMN_1229935	LOC434200	222.261260679986	252.780146598408	329.672398663	267.206852656725	237.03002775562825	296.8008154546298	1.25217	0.209443
ILMN_2831268	SLC38A9	97.79794467124	83.3184950931872	101.108880890039	126.27332897789	90.26836418820552	112.99272091251802	1.25174	0.24288
ILMN_2537173	BC050254	50.8521193800996	50.2070564959744	71.1455375365492	56.1926639613332	50.52855856500058	63.22861127005497	1.25134	0.198143
ILMN_2649955	TARBP2	455.105665905731	436.134209661625	516.627120079684	601.367029818916	445.51896695014386	557.3890174072502	1.2511	0.104818
ILMN_2592187	6330408A02RIK	90.3700567771508	87.165172653751	104.774177783325	117.648640501961	88.75314981289189	111.0249502405606	1.25094	0.0662661
ILMN_2547209	AZI2	68.0808040148644	53.3023496686012	68.064245750799	83.430503429364	60.24007653813044	75.35671362612032	1.25094	0.294763
ILMN_2655175	CDRT4	46.2262513217829	44.6263898999853	53.7239035613458	60.0872697337559	45.419276910807305	56.81657050932301	1.25094	0.0623286
ILMN_2674924	PCCA	396.068249405362	360.679478072311	472.327868942891	473.255293232682	377.95990458848917	472.79135368419713	1.2509	0.0410466
ILMN_2519780	FIN14	274.728688379174	275.358883353	343.236767087858	344.648973161567	275.04360537399094	343.9421453211659	1.2505	0.000110587
ILMN_3107114	STX3	181.265247715715	136.575777729812	227.04836910784	170.441465301441	157.34180049230653	196.71923323621078	1.25027	0.383064
ILMN_3057018	PRRX1	101.503456826539	84.4428725138755	129.383419640002	103.457837707709	92.5810102803005	115.69671054608129	1.24968	0.263607
ILMN_2738865	SFRS10	1608.402753413	1634.25364916996	2191.42712050682	1873.04088151319	1621.2766787628225	2025.9892856493595	1.24963	0.105826
ILMN_1234997	CRRY	90.179294464823	101.563691649258	123.81925348471	115.448434056626	95.70236181083999	119.56060773043185	1.2493	0.0841082
ILMN_3157764	GOLGA7	452.29492516789	488.659487099502	593.151395473637	581.004774406297	470.1257344054345	587.0466699641013	1.2487	0.0309753
ILMN_1225722	PRL8A2	122.71722712993	106.881824735013	93.69687506816	218.186496793759	114.5261592915258	142.98039352178446	1.24845	0.655968
ILMN_2944601	4933439C20RIK	922.622031695559	1103.15664193165	1224.44660999826	1295.22017372913	1008.8590695718747	1259.33631366843	1.24828	0.141499
ILMN_2704429	DOC2G	115.326110945699	97.3965132934051	112.827744036619	155.049999848994	105.98283397701483	132.26466533371683	1.24798	0.343535
ILMN_2628848	RRS1	70.0771975636879	70.9339647139626	84.203724779108	91.9265325038425	70.50427972283687	87.98043215881171	1.24787	0.0377588
ILMN_2626309	RBM18	140.613830201783	160.747023812321	182.422914712193	192.944418937254	150.34378840440215	187.60992319167	1.24787	0.0926493
ILMN_1241482	LOC100039607	146.582695088345	147.714871972513	158.429990703854	212.763140272025	147.14769464167892	183.59755536340813	1.24771	0.272263
ILMN_2467044	LOC674072	38.9838436494089	40.8295149227588	55.2815746052888	44.7652791760905	39.89600764525238	49.74630760669206	1.2469	0.177778
ILMN_1219275	RBBP7	2297.48272991923	2437.7589553502	3345.9092097947	2600.45408119735	2366.581733138121	2949.725963530582	1.24641	0.230979
ILMN_1230235	DACT1	143.583844189504	149.740143793432	223.559001496068	149.326986739599	146.62968824678748	182.71122585085274	1.24607	0.391477
ILMN_2908070	GTSE1	1684.45676470864	1814.65081982669	2137.80000293816	2220.02955006144	1748.3423146057946	2178.526836796864	1.24605	0.0341609
ILMN_2447362	2610036A22RIK	62.3328881606689	63.2206602074182	75.3795015830367	81.1427146959331	62.775204835608854	78.20803917036908	1.24584	0.0279061
ILMN_1245093	NPHP1	250.095044499479	193.478108294886	326.929861436286	229.725173312969	219.9725348848907	274.0511249377309	1.24584	0.419766
ILMN_2671644	CBFB	103.402182418007	124.324034252225	151.224150628803	131.808377750405	113.38155259428726	141.18289546211116	1.2452	0.196608
ILMN_2610012	ASPH	49.0428931448075	56.9818376711896	66.8990372232658	64.6489427608961	52.8635429772061	65.76436746602194	1.24404	0.104973
ILMN_1252105	ANKRD24	92.6388338064886	97.0830879961622	102.033212055925	136.404518301893	94.83493055987958	117.97368834313586	1.24399	0.275897
ILMN_1239279	ZSCAN20	78.5270307634716	72.0135576260417	91.1171529246492	95.9876523589408	75.19980621708555	93.52070144554995	1.24363	0.0497188
ILMN_1229515	2510008P16RIK	285.806226407084	321.800380909356	336.93442104629	421.961624223449	303.2697685626862	377.0588754577726	1.24331	0.22898
ILMN_2965399	IGSF11	256.838789367525	189.430856621709	315.83677912447	238.026205410221	220.57468550033772	274.1850288837515	1.24305	0.404926
ILMN_2778428	THOC6	1934.16585477956	1764.56465442267	2227.16562988833	2365.29777163392	1847.4200126487804	2295.1927808867204	1.24238	0.0583804
ILMN_1230157	RND3	808.139280806929	832.622733497481	1101.22854510982	943.077832910813	820.2896665399079	1019.0899027375829	1.24235	0.110769
ILMN_2863712	1700123D08RIK	59.0407030785467	48.1166555708828	66.2692091185114	66.1573770589698	53.29954197451599	66.2132694786557	1.24229	0.168025
ILMN_2776242	ANG2	46.5197189615599	46.0725070535109	54.8403334901559	60.3121526591755	46.295573006323316	57.51120382445822	1.24226	0.0452767
ILMN_1254131	GNA11	1021.75878898356	1043.82815796191	1354.01407702819	1215.38206686022	1032.734522801529	1282.826733232651	1.24217	0.0588231
ILMN_1219686	ESD	478.475917937251	496.905262404935	517.548839825301	708.414487575668	487.60352906542005	605.5073047950967	1.2418	0.304256
ILMN_1253544	2900060B14RIK	383.738991447089	444.33833241546	538.705661876406	488.085384687416	412.9284968882507	512.771255249585	1.24179	0.133877
ILMN_2521686	2210018M11RIK	277.747503909714	282.50874882134	313.967787392059	385.372859701519	280.1180105201797	347.8428726902942	1.24177	0.169792
ILMN_1225300	SLC25A29	57.7146886732739	53.1154426221797	68.7779605519931	68.7073715708066	55.36733003028268	68.7426570007886	1.24157	0.0349116
ILMN_1253012	RBM3	120.958281413277	92.265642574934	147.597221951566	116.55299736728	105.64229058173485	131.15982091150752	1.24155	0.351627
ILMN_2767871	PDYN	56.0669799514103	53.5895730872709	67.6174766462245	68.4910790195834	54.814282079478645	68.05287603093198	1.24152	0.0115857
ILMN_2434503	TRPC4AP	830.654049635255	928.327598966247	1015.47111193612	1169.05328475413	878.133861930791	1089.5594701446319	1.24077	0.138025
ILMN_1254531	PHF20L1	82.4334308210844	78.7618296683706	95.5304737708827	104.5511098499	80.57672019454293	99.9390667218408	1.2403	0.0509103
ILMN_1259559	H1F0	493.471545793294	561.334889419579	562.461192350746	757.477450253129	526.3105505208757	652.72633610739	1.24019	0.315649
ILMN_2625982	GPS1	76.1325371175208	86.9555692198384	123.81925348471	82.2180037609548	81.36429254411603	100.89683765452965	1.24006	0.422792
ILMN_1215073	AFAP1	90.5606197975931	106.881824735013	111.933515753795	132.944490905457	98.38335373985021	121.98747586185321	1.23992	0.213557
ILMN_1217396	4930584N22RIK	184.952771399917	202.895195592285	241.180843516823	239.077131630329	193.71636154058177	240.12668379875078	1.23958	0.0438205
ILMN_2734624	TDRKH	87.8840232679733	97.8167240006386	115.523982878899	114.334501546577	92.71745924079804	114.92770335795554	1.23955	0.0573895
ILMN_1234534	4930435M08RIK	43.1194389244905	47.2583972459806	53.2704404148296	58.7748976415322	45.14150610820789	55.955023748551355	1.23955	0.0855744
ILMN_1213799	MYH7	403.730281990718	524.652699084674	507.403711360586	641.375583162802	460.2370934080028	570.4702895619243	1.23951	0.346248
ILMN_1238142	1110008L16RIK	881.46533893959	825.534914290312	1049.85878901838	1064.83479007682	853.0418588975426	1057.3202746635914	1.23947	0.02354
ILMN_1226520	ANGPT1	289.831259722703	353.803837854766	413.762627450549	380.73812007483	320.2240028795059	396.90704822759704	1.23947	0.185295
ILMN_3126458	ANKRD17	123.578325507736	125.364758460295	159.323581727974	149.326986739599	124.46833705085416	154.24432040110455	1.23923	0.0231106
ILMN_1213024	NEUROG2	48.8583699462165	52.1929169303761	61.5337467952204	63.6391138860358	50.49812713315674	62.577576815785385	1.23921	0.0285691
ILMN_2711112	SHCBP1	244.415767023033	243.401592301633	349.500624177112	261.342088261406	243.9081525431883	302.2237961695129	1.23909	0.278206
ILMN_2606567	ATIC	317.487922594031	310.496502224835	387.694882387687	390.042858882594	313.9727527415009	388.86709850621764	1.23854	0.00289497
ILMN_1246596	IL20RA	65.9356495420629	62.723308829694	71.7979611217447	88.358801891046	64.30942473007576	79.64911689992094	1.23853	0.182931
ILMN_2629052	CBX3	1116.01434058796	1242.23562363198	1410.74359038804	1506.68831260964	1177.4348263757606	1457.9269116545656	1.23822	0.0767365
ILMN_2678745	2300004C15RIK	610.658670286287	660.986320489278	742.190788395863	833.601932592816	635.3243483036115	786.5695618058055	1.23806	0.0934108
ILMN_2633350	MFAP4	540.440962371907	527.724570892776	832.23040143017	525.280919428026	534.0449184858833	661.1767921208325	1.23805	0.451853
ILMN_3160897	GSK3A	145.581435055529	164.646465210822	196.524143086958	186.775713811045	154.82076308496778	191.58793570099988	1.23748	0.0853326
ILMN_2733482	GCA	96.8810983317709	130.505118760356	126.612997380559	152.783905605883	112.44322675653471	139.08424871375348	1.23693	0.350706
ILMN_2643049	CHST8	170.462202361502	179.797270492181	235.457850040839	199.019122722826	175.06752613401446	216.4731270927883	1.23651	0.137785
ILMN_2643443	SALL1	149.585371511033	161.727160793849	181.516794757434	203.733557960807	155.5378327956658	192.3046084356108	1.23638	0.0930387
ILMN_2774121	MRG1	547.341610635418	432.046956075451	594.943673855562	607.409960810452	486.2892933311065	601.1445031113847	1.23619	0.216029
ILMN_1242146	SEMA4C	42.3853949218929	42.0063332256897	52.252267963199	52.0623773591741	42.19543841449559	52.15723624361965	1.23609	0.000522468
ILMN_2695526	TMED4	378.109625036656	368.510971502647	517.548839825301	411.332382220826	373.2794466036935	461.3941885210148	1.23606	0.208133
ILMN_1235062	BC030183	73.2501298824775	54.5575752270811	88.4448612252183	69.0339004782045	63.216686653578485	78.13893874138759	1.23605	0.385699
ILMN_2614463	PRRX1	156.489516038997	100.162781120149	213.60378459907	112.076732834607	125.19754447516976	154.7256097062503	1.23585	0.64326
ILMN_2662351	HOXD3	57.5188539317408	55.705354427968	80.217772454442	60.9968762633264	56.60484205929865	69.95022187615469	1.23576	0.264517
ILMN_2727829	9030624G23RIK	126.957132887382	156.788846851773	163.770868665329	185.548339708626	141.08671966212813	174.3198576568122	1.23555	0.226638
ILMN_2688871	TMEM129	104.367390822862	116.068004516052	124.752345092825	148.161598396606	110.06232229676294	135.95406155270953	1.23525	0.171763
ILMN_1251604	D330006C15RIK	95.414456218854	99.1973668241297	127.539290900083	113.210750813711	97.2875265070838	120.1616364778988	1.23512	0.0779395
ILMN_1228999	RUVBL1	444.780998061559	503.084221276001	671.753260949415	508.145007696426	473.03520170084806	584.2500029569871	1.23511	0.300512
ILMN_2678094	PRRX1	207.966582461572	182.626324329972	275.167902627571	210.550400066736	194.88502389466186	240.70046112078757	1.23509	0.291621
ILMN_2802487	DEFB29	36.3533696795471	50.3012828988789	52.4400163923632	53.1834071121586	42.76237987505403	52.81040371710221	1.23497	0.32365
ILMN_2729103	ADAMTS2	116.300801453633	95.9486237400627	161.106258795456	105.637624957103	105.6357034309062	130.45643926183305	1.23497	0.458872
ILMN_2465890	4930445K14RIK	221.255158302874	256.585765952009	255.333854759889	339.074467526013	238.26649840876905	294.24002250556197	1.23492	0.318004
ILMN_1246301	SCL0002275.1_1	94.6793749961169	127.435552400505	134.867883966686	136.404518301893	109.8431538766287	135.63402503380706	1.2348	0.291782
ILMN_1213458	FBXO18	67.5194648617329	54.0770463281568	71.985385595851	77.3321222388341	60.42560077798388	74.61087479924058	1.23476	0.212355
ILMN_3001496	LOC626854	39.3912721895247	37.3797573551878	47.6921075411456	46.9928588840222	38.37233634216961	47.3411922068157	1.23373	0.0163921
ILMN_3004065	WBP2NL	48.7652905431997	48.9809440283129	61.2650002359696	59.314980073274	48.87299833876452	60.28210570464224	1.23344	0.00599841
ILMN_3162113	ZDHHC18	50.2040652344437	50.69108362432	72.1732006525531	53.6431441446019	50.44698671952569	62.222161694867076	1.23342	0.293116
ILMN_2592779	KLHL9	356.780050500868	370.466190052179	529.517988198516	379.585096845391	363.5587242739204	448.32704227127607	1.23316	0.337377
ILMN_1247813	A230052C13RIK	45.0065408540209	48.5106339884633	64.6581540130953	51.3289142053391	46.725751256199494	57.60931209460645	1.23292	0.226618
ILMN_1223386	LOC383729	58.218240607834	49.3957274020285	68.5101900085304	63.7489916597839	53.62585517164527	66.0867273472065	1.23237	0.145248
ILMN_2899386	PRL3D3	71.0862966148431	78.558340684097	74.909532099	113.210750813711	74.7289870628501	92.08997975910074	1.23232	0.429132
ILMN_2672997	RABIF	296.849857424094	352.819188969899	400.229903802362	397.10385761729	323.62683130760183	398.6638166848289	1.23186	0.137345
ILMN_3001914	NFKBIA	356.780050500868	320.779303998531	424.655946686903	408.959168396538	338.3011325435215	416.73365932177916	1.23184	0.0660431
ILMN_1249368	ARID4A	110.334464646554	114.040746708822	137.60051636909	138.74362142788	112.17229932568534	138.17088677211945	1.23177	0.00660801
ILMN_3075340	P2RY14	39.3103111620651	36.546981463138	46.0556243317056	47.2949944511074	37.90347231257553	46.67119558368206	1.23132	0.0330337
ILMN_1252399	TBX1	274.728688379174	248.078543539102	325.094987066174	317.704232946287	261.06377167564483	321.3783650162871	1.23103	0.0578684
ILMN_2630789	ANKRD6	73.2501298824775	65.8594201301545	96.4566319615828	75.7918020292037	69.45654093401477	85.50217514213334	1.23102	0.255425
ILMN_2954575	ARHGAP30	47.5805583418682	51.6059417311754	56.2337727476749	66.1573770589698	49.55239168120185	60.99408911621147	1.2309	0.149483
ILMN_2680648	ATAD2	188.749174569112	180.736593847565	237.9180129736	217.113077505406	184.69943936883175	227.27760996338705	1.23053	0.0547338
ILMN_1250000	1500003O03RIK	133.026932121449	141.637045440389	178.820977707554	159.496591225048	137.2644951532669	168.88261125374976	1.23034	0.0863481
ILMN_1222253	NETO2	64.2353853862594	66.9221039776832	80.311442567784	81.0245082074174	65.56498409872306	80.66718748960416	1.23034	0.0100689
ILMN_2615855	HNRNPA2B1	4013.19437272599	4846.4049819503	5891.24336248506	4996.71755538158	4410.16611949189	5425.576387108958	1.23024	0.239772
ILMN_2759309	RNASE6	40.1260528231239	36.8165354589656	50.0664163242026	44.6580093342879	38.43568975042427	47.284949905235	1.23024	0.101423
ILMN_2742209	LOC100045002	53.1435542983997	56.6872328281688	67.9750012236887	67.0712284040124	54.886802018607476	67.52160271229532	1.2302	0.0243922
ILMN_2714500	TLR12	44.827205127758	40.7389117190181	48.8909720501831	56.5241204213327	42.73419652117084	52.569184810881005	1.23014	0.13993
ILMN_2772847	TG737RPW	133.937995264687	118.105359730552	156.63772036073	152.783905605883	125.77279162173674	154.69881280059798	1.22999	0.0840335
ILMN_2659063	ADD1	106.32850169109	118.105359730552	135.779097707916	139.919480498928	112.06233061040979	137.83374337913338	1.22997	0.0631243
ILMN_2629591	ASAH1	102.447690803825	133.542921389325	150.318125953978	137.571586520237	116.96650768289645	143.8036963024163	1.22944	0.277442
ILMN_1220589	1110054O05RIK	85.6828696911996	81.0859704860996	93.69687506816	112.076732834607	83.3527362654936	102.47555627783493	1.22942	0.158349
ILMN_2699513	DCHS1	44.9165607986514	39.221021996039	48.5359105254761	54.8579531784176	41.972293469267676	51.600200649594704	1.22939	0.152211
ILMN_2614477	CSRP2BP	57.9133942794386	66.3415605556116	77.9847681948157	74.4568288764373	61.984392822470966	76.20038412271965	1.22935	0.102559
ILMN_3066986	H3F3A	171.365196493362	176.989298436816	226.183358851413	202.568356987055	174.1545460326754	214.0504412056752	1.22908	0.0695748
ILMN_3162793	FASTKD1	391.305629581481	358.717720229535	410.14405897477	516.666258674541	374.6575280925926	460.33422256886877	1.22868	0.236979
ILMN_1215466	OSCAR	61.9469921809933	59.4116655690155	76.5017313408232	72.6255633807869	60.666085933275696	74.53845543229943	1.22867	0.025244
ILMN_2893409	GFRA1	47.129679786487	46.7130702746323	55.3677265051037	59.97558446063	46.920912649767196	57.625617197561624	1.22814	0.0362283
ILMN_3161500	I830077J02RIK	49.5130159841768	63.7167717987311	69.3160052869158	68.5991287004602	56.167691251561344	68.95663541443217	1.22769	0.245601
ILMN_1231277	8030474K03RIK	45.3668584429347	45.8768320284672	51.511044441146	60.88209116029	45.62113265193844	56.00089377347116	1.22752	0.134152
ILMN_2511401	UPF3A	290.836255597171	285.597837086988	365.497038969309	342.419762983522	288.2051448968781	353.77027780051003	1.22749	0.0262091
ILMN_2701891	MARCKSL1	447.602553014722	435.111354145874	619.897370800624	473.255293232682	441.3127609319563	541.6361435432627	1.22733	0.270232
ILMN_1247460	OPA1	120.958281413277	129.486819852644	152.129401521588	155.049999848994	125.14992287271455	153.5827584169193	1.22719	0.028573
ILMN_1217662	AXIN1	851.465199646168	741.77180085348	1049.85878901838	905.959789219705	794.7281764890472	975.2588616411268	1.22716	0.179741
ILMN_2480957	NRP2	89.79729653452	85.5539460269277	99.249638417835	116.55299736728	87.64994615559294	107.55390669435216	1.22708	0.134949
ILMN_2595593	FXYD3	48.0745116683698	46.8051237223865	59.5915644665795	56.8509661542521	47.435571742431456	58.205137355464146	1.22704	0.017067
ILMN_2830783	OLFR33	35.7577815863178	40.7389117190181	45.9685080027524	47.7035020506972	38.167173163766414	46.82797044264028	1.22692	0.0945496
ILMN_1216285	CREB3	884.475691040632	1053.73709681621	1092.64455765292	1283.90187093642	965.4039811817987	1184.419010248941	1.22686	0.228005
ILMN_2610531	SPR	872.442536827241	861.068988365207	1041.29017427756	1085.90464752349	866.7371069664705	1063.3634560527962	1.22686	0.0113592
ILMN_2612091	2610034E13RIK	107.322446879518	134.553527782975	146.689729238854	148.161598396606	120.16910517241973	147.42382694935696	1.2268	0.212636
ILMN_2655965	FSCN2	60.5836710508191	58.8077895951575	66.1793267507192	81.0245082074174	59.68912614588027	73.22668505043097	1.2268	0.183701
ILMN_2729289	MATN4	114.340669429442	101.563691649258	157.534732977656	110.931998585841	107.76298294359518	132.19547184339635	1.22672	0.384663
ILMN_3040041	DDX6	48.9507717400214	53.397292052312	60.733288419164	64.7638525028594	51.12571422276645	62.71619992627387	1.22671	0.0634031
ILMN_3126697	SKIL	429.629752532732	420.872723116864	534.114268521741	509.206178849563	425.2286959748547	521.5115394149828	1.22643	0.0158471
ILMN_1257715	ZFH4-PENDING	57.7146886732739	54.6516570709348	69.0464276899702	68.7073715708066	56.162294943560916	68.87669099870877	1.22639	0.0175254
ILMN_2703585	GBAS	366.947232888124	398.891959630784	452.998384484846	485.97494792682	382.58633118269853	469.197044226577	1.22638	0.0646203
ILMN_2726905	GNB4	188.749174569112	175.116289199445	206.101019333798	241.19398141323	181.80499179065788	222.95812482716084	1.22636	0.143886
ILMN_2592953	SCG5	66.036828534412	60.4760119727639	76.9664120022734	78.0255898667664	63.195284896030486	77.49419137203739	1.22627	0.044467
ILMN_1237058	CNGA3	40.0404892150132	46.3484609611986	52.3461124613681	53.2950957377435	43.07917189604893	52.81847285871961	1.22608	0.109653
ILMN_1234329	1300006C19RIK	333.599391520844	383.17273764836	492.63233172711	390.042858882594	357.52788999862497	438.3465786849947	1.22605	0.272123
ILMN_2595519	LIG1	3088.81348358843	2719.23315137637	3429.01373323975	3681.29199965448	2898.138026904859	3552.914412546524	1.22593	0.107863
ILMN_2525855	FUS	447.602553014722	460.812011320734	591.357734869819	524.19799408437	454.1592592109176	556.7661433717354	1.22593	0.0814926
ILMN_2529012	LOC381485	166.824592698867	135.564447228021	171.728169914374	197.818657498262	150.38445296393394	184.3123328133386	1.22561	0.246614
ILMN_2491589	VGLL4	386.568217800528	384.151324657244	451.161900478447	494.41103918205	385.3578764453411	472.2916726503839	1.22559	0.0472843
ILMN_2455406	WAPAL	122.71722712993	125.364758460295	158.429990703854	145.816149898994	124.03392897937583	151.9922737278753	1.22541	0.0416485
ILMN_3131693	ZFP423	170.462202361502	153.781646289654	216.365490725124	181.909963202995	161.90725156493727	198.39112494314173	1.22534	0.181503
ILMN_2584490	FAM178A	1905.12052628716	1904.80646422348	2370.34833513483	2298.26156788392	1904.9634887830841	2334.0266667581177	1.22523	0.00572948
ILMN_2708397	BC003885	1295.34378813545	1503.66604955906	1858.70797214577	1572.90902247218	1395.6233290994028	1709.8475193797392	1.22515	0.211318
ILMN_1236780	GLT1D1	56.5554921050542	47.169181738087	60.733288419164	65.9252574571667	51.64955261558658	63.27604345448397	1.2251	0.178321
ILMN_2759490	NKX3-1	110.334464646554	101.563691649258	140.330254768578	119.817096033545	105.85828047747886	129.66866858273258	1.22493	0.150807
ILMN_2994806	H2AFJ	143.583844189504	92.08233685077	155.739007035309	127.362831949829	114.98493773962907	140.83806651992666	1.22484	0.493029
ILMN_3160653	HS3ST6	42.8805688022512	47.3473905899731	59.0524179380921	51.575282675161	45.05866220606646	55.18736402301571	1.22479	0.136874
ILMN_1234524	LOC193563	42.7166108137968	45.5787035093032	54.5641263749565	53.5257203569832	44.12445738141535	54.04242934832793	1.22477	0.0267125
ILMN_3006575	6330503K22RIK	403.730281990718	358.717720229535	421.927870105846	514.528449145874	380.55907076738794	465.9333564545286	1.22434	0.221751
ILMN_2715304	NECAP1	166.824592698867	158.775632113997	192.688325311792	206.037903505766	162.75036146787116	199.25134523329743	1.22428	0.039817
ILMN_2643534	ANGPTL6	103.402182418007	102.641024048112	133.956322177389	118.736079196148	103.02090026879951	126.11680490275349	1.22419	0.0788137
ILMN_2872965	LCE1B	47.7723203889845	44.2329185177452	59.413266230612	53.2950957377435	45.96856703411112	56.271091262321434	1.22412	0.0934694
ILMN_2815867	FOXD2	58.9397551247871	54.6516570709348	69.1361463963208	69.8104595287427	56.75522253436012	69.47248484093242	1.22407	0.0336888
ILMN_1251296	ELF2	136.742377940379	151.763439868287	182.422914712193	170.441465301441	144.05725824130238	176.33045366046667	1.22403	0.0830638
ILMN_2913869	BC062115	119.141298938951	154.78728996444	174.379610859785	158.393936701651	135.7997009775921	166.1946841646366	1.22382	0.284429
ILMN_2603559	AGGF1	92.2637436234919	90.4502515729505	128.462719056689	97.2827689189228	91.35249762216164	111.79091650348147	1.22373	0.284409
ILMN_2591627	RBM10	146.582695088345	139.611792532929	183.333287216492	167.146081390473	143.0547895583773	175.05267934730605	1.22368	0.0609321
ILMN_1255390	SIP1	129.503628205574	127.435552400505	140.330254768578	176.054510626543	128.46542880575663	157.18070597048512	1.22353	0.217965
ILMN_1237690	GATS	59.1408022749778	57.3773245129295	71.3313536236686	71.1904042906498	58.25239054396308	71.26084410858657	1.22331	0.00561542
ILMN_2684986	HNRPH1	177.650670868052	190.431677747591	252.767074403319	200.211034398044	183.93019139442072	224.95945729854492	1.22307	0.239609
ILMN_2602789	LOC100045280	44.3791881712572	46.2581732144751	59.2336215628625	51.826474680554	45.308941430404225	55.40640566004271	1.22286	0.102581
ILMN_2736071	LOC100046796	141.599069728421	127.435552400505	151.224150628803	178.363202930139	134.33076963316685	164.23405209195533	1.22261	0.176527
ILMN_2479134	VPS13C	41.7419918284279	40.4577483188144	50.3142826867939	50.1582965976633	41.094853689002754	50.23622909915597	1.22245	0.00605582
ILMN_1218843	CIAO1	139.63460463884	158.775632113997	176.150927814615	188.007565806534	148.89785967743072	181.98271113759196	1.2222	0.108296
ILMN_1226516	LOC384888	49.0428931448075	52.8403818072977	68.3318237500038	56.6335294873885	50.90623929054405	62.208298122299354	1.22202	0.185594
ILMN_1225831	VPS72	464.459068980386	477.313904176727	598.524133474423	553.053728555674	470.8426186586299	575.3399027084632	1.22194	0.0408404
ILMN_2709681	HDLBP	256.838789367525	264.353797739673	329.672398663	307.349797869348	260.56920266248886	318.31548044695535	1.22162	0.0340392
ILMN_1215632	MARCKSL1	1399.77982628671	1083.40132876512	1702.78609638844	1329.02418946454	1231.4720150200853	1504.3416871123832	1.22158	0.378141
ILMN_1231714	9530081N05RIK	276.740813040628	260.44254474843	345.925439462814	310.823333551129	268.46802711691896	327.90501407262906	1.22139	0.0829848
ILMN_1246173	MSX1	1589.43238236218	1574.03041120519	2173.55614865857	1717.00162959453	1581.7126497541788	1931.8383600244551	1.22136	0.232215
ILMN_2883666	PIGN	89.4148690031012	105.834623764436	113.723860611187	124.113859544533	97.27892382160464	118.80533347774804	1.22129	0.169906
ILMN_2793270	BAZ1B	43.9230753091084	46.1665049615312	53.9073427874279	56.0809348402568	45.03082138029087	54.9833991153069	1.22102	0.0244301
ILMN_2669388	1600014E20RIK	70.9939456762542	52.5657920744862	61.0868302287589	91.0490953691162	61.0888941376855	74.57815116570856	1.22081	0.508237
ILMN_3131679	USP18	44.012612354164	50.8939255636027	53.7239035613458	62.122205418978	47.32837010728896	57.77064456060092	1.22063	0.191764
ILMN_2721169	ATP13A4	43.3534398983661	44.726095246895	60.8213080399381	47.4947955621614	44.034419289629106	53.74658678632628	1.22056	0.250917
ILMN_2735522	LRP2	306.776188689422	214.562888339061	413.762627450549	236.979633126772	256.55951574410807	313.1346605772033	1.22051	0.60838
ILMN_2615628	TTC33	106.32850169109	113.027808375556	124.752345092825	143.458577433574	109.62699263411592	133.77889952649093	1.22031	0.12067
ILMN_1255416	LY6A	135.796574440414	137.587474984077	132.131529331123	210.550400066736	136.68909169624257	166.79432353080125	1.22025	0.483027
ILMN_2439322	ZFP113	62.0440647187983	48.2191954411347	61.5337467952204	72.3831890014988	54.6965710318128	66.73836096465665	1.22016	0.315701
ILMN_2695308	SPATA3	35.8240198440028	39.9776295095224	46.5107046412421	45.8412669619893	37.843881841921586	46.1747726366835	1.22014	0.0693768
ILMN_2529432	LOC270491	224.262874027648	255.629775682526	332.403942497658	256.707566897604	239.43322280253054	292.1140313400658	1.22002	0.303419
ILMN_3029509	CRYGN	92.8258769709615	107.920487094709	107.471127967126	138.74362142788	100.08902965709923	122.11033327732007	1.22002	0.311857
ILMN_1259408	9330210B09RIK	46.5197189615599	46.988502610703	54.7492891508948	59.424039249151	46.75352324557399	57.03879300411159	1.21999	0.0404853
ILMN_2657575	STX2	76.9968174214743	92.357606647667	107.471127967126	98.4770659638048	84.32817901825435	102.8758541059231	1.21995	0.187615
ILMN_2689931	MEGF10	113.346630473132	97.5013273335415	138.510738950494	118.736079196148	105.12586227905489	128.24282463180097	1.2199	0.206271
ILMN_2669766	EID1	67.2312839562432	75.7182626315531	95.5304737708827	79.28394343833	71.3486931601087	87.02891863678143	1.21977	0.21415
ILMN_1242247	2610011C24RIK	43.1194389244905	43.5386233003286	52.6274902975078	53.0749873280613	43.3285241873632	52.850765185074614	1.21977	0.00104539
ILMN_2709337	SP6	94.6793749961169	86.6378007450582	119.171161330463	102.360816658334	90.56938128076297	110.44662691050493	1.21947	0.152939
ILMN_2711688	ADSSL1	154.540166323909	202.895195592285	198.44790533027	234.897541228464	177.07472228738283	215.90489810103762	1.21929	0.341241
ILMN_1226152	ALKBH4	382.79814274241	391.995872183828	450.244009522206	495.465188357778	387.36970949554166	472.31370188136725	1.21928	0.056639
ILMN_2719834	CCM2	281.776709519775	279.433429174096	361.950652200172	323.377603883317	280.6026232993979	342.12093568283046	1.21924	0.0725115
ILMN_1213461	GPR37, ETBR-LP-1, GPCR	38.1669970087319	39.6893530039253	46.3251094029122	48.6019066183096	38.92073248770276	47.44985396482601	1.21914	0.0235401
ILMN_2759952	MXRA8	221.255158302874	229.002317856889	295.983363367285	254.417400188962	225.09541107972646	274.4144999942412	1.2191	0.12523
ILMN_2628883	MANSC1	39.0654323764801	41.9229591485911	47.5138600785939	51.2121451738711	40.46898226594318	49.328355943776906	1.21892	0.0614636
ILMN_2658980	DAB1	86.448699389045	74.6797083944172	120.094709275036	79.8581172770984	80.34901157730891	97.931289063531	1.21882	0.457614
ILMN_2421862	UNG	49.1352091874656	51.098922651761	62.0730495565748	60.0872697337559	50.10744708871528	61.07208913982479	1.21882	0.0161533
ILMN_2687140	B3GALT6	447.602553014722	386.10962399114	546.038680448634	470.051624065914	415.7206435119487	506.6225108971066	1.21866	0.20098
ILMN_2628681	SERPINC1	40.5766771058315	41.4124903313678	49.6404896530126	50.2658614107658	40.99245355335882	49.9521968812272	1.21857	0.00364233
ILMN_1235785	TRAF7	258.792428456903	311.530113574388	296.936018372029	403.024403235116	283.93949114093067	345.9370775204624	1.21835	0.384217
ILMN_1243429	TNMD	49.4170716827986	44.2329185177452	63.0578288891414	51.4502883971579	46.753195667577664	56.95913870525921	1.21829	0.23038
ILMN_2648607	9130404D08RIK	86.831559042507	86.5310366933042	93.0646351647179	119.817096033545	86.6811676296759	105.59703750038557	1.21822	0.25863
ILMN_1258966	1110006E14RIK	248.193630992659	224.967717750208	293.125264049453	282.606759746844	236.2954818115568	287.8179651671417	1.21804	0.0639173
ILMN_1243489	ISL2	74.9772474323041	58.1877847672299	80.686261070721	80.2051328732969	66.05119178357228	80.44533728083128	1.21792	0.260214
ILMN_3055507	IHPK2	89.2235550698847	96.8750296338378	119.171161330463	107.547551934814	92.97061117058139	113.21027631058968	1.2177	0.0957513
ILMN_1235392	LOC668183	190.692364878898	247.142729624474	302.644986009004	230.758838854542	217.09037651337056	264.2688130608431	1.21732	0.404527
ILMN_3160302	U2AF1L4	187.788902162536	199.725991710478	206.101019333798	269.567058442446	193.66549696999317	235.70754235662798	1.21709	0.28983
ILMN_2732696	LRRC29	100.568030072458	106.881824735013	129.383419640002	123.040012716317	103.67687574454567	126.17185739215549	1.21697	0.0381255
ILMN_1256285	SIAT7B	330.78760039894	356.753916721827	412.857350221567	423.134306387413	343.5255042137868	417.9642431153028	1.21669	0.0386766
ILMN_2481836	LOC668047	278.754513911686	191.439964592749	285.51900454527	276.672380715607	231.00812598980625	281.06088793549714	1.21667	0.40748
ILMN_2776237	HTR4	74.8809850340703	75.3047929136545	82.9221340676537	100.654634774801	75.09258998836792	91.35916549162852	1.21662	0.180448
ILMN_1213750	PCDHB10	49.6099650155918	47.0792857104646	60.9095741053997	56.742464411572	48.32806345235861	58.789109033898846	1.21646	0.0470157
ILMN_3133095	SLC35F2	59.5338943150295	58.9100518915893	84.2945322550014	61.5670023686568	59.22115165552571	72.04000046507834	1.21646	0.338752
ILMN_2762026	PCNA	217.200830054293	193.478108294886	217.278834610955	286.167153321066	204.99659928638724	249.35529987857825	1.21639	0.319992
ILMN_2854920	MOGAT2	288.825683946945	281.481984925072	386.803089462028	310.823333551129	285.13019274487164	346.73826684469526	1.21607	0.217587
ILMN_1215076	F830002E14RIK	276.740813040628	307.390097577145	318.629398424879	394.743711250578	291.6631370676402	354.65046348168755	1.21596	0.242847
ILMN_1212857	PITPNM3	48.7652905431997	48.6964483167043	58.9611636933038	59.533490977756	48.730857273251345	59.24663624859469	1.21579	0.000623517
ILMN_2639809	NUCB1	1542.05156750244	1644.28486443396	1876.88015881791	1996.0783464289	1592.3479684481422	1935.5618935746966	1.21554	0.0481952
ILMN_1218196	IL17RD	111.34137451342	110.997120934973	129.383419640002	141.098021207488	111.16911446949739	135.11382049317646	1.21539	0.0460359
ILMN_1242677	GALNT2	159.369484688204	152.773474266356	167.311323277498	214.949934553368	156.03662989136808	189.6406021624472	1.21536	0.264504
ILMN_3152079	SLC22A18	61.4571709630146	55.8034236194745	78.3549085622129	64.6489427608961	58.56210844653366	71.1727616344466	1.21534	0.211511
ILMN_2883063	ADCY2	73.0594112525928	73.4114979147013	103.865932848661	76.2712455865721	73.23524299692747	89.00552832481037	1.21534	0.333917
ILMN_2871111	SRP19	52.4094554830244	55.028222564842	62.9685673828193	67.6247150382653	53.70287870144435	65.25512566558247	1.21511	0.0458184
ILMN_2509171	TRIM17	41.0168212951129	41.0037163339208	55.1949064904548	44.9855834888756	41.01026829105038	49.82945990161879	1.21505	0.197112
ILMN_1237758	LOC382153	331.726012868103	387.089406697615	510.171776708839	371.575948386452	358.34009754321283	435.3935711176592	1.21503	0.384363
ILMN_1256066	SNX19	85.6828696911996	104.778360230191	118.252229989426	112.076732834607	94.75078145356383	115.12308016910163	1.21501	0.202308
ILMN_1244530	E330011I20RIK	339.196178493852	363.618817198475	458.513069820928	397.10385761729	351.1952636670621	426.7051778380903	1.21501	0.134935
ILMN_2733277	SLC25A36	465.393552040286	493.813908123388	626.097824633591	541.773985178304	479.3931671899785	582.4118075410283	1.21489	0.130433
ILMN_2542956	TERA-PENDING	324.179590207791	381.216490340988	504.634951495437	361.409970032322	351.54317746074065	427.05983503161286	1.21481	0.40433
ILMN_2879910	ATP6V1B1	62.3328881606689	56.09816388709	75.660884431023	68.167363554827	59.13341335990045	71.81645365714806	1.21448	0.119926
ILMN_2698767	CDC20	565.278750609488	566.395992602619	722.552324973941	653.44141400372	565.837095857659	687.1285272222714	1.21436	0.0609548
ILMN_2661733	HADHSC	73.9199287521546	71.4732950672095	85.5550834091794	91.0490953691162	72.6863183759492	88.25935048840468	1.21425	0.0316448
ILMN_1218642	A130009M03RIK	52.3185332139455	57.5771191330502	57.2575673421592	77.564323682874	54.88488334437616	66.6419123871846	1.21421	0.346927
ILMN_1219572	PCNP	519.085233184374	613.573980757803	719.89547793799	652.238733372018	564.3555553704851	685.2325989695169	1.21419	0.183658
ILMN_2422982	SYNPO	756.956896032597	720.314002359756	962.91490571786	834.708891348708	738.408187518975	896.5230802466277	1.21413	0.124236
ILMN_2598438	ANGEL1	104.367390822862	106.881824735013	124.752345092825	131.808377750405	105.61712538210715	128.2318378065445	1.21412	0.0230455
ILMN_2717765	EDNRB	59.7269735196175	57.9822709120018	74.5328010347518	68.4910790195834	58.848156805191635	71.44810679942523	1.21411	0.0493868
ILMN_2593049	MBTPS2	40.6681558895142	44.2329185177452	52.5338516923534	50.4742523037789	42.41310205264219	51.493755784649736	1.2141	0.0529895
ILMN_3102643	TDG	825.731654793047	819.469213799741	1075.51913261465	927.294531616058	822.5944747947304	998.6606081757761	1.21404	0.120587
ILMN_3152506	ATP11C	78.3360393682129	81.0859704860996	95.5304737708827	97.9976786851632	79.69914539196037	96.75621258214052	1.21402	0.0120142
ILMN_2710905	S100A8	71.4571244770788	64.8924577071889	71.7979611217447	95.175926985169	68.09572988085358	82.6646085420307	1.21395	0.322775
ILMN_2721370	FGF8	415.265526072328	503.084221276001	521.234346344567	590.54447479837	457.0706004621892	554.8081319780056	1.21383	0.23248
ILMN_1233495	ARFIP2	67.3279286917996	69.9711079113699	85.2866855381094	81.3799470628962	68.63679599123874	83.3104192419005	1.21379	0.0236522
ILMN_2764309	DUSP14	58.218240607834	47.7131357312315	64.7472299876325	63.2040076218897	52.70459957304558	63.970965426782264	1.21376	0.192945
ILMN_2691192	RBBP7	3185.51135749325	3277.93372741471	4312.54641509491	3567.02142170386	3231.3921330890416	3922.1098205858175	1.21375	0.181008
ILMN_2614788	BACE2	45.8245385073049	44.726095246895	46.6972170837353	64.6489427608961	45.27198553104035	54.94475147217923	1.21366	0.357018
ILMN_1230883	PWP2	79.862230836456	91.0842134662713	114.622421538336	93.4739074635941	85.28885320720639	103.50944702841132	1.21363	0.251605
ILMN_3141106	IBSP	45.8245385073049	41.2496805974102	54.0931822299678	51.4502883971579	43.47697755076876	52.755187669572926	1.21341	0.0799553
ILMN_3131909	OVOL2	108.322848980137	105.834623764436	142.148590331894	118.736079196148	107.07150866082266	129.91599701063984	1.21336	0.166732
ILMN_1225513	PEG3	172.266173942822	162.703717301723	225.313402609764	183.113949339027	167.41668634231877	203.12072024017664	1.21326	0.214099
ILMN_1255388	LOC382107	40.7585515035272	38.4927408052809	50.1482945791629	46.0505165944791	39.609447845482066	48.05574754077361	1.21324	0.0638353
ILMN_2707399	ILF3	159.369484688204	186.473223381941	187.021537540305	233.860785881283	172.38950524474606	209.1339373365824	1.21315	0.292787
ILMN_1252545	MTAP7	81.8620483826004	69.4437128044256	99.249638417835	84.284539427212	75.39764304978834	91.46152230509038	1.21306	0.237689
ILMN_2935098	BMP10	87.8840232679733	96.7712813483865	87.2321082006702	143.458577433574	92.22065680580025	111.86685902893558	1.21303	0.525531
ILMN_2525621	LOC330599	48.1774456443531	47.4367473552156	57.7359618775672	58.2406771629491	47.80566197900423	57.98777040379922	1.21299	0.00211098
ILMN_2632076	CTPS2	181.265247715715	229.996276945451	277.035932237467	221.377587800118	204.1821052742119	247.64802929296118	1.21288	0.359322
ILMN_3127375	OTUB1	241.593808360315	264.353797739673	253.618552237639	370.439923839005	252.7177096098332	306.5133556226706	1.21287	0.426059
ILMN_2613389	DPH2	123.578325507736	153.781646289654	175.264668809288	159.496591225048	137.85528042950838	167.19484811820135	1.21283	0.246529
ILMN_2992653	MSH5	56.8443952715954	57.9822709120018	63.0578288891414	76.8639338793854	57.41051407596486	69.61948570847508	1.21266	0.192192
ILMN_2771009	CLPP	3127.51027310325	3406.89007272753	3716.1419088974	4215.79638217842	3264.212569945286	3958.0926739013134	1.21257	0.127203
ILMN_2932508	CNTNAP4	117.262587384979	77.3475206296958	131.217454630053	101.629065505413	95.2363921872892	115.47946697162753	1.21256	0.512604
ILMN_2949338	TRERF1	101.503456826539	91.6270712542132	101.108880890039	135.243559298739	96.43891575082257	116.93726920140183	1.21255	0.337736
ILMN_1223317	LGALS3	155.517658941189	194.506986188507	177.928649769805	249.905852959912	173.92317597072218	210.8682313358951	1.21242	0.443546
ILMN_2753323	EIF4B	202.817904494112	214.562888339061	293.125264049453	218.186496793759	208.60775487774293	252.89518477957583	1.2123	0.328652
ILMN_1249305	LOC209281	187.788902162536	189.430856621709	244.44623013987	213.859637241025	188.60809261720325	228.64203922867884	1.21226	0.102756
ILMN_1256350	UNC5A	54.7363449154343	53.9793956830505	61.1758044899124	70.9563410625496	54.35655269085924	65.88483321798786	1.21209	0.122911
ILMN_2694110	1700016K19RIK	55.6739470356453	47.7131357312315	65.9099178815407	59.2062953980662	51.54006782693576	62.46824847678047	1.21203	0.177311
ILMN_2592834	SCT	279.76176812703	235.840627998647	327.845315543076	295.635459417641	256.8641490848626	311.3241084119551	1.21202	0.193925
ILMN_2885277	NNMT	71.924128786924	81.7485411436838	91.2917240913546	94.6028075032841	76.67915362966305	92.93252068494292	1.21197	0.101595
ILMN_1222969	4930404F20RIK	55.0999928089552	82.4187651473946	74.0611510886771	90.0557204931445	67.38897066244901	81.66780468362329	1.21189	0.481014
ILMN_2525111	CYBRD1	38.5764151645432	39.9776295095224	45.4535449337325	49.8235060008745	39.27077327038049	47.588391113451614	1.2118	0.0598654
ILMN_2890145	FAM163A	58.115742808029	54.7454901058173	70.8677329036157	65.9252574571667	56.40545029417968	68.351836384084	1.21179	0.0547377
ILMN_1254003	A630052C17RIK	105.343026644502	103.713485709599	123.81925348471	129.566514846498	104.52508066727555	126.66029032379873	1.21177	0.01524
ILMN_2645439	BMI1	164.986581568594	147.714871972513	212.67638369077	168.240786966268	156.1120487777527	189.15824634753585	1.21168	0.276581
ILMN_2691157	DCTN1	245.357813914978	307.390097577145	300.743941283523	368.173201824366	274.62804365293806	332.7549545711283	1.21166	0.332486
ILMN_2768053	SUPT16H	1087.89082385382	1322.43962693249	1562.50954259964	1351.4461671097	1199.44567832	1453.1508980207846	1.21152	0.255406
ILMN_1219959	ROBO1	63.9455777718461	74.2596762694863	83.656796923096	83.3087156215396	68.90992602087557	83.48257485652375	1.21147	0.124301
ILMN_3113571	GPR64	62.3328881606689	62.723308829694	78.0772731450463	73.4790190353095	62.527793774835956	75.74326002787255	1.21135	0.0243969
ILMN_2626491	GSTM1	54.1730307945217	48.1166555708828	62.7004506129874	60.9968762633264	51.05511790184045	61.84279770268485	1.21129	0.087729
ILMN_1228672	LOC385308	42.0667600085932	44.1383524063242	54.930360813949	49.5941661715717	43.090108816891515	52.19411309785211	1.21128	0.0769091
ILMN_1254723	CXCL16	48.2797270542956	46.3484609611986	55.5390902919296	59.0979671714688	47.30423918205792	57.29090097743008	1.21112	0.0356421
ILMN_2502290	TRIM71	824.748898313272	786.299181270282	1066.96789816169	891.414927132586	805.2945942307657	975.2492559303035	1.21105	0.175706
ILMN_2688262	CSF2RB	49.8068341362631	70.397315808594	71.5176477065763	71.9018347145046	59.21374360836154	71.70948392345619	1.21103	0.383747
ILMN_3133267	ARID4B	108.322848980137	98.5576468784925	133.044329784226	117.648640501961	103.32494906195993	125.10988979936302	1.21084	0.132413
ILMN_2529497	LOC230622	48.1774456443531	53.8816685883986	57.8316938344847	65.8089311362467	50.949790575081096	61.69150636064988	1.21083	0.154601
ILMN_2596887	LYN	42.3041746893702	41.9229591485911	50.3996191272142	51.575282675161	42.113135567389506	50.98406224700542	1.21065	0.0041723
ILMN_2659062	ADD1	88.4580815950938	105.834623764436	123.81925348471	110.816918478732	96.75705547679995	117.13781677798404	1.21064	0.21155
ILMN_2774764	CNTNAP4	88.9365159731735	58.9100518915893	89.3903643427594	85.8672014679465	72.38269662727966	87.61107478117624	1.21039	0.453568
ILMN_2626683	5930434B04RIK	131.242255825781	137.587474984077	171.728169914374	153.920921968886	134.37741845371	162.58092828265544	1.20988	0.0855221
ILMN_1226447	SEMA4B	466.327952236736	471.124469224057	530.437589707781	606.200007368595	468.7200752921445	567.0549098539191	1.20979	0.104552
ILMN_1215278	MSX1	78.0494125177178	63.8156661420568	84.6567533666282	86.1090296870581	70.5746076986217	85.37980375274321	1.20978	0.200099
ILMN_1234039	SLC32A1	167.738386715925	133.542921389325	201.330162466681	162.781888487164	149.6672114765855	181.03288114525998	1.20957	0.34653
ILMN_1256317	PRL3B1	157.455476149954	164.646465210822	232.975130488355	162.781888487164	161.01083061762282	194.74119161450622	1.20949	0.402824
ILMN_2676165	LSM14B	134.861468008243	131.519758961258	167.311323277498	155.049999848994	133.1801327736444	161.06402655127886	1.20937	0.0416705
ILMN_2918469	EDEM2	112.346147645036	108.95176324265	114.622421538336	156.171454979677	110.6359384623539	133.7936857438938	1.20931	0.345915
ILMN_1248672	SLC6A7	68.9893578042966	59.7059368827323	82.6450799104897	72.8687737853214	64.18001435527708	77.60312901209122	1.20915	0.186011
ILMN_2544510	2210015D19RIK	68.5372991954984	68.4118769073268	92.9748106514439	73.7235345101552	68.47455933500457	82.79149510449051	1.20908	0.243346
ILMN_1232121	ZEB2	601.580059315493	603.596991029302	660.399414395964	803.772275776548	602.5876813095842	728.5675948260011	1.20906	0.193038
ILMN_2489448	SOBP	204.876194943282	203.954988985054	237.9180129736	256.707566897604	204.41507303268233	247.13428380450472	1.20898	0.0379688
ILMN_2587929	2210408I21RIK	69.6226543246592	64.8924577071889	76.6878130523806	86.1090296870581	67.21595905159118	81.26200324113971	1.20897	0.107408
ILMN_2660409	D4BWG1540E	53.1435542983997	55.9998758095997	65.2828221472394	66.617993116858	54.55302412140965	65.94702871588571	1.20886	0.0211995
ILMN_1219025	9030409G11RIK	157.455476149954	160.747023812321	181.516794757434	203.733557960807	159.09273765341072	192.3046084356108	1.20876	0.0838413
ILMN_2480140	4631405K08RIK	98.71693884263	94.1542551112802	131.217454630053	103.457837707709	96.40860876287772	116.51383662696327	1.20854	0.258458
ILMN_1234072	PDLIM1	5195.60532939728	5098.8517732504	6053.74873437981	6390.06617067392	5147.00120914174	6219.6346350344775	1.2084	0.0221048
ILMN_2760540	MPPED1	77.284207163325	84.8896776217007	101.108880890039	94.7169730721872	80.99772485288331	97.86075387314779	1.20819	0.0805055
ILMN_2581402	E330009F12RIK	103.402182418007	103.713485709599	112.827744036619	138.74362142788	103.55771708835282	125.11646496436202	1.20818	0.208889
ILMN_1220865	SPINK8	44.9165607986514	48.2191954411347	61.4439997718765	51.4502883971579	46.53859069303432	56.22554142503165	1.20815	0.18649
ILMN_1260535	ZFP294	77.0926489807266	72.3374798712288	82.6450799104897	98.4770659638048	74.67722506804205	90.21443889937585	1.20806	0.179845
ILMN_1224116	SMPDL3A	167.738386715925	167.536085486505	191.734732534146	213.859637241025	167.6372055845827	202.49523536680428	1.20794	0.0743547
ILMN_2719131	2610101N10RIK	116.300801453633	106.881824735013	144.874035236937	125.190933804981	111.49189153256279	134.6733669119766	1.20792	0.154462
ILMN_1220688	6330505N24RIK	164.986581568594	148.727657149531	199.409530456346	179.534012939831	156.64631415327648	189.21097542498748	1.20789	0.124752
ILMN_2548634	4833416I09RIK	103.402182418007	93.576002920532	113.723860611187	124.113859544533	98.36647256020119	118.80533347774804	1.20778	0.104535
ILMN_1231048	TMEM79	95.9647349764015	82.7556658197563	107.471127967126	107.784183575219	89.1157984769736	107.62754194835334	1.20773	0.125605
ILMN_2907322	DTX2	2396.23046298553	2226.16955719808	2586.51031587405	3007.73795159329	2309.635319423621	2789.1836151895636	1.20763	0.153612
ILMN_2695306	FBXO9	527.759828607241	589.573362014123	649.886267859781	698.139745568128	557.8110222001433	673.581052058212	1.20754	0.103626
ILMN_2467578	SCL000416.1_19	436.281414913443	441.257825677906	543.290950980156	516.666258674541	438.7625650945923	529.8113843762239	1.20751	0.0181507
ILMN_3162068	POU3F4	41.8252232347605	43.0464974567658	44.727154487326	58.6677178554105	42.43146669164028	51.22538511263532	1.20725	0.30143
ILMN_2705067	DDX47	595.519519022643	560.321678057409	771.256706320839	630.46408544017	577.6525739704693	697.316035947952	1.20715	0.215654
ILMN_2628567	PHLDA3	404.690663605035	637.380300007936	478.784831431655	785.031628708155	507.8797658688403	613.0752286787908	1.20713	0.631431
ILMN_1230375	LOC383125	274.728688379174	244.337380671172	291.22068006012	335.725501709918	259.0878000095606	312.6822811121336	1.20686	0.178125
ILMN_2837476	MEN1	1050.26362326618	1083.40132876512	1325.8458877185	1249.77967511573	1066.703803780717	1287.2510410974055	1.20676	0.0301215
ILMN_2713487	LOC100042199	130.367684993557	151.763439868287	173.495372228795	166.053821378041	140.6593342878014	169.73381970013241	1.2067	0.140702
ILMN_3004890	OLFR493	46.4252277614937	39.1335291243185	52.6274902975078	50.2658614107658	42.623737549721426	51.433122923763335	1.20668	0.167658
ILMN_2840286	MEGF10	94.033801097064	91.3553942612477	122.885705903127	101.75099802172	92.6849231164704	111.82013780284274	1.20645	0.188201
ILMN_1251984	C730026J16	399.893886486624	465.967428449149	420.11077518227	645.003541784062	431.6683054600004	520.5506103485155	1.2059	0.497186
ILMN_2593836	TAS1R3	52.6783258583763	56.9818376711896	69.4061572920241	62.8803654309832	54.78784365944719	66.06273180608545	1.20579	0.0973208
ILMN_2514587	FBXL7	63.9455777718461	72.0135576260417	83.4737051669276	80.2051328732969	67.85977121832467	81.82309951560039	1.20577	0.096274
ILMN_2907915	BC049730	39.6314162859896	31.7276843019514	45.4535449337325	40.2057651573699	35.460020648063555	42.74920529291286	1.20556	0.278908
ILMN_1228052	LOC100047345	49.9064350548342	43.618178452413	52.1586109616868	60.6530247189706	46.65648711750081	56.245688901162566	1.20553	0.205788
ILMN_2908056	TMBIM1	105.343026644502	122.238673596974	129.383419640002	144.638307899314	113.47683397819414	136.79838773522428	1.20552	0.181999
ILMN_1245504	LOC100040413	432.485009809166	355.771170988802	496.325884248245	450.491985767885	392.25718396851653	472.8539237259147	1.20547	0.22856
ILMN_1235735	SLCO3A1	314.590798107984	293.883083933662	333.312164054194	403.024403235116	304.0607076311019	366.5145781670173	1.2054	0.205246
ILMN_2761082	ADAMTS1	133.937995264687	160.747023812321	214.52784793221	145.816149898994	146.73150348233733	176.86612120921217	1.20537	0.473926
ILMN_1231788	POGZ	48.1774456443531	47.9104873785281	62.7898771286941	53.4094478899393	48.043781090516845	57.910039462261466	1.20536	0.147409
ILMN_2593532	BUD13	410.458500428742	448.451235752969	517.548839825301	516.666258674541	429.0345227864304	517.1073609550416	1.20528	0.0518828
ILMN_3052674	PGM5	133.937995264687	153.781646289654	165.542448873657	180.716406232905	143.51726520715007	172.96310716289096	1.20517	0.15011
ILMN_1256019	LOC333331	376.241144625006	458.750483188888	570.627286515101	439.287706092676	415.45253265837914	500.66910402690814	1.20512	0.373466
ILMN_1221494	UBTD2	144.581505882308	106.881824735013	145.782003277554	153.920921968886	124.31063981669914	149.79619604967365	1.20502	0.348317
ILMN_2604224	SEMA5A	183.097260805191	129.486819852644	250.236248272258	137.571586520237	153.97623850904503	185.54082483293664	1.205	0.643586
ILMN_1227464	9930122J16RIK	52.226113317943	64.4054201620673	70.4072657689727	69.3640488056496	57.99693760599656	69.88371068476093	1.20496	0.21799
ILMN_1218859	ZFP385C	79.0995453504562	86.6378007450582	105.677171698413	94.1484750520283	82.78291278456881	99.74640125446606	1.20492	0.126709
ILMN_3060168	IFT140	630.714320704225	543.045376378175	751.212418380212	661.829362104401	585.2405451384334	705.1059747736368	1.20481	0.197739
ILMN_2746204	CREBBP	59.3386783824288	58.8077895951575	70.6831583172522	71.6631866364864	59.07263760124979	71.1714856283439	1.20481	0.00194134
ILMN_1246235	BAZ1B	37.7781502195223	43.8675712395047	50.8521717077847	47.2949944511074	40.70915985440629	49.041341526781636	1.20468	0.154206
ILMN_1231392	MELK	244.415767023033	254.676929164129	325.094987066174	277.858793975013	249.49360108972982	300.55033028351454	1.20464	0.148731
ILMN_1222946	5730601F06RIK	50.0062366148324	52.0975566421674	69.0464276899702	54.7521012876507	51.04118674661528	61.48525841558854	1.20462	0.254746
ILMN_2958794	VWA1	53.1435542983997	45.2039959223947	51.8797026406434	67.183089074374	49.01327383277332	59.03760397965333	1.20452	0.346686
ILMN_2911855	ESPL1	789.8289778436	744.711040905011	855.385140681835	997.662628713908	766.938302751172	923.7888221966398	1.20452	0.152368
ILMN_1214224	ZFP1	96.8810983317709	100.270362929515	115.523982878899	121.967289451362	98.56116319695455	118.7019252512985	1.20435	0.0285774
ILMN_2998658	ERDR1	10818.5055761403	7976.90574754856	13351.3757208815	9374.8462889033	9289.682411697373	11187.810113183878	1.20433	0.509208
ILMN_1258341	CHPF	155.517658941189	134.553527782975	173.495372228795	174.915375222134	144.6563156004137	174.20392685787397	1.20426	0.124427
ILMN_1250365	MORN3	40.6681558895142	41.4958553270372	47.780685517547	51.2121451738711	41.0799210467678	49.46666961936791	1.20416	0.0357676
ILMN_2731482	MAP3K7IP1	104.367390822862	117.084800755918	136.689972231807	129.566514846498	110.5433632558275	133.08058955587703	1.20388	0.0996499
ILMN_1235105	LOC231069	41.176579494492	47.169181738087	52.8136651679851	53.2950957377435	44.07114204928754	53.05383437027803	1.20382	0.112447
ILMN_1217298	2900011O08RIK	51.7297628231868	53.397292052312	66.989022892364	59.7536443013846	52.55691441919451	63.26798752929977	1.2038	0.0888335
ILMN_2648230	KARS	350.315746442675	396.917839605381	525.837936324077	383.050965977589	372.88948665492455	448.8014365580837	1.20358	0.390162
ILMN_2707902	4933428D01RIK	62.1407355869632	67.6090796424208	79.6564527973827	76.3904168353717	64.81726576567088	78.00634354217085	1.20348	0.0589549
ILMN_2963700	SFXN3	56.1653724461366	50.3964480223535	68.9568327476102	59.424039249151	53.20277505109906	64.01322938027052	1.20319	0.182167
ILMN_1259653	GNG8	95.50621415281	101.563691649258	143.965816286274	97.5204744418743	98.48839365531354	118.48888010125312	1.20307	0.447396
ILMN_1247500	LOC210497	54.0717289776889	49.7159704766928	62.9685673828193	61.7911405610246	51.848129006537135	62.37707590195404	1.20307	0.0501543
ILMN_2471634	ZMPSTE24	450.419311599314	478.345489197761	611.01402203624	510.268355640752	464.17243126998886	558.373638612958	1.20294	0.191142
ILMN_1239773	ECT2	143.583844189504	143.662879272265	171.728169914374	173.785390113785	143.62335629431726	172.75371776635035	1.20282	0.00104012
ILMN_2470876	2310002D06RIK	43.2756463796706	43.9555216351401	52.6274902975078	52.2773631169818	43.61425925905751	52.452134563030434	1.20264	0.00210479
ILMN_2762418	DHX9	54.3690028023557	47.6189865304003	61.2650002359696	61.1116097713886	50.882185606719695	61.188256937623294	1.20255	0.108553
ILMN_2829495	OLFR915	53.1435542983997	57.8802212241144	67.3485529597146	66.0414243459549	55.461344010284414	66.69178633908774	1.20249	0.052055
ILMN_2593457	SYT8	55.4795779776155	54.7454901058173	61.1758044899124	71.782329482152	55.11131179030732	66.26719968604836	1.20242	0.148359
ILMN_2879746	LASP1	3926.73962744378	3317.6421903293	5007.77601638734	3761.22134880157	3609.365187736681	4339.9716661347675	1.20242	0.382639
ILMN_3102653	GLYCTK	51.1276090538235	53.9793956830505	67.8857116781952	58.7748976415322	52.53415497982864	63.16625487717702	1.20238	0.139035
ILMN_2529900	UBXD7	215.158946254967	216.670211309282	307.383147411199	219.254863722776	215.9132565410151	259.6059515810846	1.20236	0.389297
ILMN_2948272	SPC24	392.256230146815	420.872723116864	495.402507134786	481.748054608432	406.31262316281203	488.5275775842372	1.20234	0.0397532
ILMN_1215688	OLFR1355	40.0404892150132	42.5026704828858	46.417553862075	52.9701638782473	41.25321465145776	49.58573822079776	1.20198	0.126364
ILMN_2603760	CALR3	47.4873747469115	52.2872826821163	57.9273867954062	61.9021490385748	49.829567399520464	59.881797992582015	1.20173	0.0880749
ILMN_2605858	AI646023	48.4790624220945	46.8970244244451	61.9832296280751	52.9701638782473	47.68148251138134	57.29975419757203	1.20172	0.149339
ILMN_2770270	DHRS13	82.81478472632	83.431134936812	111.040619701881	89.8330242383256	83.12238855606016	99.87549589923331	1.20155	0.225488
ILMN_2620037	TMCO6	55.576482157971	59.7059368827323	71.4244415800958	67.0712284040124	57.60421803903006	69.21361885386175	1.20154	0.0612903
ILMN_1244207	SCN2B	57.8136274738943	67.9077025122612	82.4599157278444	68.7073715708066	62.657725905525005	75.27020705173061	1.20129	0.270646
ILMN_2501601	TSSC4	180.356461367631	193.478108294886	204.199019484172	246.589685332023	186.80210642326517	224.39557027648658	1.20125	0.210048
ILMN_2690319	CLSPN	98.71693884263	120.161659114313	115.523982878899	148.161598396606	108.91276855363009	130.8289645165772	1.20123	0.367005
ILMN_1226798	STRA13	239.711520148452	293.883083933662	323.254701626079	314.274619448827	265.41884031781393	318.7330361581305	1.20087	0.21706
ILMN_2715690	OLFR866	38.7396849389734	40.2662568888726	44.5594032838722	50.4742523037789	39.49559602723691	47.424704151486274	1.20076	0.107134
ILMN_1242390	ACTN4	392.256230146815	366.554936965322	546.038680448634	379.585096845391	379.18789236435356	455.26711433994933	1.20064	0.427011
ILMN_2658135	2810432L12RIK	85.5871430611782	91.9909681103215	102.952292918915	110.239827433402	88.73130308968967	106.53376462537243	1.20063	0.0666073
ILMN_1233348	CXXC5	123.578325507736	119.130787285203	133.956322177389	158.393936701651	121.33417988812414	145.66354799932384	1.20052	0.166812
ILMN_2605041	2610200G18RIK	189.71705451906	183.57868675175	253.618552237639	197.818657498262	186.62263454098814	223.98768162625058	1.20022	0.282616
ILMN_3148398	EPRS	231.138768058993	273.334423291239	345.029954931727	263.680436411576	251.3527041184405	301.6250140347516	1.20001	0.368852
ILMN_1218368	BICD1	43.431294064747	47.169181738087	53.4514706504567	55.1833217810354	45.26166814049556	54.31049350331592	1.19992	0.0542035
ILMN_2479359	TMOD3	392.256230146815	367.533071603423	504.634951495437	411.332382220826	379.69347784948604	455.6014670197072	1.19992	0.231428
ILMN_2692989	2810410P22RIK	495.352829703835	517.475292018341	619.897370800624	595.344390633398	506.29324526711156	607.4968497651187	1.19989	0.0256455
ILMN_2804166	IGSF9	1059.69996126166	804.348986434699	1316.49552053035	931.798397546976	923.2381002567566	1107.5686960220353	1.19966	0.496802
ILMN_2664548	PGLS	2277.71736583564	2377.31137590195	2813.70171835254	2769.53755660078	2326.981608197729	2791.532300019025	1.19964	0.0153484
ILMN_1243693	B930025H10RIK	45.0065408540209	44.9226845448841	51.9722839903561	55.9686448697741	44.964593151074105	53.93346183703849	1.19947	0.0390859
ILMN_1248084	4933412A02RIK	98.71693884263	90.4502515729505	119.171161330463	107.784183575219	94.49323760369023	113.33475340651101	1.1994	0.112028
ILMN_1247317	CCT3	5541.8657694821	6444.40391281581	7661.26029051724	6703.88964559037	5976.12093662356	7166.606137759442	1.19921	0.213087
ILMN_1258474	MIA3	184.021763219952	210.326401878617	250.236248272258	222.432518597104	196.73493671793858	235.92515539358786	1.1992	0.17819
ILMN_2876169	RANBP17	54.6463758702552	58.7049676084519	63.9473381876077	72.1418780544119	56.63933019892288	67.92113863470361	1.19919	0.122298
ILMN_3021192	ZNHIT6	188.749174569112	176.989298436816	258.81404340449	185.548339708626	182.77468092576507	219.1404025892518	1.19896	0.396386
ILMN_2490607	ZKSCAN5	58.4248938818752	64.6980350102993	68.3318237500038	79.5131059997449	61.48150803162353	73.71075596539443	1.19891	0.185389
ILMN_1225876	LAS1L	247.246455502819	262.391422591441	304.543096940381	306.187156686273	254.70639801559	305.3640203766764	1.19889	0.0260232
ILMN_2907989	ZFP119	169.556918231683	168.493134802585	200.370414258179	204.889977858935	169.02418963072083	202.61759484542293	1.19875	0.00406148
ILMN_3084160	CXX1B	213.109711486794	313.594131144234	305.490820364392	314.274619448827	258.51490249519384	309.85159563108454	1.19858	0.44836
ILMN_1227277	D9ERTD392E	562.273127099638	695.074764953523	711.072208020637	789.439766733478	625.1574694894589	749.2320588645889	1.19847	0.26529
ILMN_2596385	KCNA6	177.650670868052	172.293053616565	220.8929450541	199.019122722826	174.95135484153317	209.67098068242163	1.19845	0.0795051
ILMN_2618109	C1QDC1	53.3439390985555	56.785344166502	68.5994005193011	63.4208061607282	55.03775014395484	65.95930020153905	1.19844	0.0689711
ILMN_2702950	KRT78	41.5752720392234	45.8768320284672	53.7239035613458	50.990736172743	43.67312413694811	52.33948215894452	1.19844	0.0831131
ILMN_2653567	RHOJ	302.823703086924	272.325731161883	305.490820364392	387.703673917932	287.17013486136676	344.1510037810114	1.19842	0.299646
ILMN_2721666	ADAT1	45.1878764273029	46.988502610703	51.7875058474952	58.8823023338389	46.079395064133024	55.22107909510336	1.19839	0.114368
ILMN_2775751	TMEM147	5291.77720052695	5361.09838895406	6226.10670349137	6541.56704746553	5326.32502054173	6381.888000079861	1.19818	0.0193984
ILMN_2649456	PRR15	76.2287173722959	69.548640000099	86.7068670914123	87.7770455301708	72.81211178227899	87.24031533907569	1.19816	0.0596863
ILMN_2772899	BC018462	74.6885178906376	74.7843002947983	99.249638417835	80.7889500594964	74.73639374833965	89.54481605074379	1.19814	0.22104
ILMN_1252650	1500035N22RIK	58.3213662288206	50.5913302750972	54.281400717045	78.0255898667664	54.31901601628259	65.07947687052926	1.1981	0.451577
ILMN_1248132	STMN1	545.365143846913	485.565825450033	620.78403492892	612.255330290961	514.5975867060612	616.5049345664324	1.19803	0.0907299
ILMN_3066763	ARL4A	158.415401969198	218.766883608648	211.745762994281	234.897541228464	186.1613381033043	223.02143191384462	1.198	0.398203
ILMN_2774882	1110005F07RIK	936.629672276269	801.333146787095	1153.24673531493	934.052004549585	866.344274904214	1037.8788102958722	1.198	0.302206
ILMN_2984942	GPR162	56.0669799514103	61.1468596789643	65.640888497271	74.944344508219	58.551855271307936	70.13852979187021	1.19789	0.150224
ILMN_2819841	RPL7A	7237.72110467684	7480.28311704093	9025.6271190548	8606.72831662622	7358.002649168113	8813.689380780239	1.19784	0.024716
ILMN_1232716	CYP1B1	150.583247539329	112.013679245257	185.167724708752	130.682295351835	129.87449168169832	155.55752405466083	1.19775	0.512593
ILMN_2980466	IDUA	212.08291455529	211.387463598372	235.457850040839	273.116248078243	211.73490354779267	253.5889677878821	1.19767	0.135626
ILMN_1256871	LOC380888	64.9263253910726	81.6374836131826	91.3791842734316	83.1870166579162	72.80399594237836	87.1869355141053	1.19756	0.28254
ILMN_2421925	WDFY1	332.663251599331	468.030095946159	527.678286682169	423.134306387413	394.5838485845512	472.52384683839836	1.19752	0.468789
ILMN_1255731	DNM3OS	192.6642695609	181.679272927015	268.696357035352	186.775713811045	187.09116604703374	224.0222173886002	1.1974	0.431188
ILMN_2418503	3010015K02RIK	225.257923345477	205.01591151982	251.076016387684	263.680436411576	214.8987167987158	257.30105630095	1.19731	0.0769538
ILMN_2952650	KLRB1C	45.4557689390208	46.1665049615312	52.9976661928176	56.742464411572	45.80975859195854	54.83810890104002	1.19708	0.0358484
ILMN_2461853	ZFP513	64.5290359752562	52.6575694311065	71.985385595851	67.6247150382653	58.29187072130577	69.77099101947081	1.19692	0.233039
ILMN_1238102	IDE	482.217761656006	262.391422591441	562.461192350746	322.246772985508	355.710281661607	425.7361908090608	1.19686	0.705599
ILMN_1259764	1500005K14RIK	184.952771399917	136.575777729812	225.313402609764	160.594812948182	158.93416434872591	190.2213546025617	1.19686	0.511989
ILMN_2535680	AK157302	142.589386597935	177.924624555848	198.44790533027	183.113949339027	159.2801402438052	190.62680735689585	1.1968	0.266665
ILMN_2894604	D630042P16RIK	43.3534398983661	42.088210803833	60.5578791451042	43.1546037874414	42.71614118238838	51.1209475725434	1.19676	0.401599
ILMN_3035378	ANKRD40	72.489553567744	76.7408311338433	90.1641808206476	88.358801891046	74.5849085895393	89.25692685052546	1.19672	0.0271992
ILMN_1223348	GEMIN4	250.095044499479	260.44254474843	297.88849641358	313.126673713648	255.2163588377832	305.41256362426276	1.19668	0.0305832
ILMN_2680076	IFI205	45.2778309086383	44.3293756036351	56.597440300417	50.7807194560394	44.80109343383158	53.61024844025079	1.19663	0.0830873
ILMN_2511412	A330050F15RIK	45.2778309086383	42.1690894718189	48.3677142911263	56.5241204213327	43.69582248540763	52.287116071707715	1.19662	0.171081
ILMN_1228608	LOC637353	325.128285572628	304.27692187757	389.479894315228	363.658856297711	314.5298617768603	376.347994438165	1.19654	0.0639465
ILMN_2634970	RIPK2	100.568030072458	89.3429349045269	122.885705903127	104.672212320014	94.7894665257703	113.41392639084017	1.19648	0.213722
ILMN_2452883	PEX11A	100.568030072458	88.6747274979692	121.95294320937	104.672212320014	94.4343298895205	112.98267285146778	1.19642	0.211717
ILMN_2707400	ILF3	158.415401969198	169.447262195054	174.379610859785	220.318465116786	163.83850632012476	196.00777589751462	1.19635	0.278539
ILMN_1224932	E430003D02RIK	196.680543876001	176.989298436816	261.466545168221	190.477638666582	186.57532386889974	223.16704531348694	1.19612	0.395643
ILMN_2554782	B4GALT1	54.5556038249428	70.9339647139626	78.5401601076269	70.4930148907996	62.20808047727735	74.40788046969708	1.19611	0.334336
ILMN_2573801	A230075C01RIK	77.7626165528748	90.4502515729505	105.677171698413	95.175926985169	83.86684821893815	100.28919571702289	1.19581	0.191131
ILMN_1256328	TJP2	636.681077344875	504.113484975614	649.886267859781	706.14067667901	566.5328911178532	677.4297963264545	1.19575	0.285822
ILMN_2681992	CYLC1	48.5759166635339	45.8768320284672	58.4030904528176	54.5423496522193	47.20708812669729	56.43971810921605	1.19558	0.0569836
ILMN_1259842	9530080F18RIK	43.1977129184544	43.4593531589156	54.0931822299678	49.5941661715717	43.32833554823633	51.79484789303019	1.1954	0.0546331
ILMN_2418266	STRN	216.180922438916	250.893642468497	250.236248272258	309.66794506928	232.89143192247172	278.3705170888547	1.19528	0.303604
ILMN_2591599	A430107O13RIK	47.3958207139114	43.0464974567658	53.5420582300008	54.4368052886028	45.1688396554828	53.987578188112735	1.19524	0.0674767
ILMN_2607776	PRL4A1	65.3284791017619	80.6502720274974	71.985385595851	104.5511098499	72.58622190677636	86.75339738027108	1.19518	0.492918
ILMN_2921031	KLHL10	56.361295695501	65.6664790875351	65.9099178815407	80.2051328732969	60.83623792720089	72.70704038370053	1.19513	0.288215
ILMN_1213958	SEC23A	285.806226407084	356.753916721827	385.911772310155	377.285863408397	319.3156599576857	381.5744438710503	1.19498	0.251062
ILMN_2842554	OLFR564	49.3221312505361	43.4593531589156	51.7875058474952	59.0979671714688	46.298033657677465	55.322114208221656	1.19491	0.190872
ILMN_1239723	LOC633238	104.367390822862	104.778360230191	130.301579465461	119.817096033545	104.57267363858963	124.94941720606678	1.19486	0.0513785
ILMN_2535722	EG621976	46.2262513217829	44.0458344014347	53.1797864236979	54.6471693033592	45.122874583944125	53.90848534518758	1.1947	0.0234431
ILMN_2634654	ABTB2	38.0866832703543	38.2512443316509	45.8823786762925	45.3157174244954	38.16887511515794	45.598167801552776	1.19464	0.00136478
ILMN_2594567	2310003P10RIK	46.8724908289016	55.123479448639	60.9095741053997	60.5389747284134	50.8308448180185	60.723991695912204	1.19463	0.159708
ILMN_1260532	JARID1A	147.584349359938	141.637045440389	176.150927814615	169.338920728799	144.58012033673165	172.71134300185233	1.19457	0.0247347
ILMN_2621463	SPINT1	78.4315444856852	69.2347845337018	101.108880890039	76.6278322566487	73.68983025568626	88.02132903165793	1.19448	0.362825
ILMN_2968807	RPAIN	699.631858671386	681.477434025139	830.376944311017	819.226167706591	690.4949846375531	824.7827118943657	1.19448	0.00684769
ILMN_2737381	CCDC50	159.369484688204	148.727657149531	175.264668809288	192.944418937254	153.956649998643	183.89219582037282	1.19444	0.0953556
ILMN_1252875	9430072I10RIK	91.2256665198408	93.9603592510924	102.033212055925	119.817096033545	92.58291634596846	110.56818334184496	1.19426	0.161816
ILMN_2735174	CUL4A	90.465365145264	103.713485709599	113.723860611187	117.648640501961	96.86319401716526	115.66960531419073	1.19415	0.127924
ILMN_2647669	1110018J18RIK	212.08291455529	217.720036784893	248.567521650722	264.853702835578	214.8829913195205	256.5814266735931	1.19405	0.0354975
ILMN_2737158	ANKLE2	749.602287277832	789.299593869182	971.784397385569	868.001536393985	769.1948913713628	918.4281953285064	1.19401	0.103846
ILMN_1240039	EGF	74.7847406927691	68.5136628537773	83.1063700547975	87.894073184354	71.58055958450966	85.46670329246575	1.19399	0.0762479
ILMN_2611410	H2-M11	50.1056744254241	45.6773818251768	58.8694315559963	55.4055757552361	47.84031795816257	57.11124888971913	1.19379	0.0852385
ILMN_3145782	ZFP97	324.179590207791	346.895606469312	356.624304923993	449.383881900479	335.3453079291623	400.3263849995452	1.19377	0.279253
ILMN_2948800	2900006K08RIK	60.7749879281418	68.5136628537773	79.5630685453008	74.5788585841488	64.52842034988225	77.03066167157678	1.19375	0.121498
ILMN_1259619	ASCC2	73.6324845722203	82.1947286521485	88.9609948238045	96.927419088352	77.79590020944008	92.8588155632173	1.19362	0.12648
ILMN_2559067	9530013H16RIK	48.8583699462165	40.4577483188144	55.7960683111073	50.4742523037789	44.460090356988175	53.068491871295095	1.19362	0.23939
ILMN_1214954	CLDN10	86.831559042507	76.7408311338433	104.774177783325	90.6090393172545	81.63042330877238	97.43452978386208	1.19361	0.204551
ILMN_2641946	RTEL1	467.262287819669	405.830415653808	540.540580121106	499.683861682174	435.4644055318476	519.7108854650216	1.19346	0.159734
ILMN_2671698	LOC100048537	45.0065408540209	47.3473905899731	53.1797864236979	57.0668339365766	46.16213024676082	55.08903739060775	1.19338	0.0554006
ILMN_2597255	CDC6	792.699918162699	683.422096905186	884.003745569764	872.453842846155	736.0357601960118	878.2098068871329	1.19316	0.141081
ILMN_1248580	ENPP2	47.217097513496	51.5055824799744	56.9721192676852	60.7674311927727	49.31474536532012	58.8391819921513	1.19314	0.0824822
ILMN_1259440	6720489N17RIK	66.8392536298288	64.5031034108967	80.217772454442	76.5092837971911	65.66078958398231	78.34158741240437	1.19313	0.0269802
ILMN_2524251	TNIK	263.723675249816	280.456846500817	338.739569527083	310.823333551129	271.9615971201981	324.4813742051806	1.19311	0.0791643
ILMN_1228631	NKD2	129.503628205574	121.198075669456	155.739007035309	143.458577433574	125.28204392780411	149.47272794795308	1.19309	0.0789174
ILMN_2594461	SIX6	49.1352091874656	40.7389117190181	52.9976661928176	53.7609502585219	44.74052915851183	53.37794390953828	1.19306	0.201094
ILMN_1224920	OLFR1138	37.1490596844311	41.0037163339208	52.1586109616868	41.5673846631012	39.028829157077034	46.562829009172994	1.19304	0.289917
ILMN_2882078	PHF13	1589.43238236218	1392.8783014408	1922.18201241421	1639.30162285931	1487.91326259283	1775.1157968937098	1.19302	0.229969
ILMN_1259355	CCDC117	756.034639437715	572.45864664375	847.979843338704	726.433908034443	657.8742786492795	784.8575103360927	1.19302	0.382917
ILMN_1241944	LOC100047323	62.90265384655	78.1535501143647	83.0142990466896	84.284539427212	70.11466116100743	83.64700808171844	1.193	0.246291
ILMN_2474286	LOC630347	46.9578179031722	36.1481439053472	54.8403334901559	44.0527966784489	41.199975231120675	49.151501106478634	1.193	0.409644
ILMN_2963432	ATG2A	286.813092369621	199.725991710478	263.2538920472	309.66794506928	239.340822487664	285.51933696642425	1.19294	0.467558
ILMN_2538615	LOC381691	81.4813629372282	79.5868299718086	91.9065611108898	100.411455964015	80.52852524389361	96.06493436103604	1.19293	0.0612444
ILMN_2657343	LOC100044180	45.0972201543933	48.5106339884633	53.5420582300008	58.1341660605656	46.7727991551385	55.7908854954583	1.19281	0.0850455
ILMN_2629582	PLAU	72.8690465736773	76.943521645567	93.69687506816	85.1384194163336	74.8785754560914	89.31519382251156	1.1928	0.0853005
ILMN_2601519	ABP1	78.3360393682129	91.0842134662713	88.7891113248666	114.334501546577	84.46997414416869	100.75544047887516	1.1928	0.353734
ILMN_1236125	MCM6	74.2078488458264	74.6797083944172	83.8394999001216	94.035474578535	74.44340476082019	88.79125610968103	1.19274	0.0919056
ILMN_1227686	PRRX1	40.3024416913085	43.3796674726478	50.1482945791629	49.5941661715717	41.81275545697438	49.870460741604674	1.19271	0.0418
ILMN_3163006	IL17RE	86.6401380654347	75.097086850557	118.252229989426	78.2550161721757	80.66239503662284	96.19683035432293	1.19259	0.504736
ILMN_1253806	COL1A2	76.9968174214743	74.0486531204	89.8198996715572	90.2775821953273	75.50834804587848	90.04845015531946	1.19256	0.0122661
ILMN_1219200	P2RY14	64.5290359752562	57.9822709120018	75.8481904262039	70.1498342217972	61.16812932898648	72.9433889014043	1.19251	0.117151
ILMN_1236581	9430056A22RIK	49.9064350548342	57.080321017564	63.858586675546	63.4208061607282	53.37298318224443	63.6393199778868	1.19235	0.120294
ILMN_2570738	D030024D02RIK	75.6512973061301	66.438043112397	97.3862035820032	73.3568106971022	70.89516310675528	84.52183919363361	1.19221	0.376412
ILMN_2426921	WDR5	851.465199646168	864.123589404915	1135.79238958944	920.546948553426	857.7710443770059	1022.5215002271407	1.19207	0.237216
ILMN_2888191	CCR5	48.8583699462165	47.2583972459806	55.1075700025387	59.533490977756	48.05172479432325	57.277796933473226	1.192	0.052845
ILMN_1223313	FN3K	57.5188539317408	62.623841536623	66.1793267507192	77.3321222388341	60.01709418148713	71.53871529438005	1.19197	0.186345
ILMN_2750842	2610027L16RIK	190.692364878898	142.649911892912	204.199019484172	189.242137257346	164.93104331394323	196.57837844747613	1.19188	0.362571
ILMN_1240247	IPMK	109.327571612704	121.198075669456	150.318125953978	125.190933804981	115.10990963889418	137.18041608040585	1.19173	0.236698
ILMN_2751102	HIST1H2AE	182.178632766742	220.850377364018	201.330162466681	283.793792029502	200.58469481542164	239.03190217277506	1.19168	0.466906
ILMN_1235131	GYLTL1B	252.967345634726	189.430856621709	314.903001357218	216.034319033385	218.90596378560838	260.8253351570274	1.19149	0.537523
ILMN_2592174	MIS12	55.7718513816598	65.6664790875351	71.7044091541212	72.5042572722107	60.51727945328408	72.10322412251938	1.19145	0.165693
ILMN_1220036	C130032M10RIK	64.7269261931352	52.5657920744862	74.4385298675569	64.8791502491044	58.33028496320722	69.4946657204686	1.1914	0.295365
ILMN_1257699	HOXD1	50.3008614808072	48.9809440283129	54.3759084687417	64.3070848553448	49.63651559857257	59.13337602391591	1.19133	0.175381
ILMN_1229225	D030016E14RIK	78.6224979966827	77.6497579517023	98.3177014586013	88.1271229362843	78.13461421803147	93.08306056020642	1.19132	0.0863229
ILMN_1244976	LOC100046255	246.301275179812	256.585765952009	321.408865509177	279.045545976609	251.39093330303012	299.4790683131809	1.19129	0.140396
ILMN_3162805	OLFR627	46.2262513217829	51.4047504786243	58.2135654563716	57.9212171666036	48.746783635009464	58.06720732772323	1.1912	0.0812037
ILMN_1243283	LOC100046320	468.196577039024	551.187561741497	647.252539116375	565.722022314364	508.0001276711006	605.1157041236187	1.19117	0.239985
ILMN_2525799	H2AFY2	336.401821017753	320.779303998531	475.094538905069	322.246772985508	328.4977047254871	391.2769888776955	1.19111	0.465518
ILMN_1215115	DGAT2L4	57.9133942794386	58.2911058000565	76.6878130523806	62.4486699945714	58.10194311021912	69.20297630820157	1.19106	0.230929
ILMN_2858462	ZFP142	53.3439390985555	48.6037794561616	58.5911215042418	62.7726065477595	50.9187298670058	60.64583594425704	1.19103	0.0944287
ILMN_3080840	4931408C20RIK	39.7114354054648	42.088210803833	53.0888965020799	44.6580093342879	40.882554527181874	48.69131786609322	1.191	0.195402
ILMN_2451036	LOC100047093	916.606009826378	888.58525393594	1041.29017427756	1109.36714847079	902.4868885478505	1074.789798690399	1.19092	0.0384043
ILMN_2811918	ZFP473	112.346147645036	100.485661300958	125.68384208654	127.362831949829	106.25053854323046	126.5205519213256	1.19078	0.0897944
ILMN_2582925	TRRP6	44.738169997116	53.7840194922111	58.684421292151	58.1341660605656	49.05301832885253	58.408645700496244	1.19072	0.198816
ILMN_2628657	ATP6AP2	154.540166323909	164.646465210822	208.9357600454	172.66371737056	159.51329762224884	189.93584448724275	1.19072	0.224426
ILMN_2738554	LOC100044636	202.817904494112	216.670211309282	236.279913111309	263.680436411576	209.62966923611998	249.6044683183362	1.19069	0.112379
ILMN_3002095	IL27RA	111.34137451342	125.364758460295	119.171161330463	166.053821378041	118.14518408514229	140.67276473071254	1.19068	0.426248
ILMN_2700107	POLR1A	2729.54490737181	2659.03668228917	3124.93623188527	3292.73934098122	2694.060139391331	3207.740710965625	1.19067	0.0269499
ILMN_3159029	MMP28	80.1481757532978	68.0078866387952	92.3495006370209	83.6742995635898	73.82891067147419	87.90494741964194	1.19066	0.210111
ILMN_3070951	ATIC	1323.80921427066	1242.23562363198	1524.67515133053	1528.75065597284	1282.3739567143728	1526.7115437246277	1.19054	0.0317291
ILMN_1243345	LOC100046608	43.3534398983661	44.5266408454966	54.0931822299678	50.5762755934482	43.9361246330553	52.3051784452502	1.19048	0.0404353
ILMN_1221040	A530099J19RIK	47.3958207139114	42.2497977366286	57.3531498273845	49.4785639004211	44.748897625799316	53.270549918549456	1.19043	0.203503
ILMN_2922672	LDLRAD2	45.6366500169122	43.4593531589156	51.2303531795586	54.8579531784176	44.53469759720862	53.01313342972685	1.19038	0.0535674
ILMN_1216751	ELMOD1	44.4699185131734	39.8814651115215	44.9912372145327	55.8559804051736	42.113246178552046	50.130127311422775	1.19036	0.286748
ILMN_1244239	BC027246	109.327571612704	121.198075669456	144.874035236937	129.566514846498	115.10990963889418	137.00665617917497	1.19022	0.148987
ILMN_1258192	GNAT3	52.5888428722741	45.2039959223947	53.3609663953194	63.0959927219945	48.75680299980439	58.02467705483299	1.19008	0.263128
ILMN_1218315	ZFP473	97.79794467124	80.758677876704	107.471127967126	104.065892783156	88.87087661719328	105.75480547148568	1.18998	0.215004
ILMN_2484932	C030002B11RIK	284.799080221316	286.630146616079	347.714327428064	332.370734638921	285.7131465648025	339.95597722608716	1.18985	0.0167603
ILMN_1243149	ATP6V0B	1134.78019713391	1322.43962693249	1420.23213161079	1495.65660821042	1225.021755132596	1457.4565423491879	1.18974	0.164439
ILMN_1238908	LOC385461	133.937995264687	147.714871972513	180.614670110296	155.049999848994	140.65786086379347	167.34486718548462	1.18973	0.1954
ILMN_2590845	STMN4	47.3958207139114	42.7758415830369	51.7875058474952	55.4055757552361	45.02661566847204	53.56600207601953	1.18965	0.105573
ILMN_2437216	2610001E17RIK	82.4334308210844	82.8681359655258	99.249638417835	97.4015437154893	82.65049759914574	98.32124895006812	1.1896	0.00314465
ILMN_2798097	OLFR549	38.8210287407502	38.9664223241874	46.6972170837353	45.8412669619893	38.89365759312806	46.26726266721944	1.18958	0.00294185
ILMN_2673355	LOC100045284	50.0062366148324	51.098922651761	61.1758044899124	59.0979671714688	50.54962726753759	60.12791103500137	1.18948	0.0135152
ILMN_1224433	D6WSU163E	48.0745116683698	57.080321017564	68.9568327476102	56.3037371095533	52.38423960308267	62.30993005074615	1.18948	0.321486
ILMN_1222371	PPARBP	64.2353853862594	64.6006375148004	75.660884431023	77.564323682874	64.41775257614356	76.60669246312881	1.18922	0.0053633
ILMN_2420006	9230112G11RIK	107.322446879518	92.7277802910554	128.462719056689	109.543539786393	99.75856993031927	118.62656100576564	1.18914	0.250241
ILMN_1218920	D130043K22RIK	42.9610636455644	48.5106339884633	55.6246064950671	52.9701638782473	45.65159837579679	54.28116175715771	1.18903	0.118201
ILMN_2940642	ST6GALNAC2	110.334464646554	115.053732628003	183.333287216492	97.8781632197222	112.66939245020568	133.95643101316196	1.18893	0.637378
ILMN_1244850	D430021L16RIK	50.3008614808072	43.618178452413	56.9721192676852	54.4368052886028	46.84049479221965	55.69003648278603	1.18893	0.146843
ILMN_2776230	SUMO3	1914.79477747856	1954.91176325128	2759.02332329374	1917.74674974419	1934.749295052193	2300.240859282999	1.18891	0.442413
ILMN_2556132	9430077D24RIK	104.367390822862	137.587474984077	140.330254768578	144.638307899314	119.83173942655552	142.4679985007396	1.1889	0.339271
ILMN_2461345	ZFP41	1247.9627592581	1083.40132876512	1515.19706321076	1261.18279266387	1162.774488724968	1382.3677020301948	1.18885	0.273889
ILMN_1251276	VSTM2B	107.322446879518	91.1745864003382	142.148590331894	97.2827689189228	98.9195617949873	117.59510391767274	1.1888	0.490289
ILMN_2690423	CARS	51.034521603468	47.9104873785281	61.3544069640049	56.3037371095533	49.44783921621018	58.77484496120663	1.18862	0.0834555
ILMN_2912239	HSD17B4	3001.65312322655	3268.00253431417	3706.85988578523	3738.39116120647	3131.9977672144655	3722.592138933607	1.18857	0.0560576
ILMN_1232512	SCL0004023.1_57	66.6403994809762	81.1957144593619	80.4988344294044	94.9459944882234	73.55892092544013	87.42449250663473	1.1885	0.311762
ILMN_2546707	2610528C06RIK	49.0428931448075	54.8393519319551	65.820197849819	57.7082942159402	51.86020128122687	61.63092846021997	1.18841	0.18343
ILMN_2795174	FTSJ2	71.1787860685109	68.2092343485749	79.283309239518	86.4704252335828	69.67819242484796	82.79892187623439	1.1883	0.0703166
ILMN_1260143	PIP5K3	54.0717289776889	53.3023496686012	64.3912666092148	63.2040076218897	53.685661075883296	63.794875229535045	1.1883	0.00460194
ILMN_2752989	SWAP70	65.1269418808986	54.2713991563403	72.1732006525531	69.1435137763097	59.45191551708005	70.64211699545933	1.18822	0.206914
ILMN_1216763	BRD8	97.79794467124	94.8418231388405	109.256600047444	119.817096033545	96.30854256945155	114.41507129824824	1.18801	0.0712402
ILMN_2794342	PMP2	57.0363563870416	59.1126200125062	76.5948101001786	62.122205418978	58.06520870542935	68.97998642411363	1.18797	0.246363
ILMN_2451293	THAP6	68.5372991954984	70.6115411603677	76.4085775580605	89.3847229173897	69.56668975280746	82.6423591963535	1.18796	0.16366
ILMN_2666155	D930036B08RIK	50.1056744254241	44.4274729421298	54.8403334901559	57.2814605173119	47.18123032290164	56.047608312688794	1.18792	0.114695
ILMN_1246539	TSPYL5	51.7297628231868	63.6177393544502	68.3318237500038	67.9511222428627	57.36663288143226	68.14120712692323	1.18782	0.238112
ILMN_2604467	TMEM42	378.109625036656	442.284198904888	457.593441372566	515.596651597205	408.9399865598436	485.7300136542284	1.18778	0.222782
ILMN_2972063	UBL7	1847.22690664576	1864.73441512067	2084.1033417025	2331.7783198965	1855.9600171768914	2204.4652386929884	1.18778	0.0925622
ILMN_1249215	MSRB3	63.1858146000127	78.9662824956165	80.4051315961158	87.5420279004153	70.63673892118925	83.89772507954987	1.18773	0.286027
ILMN_1213324	BC049349	74.6885178906376	80.6502720274974	95.5304737708827	88.931971001358	77.61217227478258	92.17219387178606	1.1876	0.081911
ILMN_1250745	EG382639	41.3329489382826	45.4818871654044	53.4514706504567	49.5941661715717	43.35781959259935	51.48670816389058	1.18748	0.105548
ILMN_2939990	TARBP2	766.230057896084	794.307599726495	857.235530176838	1001.10253678993	780.1425242388289	926.3804099215904	1.18745	0.163656
ILMN_2600720	2310007H09RIK	240.653057582466	264.353797739673	286.467484806468	313.126673713648	252.22519642095472	299.50060207713176	1.18743	0.117364
ILMN_1219253	OLFML1	154.540166323909	141.637045440389	232.140980139557	132.944490905457	147.94800627242253	175.67545196454518	1.18741	0.604522
ILMN_1217144	TBC1D5	421.025450517784	369.488667404923	460.35290244551	476.447664756373	394.41619218203186	468.33114922454325	1.1874	0.125942
ILMN_2493067	ZRANB3	851.465199646168	894.703834414342	1049.85878901838	1022.97993468094	872.8168072360894	1036.3322225108282	1.18734	0.0254965
ILMN_2694179	CCL6	47.0433673109477	48.7895795192203	56.6902439639538	57.0668339365766	47.90851813894239	56.87822727648043	1.18723	0.0114478
ILMN_1217738	OLFR786	67.3279286917996	73.1977482503925	77.6147703880542	89.4971901488995	70.20151547226546	83.34448910265674	1.18722	0.173279
ILMN_3163235	ZFP82	197.696499600328	176.989298436816	235.457850040839	209.433583181787	187.05658172776586	222.0648131116965	1.18715	0.166962
ILMN_2600315	ERCC8	348.46707991983	317.707779990892	423.746279410014	368.173201824366	332.7321781271507	394.9835749136249	1.18709	0.178313
ILMN_2706176	GLCCI1	54.8262050705573	69.2347845337018	68.9568327476102	77.564323682874	61.61071737011817	73.13405564702016	1.18703	0.319795
ILMN_3056503	UNG	47.5805583418682	51.098922651761	69.2260020164195	49.4785639004211	49.30836917236998	58.52523527795588	1.18692	0.423325
ILMN_2911102	KIF3B	83.0055906813144	86.8500809232125	107.471127967126	94.4888738851373	84.90607909773723	100.7711558769632	1.18685	0.128726
ILMN_1235264	LOC100046804	38.3300375172837	42.088210803833	48.8909720501831	46.469135542284	40.16519263175846	47.664674623813156	1.18672	0.0845698
ILMN_1235331	TTC22	41.658411099842	45.2952962416067	50.0664163242026	53.0749873280613	43.43880835982935	51.54875761808905	1.1867	0.0785102
ILMN_1251084	TBN-PENDING	98.71693884263	74.8887269389212	98.3177014586013	105.87794929639	85.98131120907557	102.02782272484006	1.18663	0.354086
ILMN_2633275	GOLT1B	310.699434539684	290.769901921219	342.339008701166	371.575948386452	300.56953290059533	356.65801803382146	1.18661	0.0832133
ILMN_1225566	VWA1	42.1453060346179	39.5934671487042	51.6034648566604	45.5278252740543	40.84946498981019	48.47054292588268	1.18656	0.134442
ILMN_2734097	BTC	53.9688430569493	52.4735792001372	62.9685673828193	63.312254352783	53.21595964077509	63.14017702201518	1.18649	0.00693018
ILMN_1258613	N4WBP5-PENDING	937.628204640908	1152.62886565313	1288.5823134764	1180.6846721444	1039.5851739610528	1233.45424978714	1.18649	0.26668
ILMN_1236313	SOD1	50.761848177886	49.3957274020285	60.382970449587	58.4539173720686	50.074129198798985	59.41061492141132	1.18645	0.0150358
ILMN_2673441	GNL3	439.1208763023	397.904481893693	573.34238298943	428.963235879865	418.00498175712124	495.92620809372323	1.18641	0.380602
ILMN_2473294	SCL0001419.1_32	109.327571612704	120.161659114313	123.81925348471	149.326986739599	114.6166758893373	135.9763068450468	1.18636	0.244852
ILMN_1218949	MTERFD2	92.2637436234919	75.5118499125433	100.180527286162	97.8781632197222	83.46859266135068	99.02265397954557	1.18635	0.232286
ILMN_2847024	DPH2	897.529514196642	922.221131730587	1101.22854510982	1057.82829250197	909.7915609325206	1079.3102943676347	1.18633	0.0195625
ILMN_2589477	DARS	771.83924594393	1053.73709681621	1179.67809280149	970.271097771478	901.8401444988841	1069.8633361880693	1.18631	0.450714
ILMN_1256334	ATP6V0A1	95.9647349764015	108.95176324265	115.523982878899	127.362831949829	102.25227178303939	121.29905860137627	1.18627	0.166425
ILMN_2511456	LRRC17	71.5502069481535	62.8227952942948	87.2321082006702	72.5042572722107	67.04464187665023	79.5279775637399	1.18619	0.270027
ILMN_2862344	MOXD2	37.6319675718786	47.4367473552156	50.0664163242026	50.1582965976633	42.25089511698979	50.11233540328614	1.18607	0.278433
ILMN_2807449	SNX21	613.679493903995	666.856011102956	649.886267859781	885.831413872877	639.7154519006857	758.7421640549555	1.18606	0.398715
ILMN_1246497	HHIPL1	39.0654323764801	36.6139790395252	45.8823786762925	43.8535341416698	37.81984825726343	44.85648737676432	1.18606	0.0496644
ILMN_2467190	BAMBI-PS1	97.79794467124	96.8750296338378	101.108880890039	131.808377750405	97.33539329634826	115.4426159019059	1.18603	0.327206
ILMN_2543630	4933439C20RIK	311.675343319179	370.466190052179	394.846321425764	411.332382220826	339.80167299861995	403.0050595255468	1.186	0.194649
ILMN_2719417	DUXBL	48.1774456443531	42.8676176391417	55.7960683111073	52.0623773591741	45.44504724073529	53.896901242753515	1.18598	0.128552
ILMN_2844097	FOXN3	1134.78019713391	998.0205199226	1251.7419425377	1272.55646759589	1064.205770676638	1262.1062969248644	1.18596	0.118918
ILMN_1248092	LOC236598	50.3958176232578	55.6074803879879	60.2080734753181	65.4595430171093	52.93755226794984	62.778921427775906	1.18591	0.118465
ILMN_2662763	EXO1	67.5194648617329	69.339089630767	89.9058971235422	73.23466055829	68.42322870099835	81.1432551604331	1.1859	0.240945
ILMN_2958382	CHD1	187.788902162536	162.703717301723	205.151158155193	209.433583181787	174.79688913094014	207.28131161862024	1.18584	0.142876
ILMN_2674940	BANK1	41.4124299760767	38.7281556530959	49.0781896312368	45.9457397773833	40.047809354400805	47.48614250012184	1.18574	0.0684271
ILMN_3003864	CGNL1	274.728688379174	268.316785537781	320.48382231979	323.377603883317	271.5038094777139	321.9274616200679	1.18572	0.00545572
ILMN_2822053	STX4A	298.846355804759	302.198920587915	351.284550005593	361.409970032322	300.51796310009513	356.3112946432362	1.18566	0.00793816
ILMN_2604521	COTL1	640.642171758917	642.31493722859	770.340529187758	750.854794915312	641.478009240626	760.5352589184985	1.1856	0.00567176
ILMN_2725523	HTR2A	47.4873747469115	39.9776295095224	51.6034648566604	51.7016554411044	43.57100726414157	51.65253681656105	1.18548	0.186714
ILMN_2719513	SLC39A8	170.462202361502	228.002366852148	269.61373969523	202.568356987055	197.1440731983903	233.69897789934427	1.18542	0.491962
ILMN_1237262	CHRNA3	47.3958207139114	46.6211338512875	52.9976661928176	58.5607275723482	47.00688142703032	55.709800680740535	1.18514	0.0783947
ILMN_1237582	IGSF11	58.8379558775844	59.2129035883508	72.3613594583557	67.6247150382653	59.0251320092979	69.95295785849794	1.18514	0.0378046
ILMN_1243738	ABL1	61.065169958615	62.623841536623	75.5671446792418	71.073175672973	61.83959513851349	73.28572131658883	1.18509	0.0360463
ILMN_1230193	HTRA2	810.083171789291	834.649863873031	899.619298939844	1055.49510107082	822.2747771029859	974.4453616595295	1.18506	0.171917
ILMN_2937340	WNT9B	91.2256665198408	82.4187651473946	119.171161330463	88.5890969615023	86.71047678518036	102.74855505611367	1.18496	0.392054
ILMN_2513378	6430537F04	874.446347320396	989.000282284415	980.606787651644	1238.34594400325	929.9611198014933	1101.9666229747932	1.18496	0.327097
ILMN_1234577	BC028663	72.5842572889681	70.9339647139626	77.3371174803109	93.4739074635941	71.75436673349466	85.02354122744882	1.18492	0.217429
ILMN_2858753	PDE6A	51.7297628231868	44.3293756036351	62.2525487899385	51.7016554411044	47.8868258091514	56.73235256771872	1.18472	0.295523
ILMN_1246692	LOC100044727	58.3213662288206	56.5891443124959	60.733288419164	76.2712455865721	57.44872679202432	68.06029353667354	1.18471	0.278114
ILMN_2684413	RP23-297J14.5	158.415401969198	106.881824735013	141.239565666717	168.240786966268	130.12197058375065	154.15010761768	1.18466	0.513729
ILMN_1219118	MON1B	196.680543876001	230.984210969706	252.767074403319	252.149465147312	213.14337953661789	252.45808091175797	1.18445	0.169856
ILMN_2978946	GM776	56.361295695501	50.7920633124338	54.930360813949	73.1125899360899	53.504266178844944	63.37271451683059	1.18444	0.381678
ILMN_3066293	FANCC	72.3005215358791	69.6538571632087	78.5401601076269	89.944483224399	70.9648518626342	84.04911726628693	1.18438	0.137827
ILMN_1227802	RAET1C	70.0771975636879	68.9238343124174	89.3903643427594	75.7918020292037	69.4981233844351	82.3107331858052	1.18436	0.178121
ILMN_2664077	PHF20	126.957132887382	117.084800755918	138.510738950494	150.486317894053	121.92108352808272	144.37441287653513	1.18416	0.100158
ILMN_2983714	APITD1	655.353593991164	665.878601844723	767.594544790567	797.155811696114	660.5951368885105	782.235547904871	1.18414	0.0144015
ILMN_2947286	PARS2	122.71722712993	108.95176324265	133.956322177389	139.919480498928	115.62983298463516	136.9054381995373	1.184	0.116588
ILMN_2535566	LOC382691	721.44344448349	661.965478705828	871.097820884895	768.5029035046	691.0648703896724	818.193867360647	1.18396	0.156393
ILMN_2686369	SLC30A8	39.2288489096516	37.8431124042701	46.144015675181	45.0967300682201	38.52975134591547	45.61736751684993	1.18395	0.0155891
ILMN_2951701	AU015228	41.9876984088411	35.0261033911493	45.2735706155539	45.5278252740543	38.349256389459015	45.400519958668944	1.18387	0.203766
ILMN_1221800	GABPA	52.1316868620513	46.0725070535109	59.413266230612	56.6335294873885	49.00854528205546	58.00674930569221	1.1836	0.125976
ILMN_2781353	USH2A	468.196577039024	448.451235752969	508.326483790645	578.634368554006	458.2175613706446	542.3423033172668	1.18359	0.132248
ILMN_2617478	PSIP1	2953.17165895316	3168.60151016314	3967.21043140671	3304.16040805742	3058.990712364125	3620.538583952185	1.18357	0.227561
ILMN_2583343	DPM2	56.0669799514103	50.1128004717211	59.5915644665795	66.0414243459549	53.00635225477237	62.73365760400639	1.18351	0.157259
ILMN_2528890	LOC239659	45.4557689390208	44.8250843179523	55.9691170605894	50.990736172743	45.13932515478012	53.4219662859566	1.18349	0.0700475
ILMN_2680329	ISCA1	1002.54052040886	912.035114906885	971.784397385569	1317.78016190728	956.2176314678079	1131.6351887979288	1.18345	0.401601
ILMN_2995426	RBM43	149.585371511033	126.402278019083	158.429990703854	167.146081390473	137.50611519974447	162.72969034837578	1.18344	0.196887
ILMN_2702823	GTF2A2	49.7079196379645	51.8049525454016	61.8034496234585	58.347249001648	50.74560491289258	60.05048929310022	1.18336	0.0415295
ILMN_2524699	9430077D24RIK	190.692364878898	246.207531401141	267.781681137459	245.497672741268	216.67924776932173	256.39769796546614	1.18331	0.338538
ILMN_2683128	CMAS	3204.8338635613	3118.84021932889	3410.5354839608	4102.61642457616	3161.544677834265	3740.6040813079067	1.18316	0.213463
ILMN_1231387	CCDC114	86.831559042507	106.881824735013	117.338331043609	110.701726269668	96.3364701193124	113.97173247840574	1.18306	0.259495
ILMN_3030824	AW548124	54.5556038249428	59.0116777111839	73.5889146034298	61.2261242304026	56.73991285027282	67.12349832577326	1.183	0.234831
ILMN_1244491	LY108	57.7146886732739	52.0975566421674	64.3912666092148	65.3431264040756	54.83424351845245	64.86545053697277	1.18294	0.0831284
ILMN_1222143	RAD17	55.2879366247757	57.4770121301655	68.7779605519931	64.6489427608961	56.3718493934167	66.68149994516449	1.18289	0.0442159
ILMN_3040816	PIBF1	306.776188689422	318.732981556002	376.13393050073	363.658856297711	312.69744049378806	369.8437980832694	1.18275	0.0223002
ILMN_2571469	4833431P07RIK	40.1260528231239	39.5934671487042	44.3031243164157	50.1582965976633	39.85887045890194	47.139890216948196	1.18267	0.115032
ILMN_2597548	BDP1	90.5606197975931	92.357606647667	117.338331043609	99.683447770928	91.45469972087281	108.15123390009678	1.18257	0.177912
ILMN_2648416	MYST3	62.6187163389522	67.1170889732163	78.1697937448772	75.1873569712296	64.82889753736406	76.66407363728774	1.18256	0.0519067
ILMN_2858359	CLSPN	1390.28209088352	1352.60795732505	1758.14537562745	1495.65660821042	1371.3156525962788	1621.598516665511	1.18251	0.17761
ILMN_2925558	ZW10	532.615651961439	571.449002226109	638.456883414921	666.595333529217	551.6907493182871	652.3744163775842	1.1825	0.0556044
ILMN_3008371	PLA2G4B	74.2078488458264	77.3475206296958	87.4063345997873	91.8168453558485	75.7614223697516	89.58445125729251	1.18245	0.0349346
ILMN_2676107	LALBA	51.7297628231868	45.2039959223947	55.1949064904548	59.2062953980662	48.356922852118934	57.16542607330505	1.18216	0.158614
ILMN_2697945	PPIL3	47.7723203889845	47.5270763869456	56.6902439639538	55.9686448697741	47.64954060963132	56.32828891418046	1.18214	0.00169761
ILMN_1238187	2610018I05RIK	46.6997907990471	50.9963266019904	59.9449717441238	55.5177394470666	48.800796958992706	57.68890120683561	1.18213	0.103234
ILMN_1247490	4933428G20RIK	908.576930899392	805.354899109215	980.606787651644	1042.68578732315	855.4103591361518	1011.1699958152336	1.18209	0.131971
ILMN_2788382	ZYG11B	56.7483053564656	45.2952962416067	60.9980843556308	58.8823023338389	50.699421124212705	59.93085720072139	1.18208	0.280237
ILMN_2514202	SLC4A8	55.6739470356453	53.8816685883986	68.3318237500038	61.3402675208299	54.77047711297298	64.74173575840724	1.18206	0.0973688
ILMN_2995549	GALNT9	48.1774456443531	51.4047504786243	54.187055939147	63.8594155594273	49.764943203478644	58.824771339631425	1.18205	0.198668
ILMN_3009463	TRIP6	1191.25445740118	1083.40132876512	1391.78938204454	1295.22017372913	1136.048705842232	1342.6368404025295	1.18185	0.106976
ILMN_2968123	SLC7A14	44.3791881712572	46.6211338512875	52.1586109616868	55.4055757552361	45.48635039155875	53.75758431073357	1.18184	0.0503439
ILMN_2677921	VASN	1012.17432382888	852.928700469083	1242.60912177465	970.271097771478	929.1461298803	1098.029014500592	1.18176	0.382492
ILMN_2516705	UPB1	41.7419918284279	51.705751312072	57.5445148114807	52.3789169640962	46.45751875370913	54.90099601145458	1.18175	0.289365
ILMN_2913528	STX19	52.4094554830244	50.3012828988789	55.5390902919296	66.2730608525702	51.344550312840504	60.66914793050454	1.18161	0.207158
ILMN_2717228	D930005D10RIK	172.266173942822	191.439964592749	201.330162466681	228.690556287006	181.600193392359	214.5747115851692	1.18158	0.181221
ILMN_3162242	OLFR213	53.6553078110631	63.0217712059703	67.0789822149689	70.3782044646996	58.15025823549482	68.70879365560883	1.18157	0.185239
ILMN_1253195	EG667378	66.8392536298288	68.4118769073268	76.5017313408232	83.430503429364	67.62099372163533	79.89103803921203	1.18145	0.0654224
ILMN_1239689	SCL0001946.1_187	67.6143484298016	68.2092343485749	72.4555522971913	88.818011745684	67.91114000938678	80.22068371044935	1.18126	0.243729
ILMN_2637784	SPAST	375.308297034504	365.576536846416	393.950729905609	485.97494792682	370.41045811315854	437.55020906361267	1.18126	0.255996
ILMN_1220166	SLC9A2	46.6997907990471	45.7770490269299	51.8797026406434	57.495173579408	46.236118056724315	54.61531386499452	1.18123	0.0861999
ILMN_2429680	VGLL2	64.0417688603018	78.7618296683706	86.3544564994754	81.4989587656722	71.0214537350247	83.89158652381526	1.18121	0.261182
ILMN_2644000	GFRAL	34.3664328185866	42.2497977366286	47.780685517547	42.3997709337984	38.104787566849375	45.00988914676253	1.18121	0.297477
ILMN_1232202	CP	40.3931217758247	36.8165354589656	47.4243625687398	43.7523060911362	38.56338678277577	45.551347151149415	1.18121	0.11336
ILMN_2576336	C130052O15RIK	233.065607232814	249.953613402281	305.490820364392	266.029265677859	241.36194954391357	285.07805705256584	1.18112	0.164775
ILMN_1250778	TBC1D4	45.7295676014971	46.2581732144751	57.3531498273845	51.4502883971579	45.99311099646449	54.32159882684177	1.18108	0.0929029
ILMN_3137980	ZFP41	1172.39955270164	1063.63358075682	1391.78938204454	1249.77967511573	1116.6931245054484	1318.8745511689688	1.18105	0.148836
ILMN_2621122	UBE2Q2	90.179294464823	93.385540704516	114.622421538336	102.48278431052	91.76841599346287	108.38277032657348	1.18105	0.104981
ILMN_1236741	TYW1	129.503628205574	129.486819852644	156.63772036073	149.326986739599	129.49522375639546	152.9386765707999	1.18104	0.0200118
ILMN_2506061	UBTF	55.6739470356453	54.2713991563403	66.8990372232658	62.9881364070435	54.96819991759288	64.91414084865445	1.18094	0.036573
ILMN_2628603	LIMCH1	1097.26657911235	1023.9643570855	1391.78938204454	1125.79272099579	1059.9820126927543	1251.7453237240272	1.18091	0.274509
ILMN_2754253	GNA13	1808.76867503983	1493.6023161537	1876.88015881791	2007.27681662099	1643.6487101646	1940.9837790077247	1.1809	0.242877
ILMN_1237174	ELMO1	63.3747069878266	63.518592174907	78.4475146449188	71.5444180884986	63.446608793252146	74.91649875534556	1.18078	0.0689991
ILMN_1233325	LOC380953	47.3958207139114	49.7159704766928	54.4702615858156	60.3121526591755	48.542035632340806	57.31682765252221	1.18077	0.0980815
ILMN_2602115	KLHDC4	189.71705451906	163.676787414522	239.550634106947	180.716406232905	176.21656562714375	208.06424418102466	1.18073	0.405965
ILMN_2695528	TMED4	449.480870222885	442.284198904888	556.999987933195	497.573976699695	445.86801478643986	526.4491419098356	1.18073	0.100271
ILMN_2646197	DIAP2	48.2797270542956	48.2191954411347	53.9073427874279	60.1994558719622	48.249451755182854	56.96659287079142	1.18067	0.094996
ILMN_1246579	CYP2J12	39.6314162859896	39.3112482965444	45.6262307422291	47.5974536030699	39.47100766337554	46.60142058817746	1.18065	0.0164018
ILMN_2914036	ZFP607	149.585371511033	156.788846851773	167.311323277498	195.394573090328	153.1447612721666	180.80853017760143	1.18064	0.177081
ILMN_2719431	1500031H01RIK	84.1519111417562	94.44724476116	100.180527286162	110.586421509626	89.1510860770907	105.25495721116465	1.18064	0.160419
ILMN_2754074	LAPTM4B	106.32850169109	93.101988770273	109.256600047444	126.27332897789	99.49570327609042	117.45720327334818	1.18053	0.233194
ILMN_2729513	HBB-B2	72.9641823096694	61.4380475788961	76.8736087901664	81.261196677038	66.95354288084177	79.03696251230426	1.18047	0.207675
ILMN_1225522	TRPC4AP	1031.2985348964	961.80456878876	1206.42939620605	1145.70703386363	995.9456022537137	1175.676250118681	1.18046	0.0621198
ILMN_2691452	DNAJB4	54.1730307945217	42.4157419030669	58.0229717352108	55.1833217810354	47.9352614709394	56.58533661608861	1.18045	0.31533
ILMN_1238287	CRBN	41.4932321864486	46.5295842224569	50.1482945791629	53.6431441446019	43.93930861633259	51.86629150725926	1.18041	0.129948
ILMN_2936769	1700061G19RIK	36.485587474447	37.3797573551878	46.6972170837353	40.6919492660012	36.92996624363889	43.59129257586659	1.18038	0.14098
ILMN_2598147	REX3	100.568030072458	98.5576468784925	106.575791820728	129.566514846498	99.55776411283517	117.51022897270525	1.18032	0.233384
ILMN_1214602	SFRP2	123.578325507736	98.345300035567	137.60051636909	123.040012716317	110.24222194763342	130.11675251029217	1.18028	0.322243
ILMN_1236292	A630086P05RIK	49.0428931448075	42.5922945012039	53.4514706504567	54.4368052886028	45.70393142843091	53.941888177819465	1.18025	0.145059
ILMN_1245417	B130017I01RIK	146.582695088345	153.781646289654	163.770868665329	191.712294850511	150.13902946356114	177.1916732284333	1.18018	0.181847
ILMN_3127420	GABRG2	40.5766771058315	43.9555216351401	47.4243625687398	52.3789169640962	42.23232184485564	49.84011184842201	1.18014	0.121776
ILMN_3150724	PPFIBP1	252.967345634726	265.33989710134	359.288782768475	260.177672461109	259.07977431809945	305.74322436006145	1.18011	0.416861
ILMN_2930242	MAGEA4	46.6110246536987	48.4160729644805	57.1621498744694	54.9651413540493	47.50497627178312	56.05288260162506	1.17994	0.0261468
ILMN_1224677	OLFR1015	48.6712327431039	49.7159704766928	56.6902439639538	59.424039249151	49.190828109723846	58.04104825343812	1.17992	0.0235222
ILMN_2918838	PTMS	373.445202442057	409.817711902944	436.507453660512	488.085384687416	391.20897022682817	461.57654667326364	1.17987	0.150534
ILMN_2526521	LOC226413	47.3057702877966	41.8381191948926	51.6955232082054	53.2950957377435	44.488025983482835	52.489216593449434	1.17985	0.120481
ILMN_1259940	LOC381444	52.6783258583763	48.4160729644805	59.413266230612	59.7536443013846	50.502254092325686	59.58321220887181	1.17981	0.0596005
ILMN_1248347	NFAM1	51.5218169486209	54.8393519319551	62.4318589038684	62.9881364070435	53.154708651437346	62.70938083558276	1.17975	0.0344781
ILMN_2772920	FBXO4	256.838789367525	240.586142494362	267.781681137459	321.114119233306	248.57967249325694	293.23792163577536	1.17965	0.229053
ILMN_1220817	TMIGD1	49.8068341362631	47.4367473552156	55.0194215115702	59.7536443013846	48.60734725825965	57.33769216379672	1.17961	0.0748724
ILMN_2850342	CYB561D2	57.1323934698935	55.2193311648488	65.0147888958141	67.5151073933267	56.167718088368986	66.25315429815662	1.17956	0.0228781
ILMN_3126190	SLC22A13	46.1237507050584	46.8051237223865	52.5338516923534	57.1742818969585	46.46318820626463	54.80497464456693	1.17954	0.0614943
ILMN_1212966	WDR4	40.1260528231239	38.4927408052809	44.727154487326	48.0454010001966	39.3009128502064	46.35659686540114	1.17953	0.0574425
ILMN_2685695	ING3	131.242255825781	181.679272927015	170.844915675546	194.172346132891	154.41501745532779	182.13554870369677	1.17952	0.444458
ILMN_2431871	FBXO30	655.353593991164	603.596991029302	773.09027469014	711.815621409435	628.9431273122436	741.8205539644695	1.17947	0.105333
ILMN_2675833	DLX3	121.844441735364	87.475984117666	158.429990703854	93.5857672536357	103.2398297657865	121.76531622759639	1.17944	0.6487
ILMN_1235400	4732474K08RIK	62.5237053622697	49.6102944604656	71.7979611217447	60.0872697337559	55.69398022929938	65.6821395529713	1.17934	0.37574
ILMN_1230963	DGUOK	78.0494125177178	83.7689519775926	90.3366737556775	100.654634774801	80.8586265594217	95.35620013217843	1.1793	0.125286
ILMN_2636685	MCPH1	136.742377940379	139.611792532929	180.614670110296	146.990960906722	138.16963667706295	162.93779154438974	1.17926	0.252215
ILMN_1224534	EXOSC1	1693.9855528882	1844.70061640114	2039.27030224006	2130.50658184451	1767.7375918352488	2084.3893113049903	1.17913	0.075128
ILMN_2725672	DMTF1	97.79794467124	118.105359730552	129.383419640002	124.113859544533	107.47307307556352	126.72125146395365	1.1791	0.230224
ILMN_1250116	SCL0001849.1_2273	723.25306470474	556.265470018181	980.606787651644	570.391300379843	634.287557800145	747.8834005177024	1.17909	0.639118
ILMN_1247407	SETD8	66.540420551309	67.5101413781725	80.8736816114717	77.2155690970137	67.02352720337784	79.02346076071636	1.17904	0.0209947
ILMN_2526141	LOC226887	41.0168212951129	39.9776295095224	50.6666187724781	44.9855834888756	40.49389195167973	47.74167371268362	1.17898	0.113685
ILMN_1241511	SCL0002657.1_5	46.8724908289016	50.3964480223535	65.4617604524605	50.1582965976633	48.60254157692765	57.301399604021036	1.17898	0.355134
ILMN_1250059	SHANK1	51.8333965102944	50.3964480223535	58.1183835757106	62.4486699945714	51.10987255954657	60.24463259525673	1.17873	0.0508899
ILMN_2623022	OLFR784	38.4121842995906	38.3324400817855	43.0738739987444	47.4947955621614	38.37229147541957	45.23035307888569	1.17872	0.0780993
ILMN_2701741	DPH2	765.298533410261	796.313233440584	897.785865172691	943.077832910813	780.6518748374731	920.1532199286269	1.1787	0.0350651
ILMN_2701875	B3GALT1	44.1955455245761	45.5787035093032	49.9011971331857	56.0809348402568	44.881796598360076	52.900905331355126	1.17867	0.112564
ILMN_2616962	4930518C23RIK	45.2778309086383	49.9197464899078	55.0194215115702	57.0668339365766	47.54216907727428	56.03377723023218	1.17861	0.0875358
ILMN_2641486	3830431G21RIK	58.3213662288206	66.438043112397	73.4944187363044	73.23466055829	62.24754970184997	73.36442468309883	1.17859	0.127838
ILMN_2677191	AIPL1	50.4890141952234	36.0158729717291	48.622257171286	51.9471425161118	42.64277103710538	50.257211648994556	1.17856	0.440515
ILMN_3145474	2610209A20RIK	133.026932121449	124.324034252225	157.534732977656	145.816149898994	128.60188515544954	151.56222563082093	1.17854	0.0854232
ILMN_2689138	2310044G17RIK	527.759828607241	547.119146993051	649.886267859781	617.107540104951	537.35231203075	633.2848617383311	1.17853	0.0349219
ILMN_2631192	VPS26B	134.861468008243	142.649911892912	155.739007035309	171.54940330757	138.70103290575977	163.45315453860385	1.17846	0.0989957
ILMN_2702767	SLC35A1	206.936367478018	216.670211309282	253.618552237639	245.497672741268	211.74736472749174	249.52507757407884	1.17841	0.0281855
ILMN_1219513	MIL1-PENDING	42.9610636455644	52.3807897540253	51.2303531795586	60.9968762633264	47.437690104257904	55.90072909918121	1.1784	0.339772
ILMN_2539172	LOC546711	48.7652905431997	47.8102588273071	59.2336215628625	54.6471693033592	48.2854135599894	56.894197823652036	1.17829	0.0584107
ILMN_2711241	GRAP2	52.4993890581454	47.7131357312315	55.3677265051037	62.7726065477595	50.049080670258284	58.954020315402005	1.17792	0.173576
ILMN_1254929	RCL1	2327.12453717481	2165.76427621236	3134.12365156824	2231.20987401889	2244.995142291052	2644.4068593495963	1.17791	0.445265
ILMN_1227297	SCL0001242.1_16	47.217097513496	43.8675712395047	48.5359105254761	59.2062953980662	45.5115302851478	53.60626321602214	1.17786	0.26236
ILMN_2651197	PTPN12	85.5871430611782	101.563691649258	120.094709275036	100.411455964015	93.23382544445143	109.81295284200982	1.17782	0.317189
ILMN_1240661	IL18	51.9353035456236	40.8295149227588	52.3461124613681	56.1926639613332	46.048813786394625	54.235297613489806	1.17778	0.321915
ILMN_2808751	BCL9	48.2797270542956	52.0010867504408	58.4973273743564	59.533490977756	50.10587066240871	59.01313507571078	1.17777	0.0502978
ILMN_1235044	MYO1B	118.209623633233	102.641024048112	145.782003277554	115.448434056626	110.15060972167575	129.73166148643725	1.17777	0.353009
ILMN_2881263	AIFM1	516.211372111818	542.026111494111	583.268825213318	665.405848127266	528.9612866125541	622.9851421400533	1.17775	0.145241
ILMN_2703079	PUNC	5060.9721855915	3831.41910940997	6293.21117594523	4272.24502957695	4403.487883946951	5185.184680077472	1.17752	0.563968
ILMN_2612007	NFKBIB	118.209623633233	97.5013273335415	119.171161330463	134.089852036669	107.35732489140456	126.4106142293431	1.17748	0.284888
ILMN_2606973	AV028368	1447.25455581868	1493.6023161537	1562.50954259964	1917.74674974419	1470.2458150373284	1731.0394555771225	1.17738	0.255795
ILMN_2686167	NEU4	56.0669799514103	45.7770490269299	57.0669747433124	62.340227022157	50.66143395155339	59.645353221904834	1.17733	0.277913
ILMN_3027262	GM784	85.5871430611782	79.4825653213061	106.575791820728	88.4741231525433	82.47839528642677	97.1040664989212	1.17733	0.244685
ILMN_2642375	MYO1B	269.709225515758	286.630146616079	351.284550005593	305.022274994899	278.0409949149422	327.33715434283556	1.1773	0.167744
ILMN_1252934	4930465K10RIK	43.750857622918	46.6211338512875	51.2303531795586	55.1833217810354	45.16319950298786	53.1701143920499	1.17729	0.0792237
ILMN_2475184	TAF6	63.4693125158908	55.3157268879645	71.610970674216	67.9511222428627	59.25243587310045	69.75704854861408	1.17729	0.156808
ILMN_1248714	CD55	69.6226543246592	57.9822709120018	76.7807442112894	72.8687737853214	63.53644312255011	74.79918903972869	1.17726	0.228426
ILMN_1229634	USP29	80.434051413237	66.5345941349153	90.856118635441	81.6182241606882	73.15495174905546	86.1133848896762	1.17714	0.273138
ILMN_2665239	MYH7	560.272476085124	784.300831572046	640.218098089498	950.990778351643	662.8892583987858	780.2829662481045	1.17709	0.594206
ILMN_1215183	GLI3	64.5290359752562	71.4732950672095	79.0971412118603	80.7889500594964	67.91246445728552	79.93857010989075	1.17708	0.0889965
ILMN_1221467	BC002199	230.169278572041	231.966293003108	295.983363367285	249.905852959912	231.06603885806337	271.9705404712887	1.17703	0.194199
ILMN_2527003	LOC381332	47.0433673109477	56.4910348578667	62.5214403845264	58.8823023338389	51.551222125126905	60.67459398355106	1.17698	0.232679
ILMN_1256246	EFHD2	45.4557689390208	50.5913302750972	54.0931822299678	58.8823023338389	47.95485188489802	56.43696581376787	1.17688	0.139858
ILMN_1256150	C730023J07RIK	61.4571709630146	59.2129035883508	73.5889146034298	68.4910790195834	60.32460144125098	70.99425445110957	1.17687	0.0564562
ILMN_2751207	FYN	49.9064350548342	50.69108362432	61.9832296280751	56.5241204213327	50.297229275142925	59.19077238557068	1.17682	0.0734848
ILMN_2543006	WWP1	68.1727355446586	73.6245687273372	79.9369289104784	86.9492888216734	70.84622963459877	83.36941357209348	1.17677	0.103829
ILMN_2664797	NBR1	142.589386597935	145.68893959437	174.379610859785	164.963024305595	144.1308312987364	169.6059786229923	1.17675	0.0318588
ILMN_2746328	BC003993	74.7847406927691	57.4770121301655	79.6564527973827	74.7007972356039	65.56221051756543	77.13883930242105	1.17657	0.35292
ILMN_2686594	LIX1	122.71722712993	92.265642574934	171.728169914374	91.2685987498962	106.40763044141673	125.1934081090893	1.17655	0.685289
ILMN_2434853	MTDNA_ND2	4532.11989697456	5448.57640561491	5215.83391677036	6552.38810262592	4969.265694051126	5846.038667466965	1.17644	0.383116
ILMN_2719888	G3BP1	1856.85824838561	1724.48684424594	2102.01283387091	2108.10518028052	1789.448971323447	2105.056803057676	1.17637	0.0481833
ILMN_3064514	3110004L20RIK	46.8724908289016	41.2496805974102	46.9741210408615	56.9590756757973	43.97130058910277	51.726226569995355	1.17636	0.295264
ILMN_2686183	MAP1LC3A	150.583247539329	166.576020168236	194.602956207062	178.363202930139	158.37789643479218	186.30621720373452	1.17634	0.135186
ILMN_2491439	STCH	35.1614963617636	35.6857883379418	41.8605134415263	41.4778189687499	35.42267235558613	41.66872686399898	1.17633	0.00286381
ILMN_1243602	PRKCDBP	591.478038621007	665.878601844723	638.456883414921	853.553937404255	627.5767438160972	738.2122910800491	1.17629	0.409227
ILMN_1255719	A930004L03RIK	51.3199044629439	55.123479448639	63.3252655325679	61.7911405610246	53.18770251636374	62.553500170550876	1.17609	0.0502376
ILMN_2665422	AFG3L1	936.629672276269	880.427987213659	1109.83185180019	1027.60573046862	908.0941455194959	1067.927699222412	1.17601	0.0815835
ILMN_2532824	LOC236914	44.1036594133031	42.9580472859366	48.0397390992965	54.5423496522193	43.52708451710862	51.187891606855814	1.176	0.129535
ILMN_2803170	USP49	50.6715592958525	59.3125711900699	65.640888497271	63.312254352783	54.82208011419396	64.46605795674103	1.17591	0.182664
ILMN_2667144	ENDOGL1	101.503456826539	91.2649731048934	132.131529331123	96.927419088352	96.24817015054256	113.16875946241808	1.1758	0.426988
ILMN_2676181	SIRT2	490.65305906228	516.448859417658	577.859972394614	606.200007368595	503.38574942334196	591.8603885407697	1.17576	0.0438359
ILMN_1229763	DMKN	80.7198267436394	80.8674364232205	84.7470541437927	106.476836844246	80.79359787312757	94.99262211929462	1.17574	0.291812
ILMN_1213014	UMPS	1050.26362326618	1014.00451701429	1354.01407702819	1087.07690388292	1031.9748340185927	1213.2260426934852	1.17564	0.282846
ILMN_2688944	HTRA2	655.353593991164	608.589675306095	748.499714877022	736.460206102754	631.5389386077192	742.4555571117937	1.17563	0.0507098
ILMN_2540034	ZFP568	90.2746985860662	80.4345469921744	93.5156217227917	107.310441982742	85.21270143367903	100.17585886511628	1.1756	0.2134
ILMN_1217927	QTRT1	727.777334940879	707.68739389646	847.053818126528	840.246230226754	717.6620691531787	843.6431576679762	1.17554	0.00801429
ILMN_2727841	A930040G15RIK	60.3935095632891	58.6017175143018	63.2361790800638	77.3321222388341	59.4908680986011	69.92987866810797	1.17547	0.252983
ILMN_2944870	KLHL5	88.4580815950938	88.183896752907	112.827744036619	95.5225092034553	88.32088277605688	103.81516853592754	1.17543	0.191742
ILMN_2655954	GPAM	62.6187163389522	66.9221039776832	79.1901917600142	73.1125899360899	64.7346603125745	76.09073542232488	1.17542	0.089625
ILMN_2543488	MKRN1	46.7867139924874	55.2193311648488	58.4030904528176	61.1116097713886	50.8284472915141	59.74200258775815	1.17537	0.200709
ILMN_2617149	F730015K02RIK	40.1260528231239	38.5716858231529	48.5359105254761	44.0527966784489	39.34119345948688	46.240054043893444	1.17536	0.0908281
ILMN_2681936	PURG	220.245833225389	222.918164702252	267.781681137459	253.280507365381	221.577970308246	260.4301827009502	1.17534	0.0297034
ILMN_2624695	CHCHD4	1031.2985348964	1053.73709681621	1179.67809280149	1272.55646759589	1042.4574447489654	1225.2375225545952	1.17534	0.0546273
ILMN_1235144	B230399H06RIK	42.3853949218929	45.975746501468	45.8823786762925	58.6677178554105	44.144084227601304	51.88269891510881	1.1753	0.338403
ILMN_2733957	RBPJL	45.8245385073049	42.5026704828858	47.780685517547	56.3037371095533	44.13236069151855	51.86743830472259	1.17527	0.215548
ILMN_2446559	TNFRSF4	99.6397456937624	85.2228488191073	110.148499820043	106.476836844246	92.14978558647766	108.29710912105267	1.17523	0.180913
ILMN_2743569	CORO1B	91.5096768142804	81.3057543191955	97.3862035820032	105.517303110451	86.25696088369254	101.3702597517552	1.17521	0.152262
ILMN_1245259	BC024659	370.656427073319	424.923759962005	485.245773343238	448.273140488743	396.86360710712336	466.39323186069277	1.1752	0.177635
ILMN_2955981	OLFR316	47.3958207139114	47.5270763869456	56.597440300417	54.9651413540493	47.46140317660283	55.7753198681082	1.17517	0.00818916
ILMN_2800859	BRPF1	701.461727164909	597.594786320251	815.550750366219	709.549455982146	647.4487400226741	760.7059821298778	1.17493	0.268156
ILMN_2435505	USF1	244.415767023033	201.836847325657	276.100985691004	246.589685332023	222.1083245909781	260.9284483942026	1.17478	0.284299
ILMN_2563884	5730478M09RIK	59.6306682928977	57.080321017564	72.6441334598858	64.6489427608961	58.34156056063706	68.53004031782744	1.17464	0.122694
ILMN_1247658	B130063I11RIK	53.8648431823007	55.8034236194745	65.7305210370686	63.0959927219945	54.82556577271673	64.39978631150717	1.17463	0.0270715
ILMN_2993334	PLEKHF1	107.322446879518	120.161659114313	138.510738950494	128.4603247298	113.56074707948427	133.39090862628163	1.17462	0.141243
ILMN_2651094	OLFR734	44.1036594133031	40.7389117190181	49.9842794186345	49.5941661715717	42.387912042517456	49.78884071209162	1.1746	0.0562578
ILMN_1247173	TYMS	621.716095721033	524.652699084674	687.4423552445	654.643070917656	571.1261048879011	670.8422873642704	1.1746	0.210041
ILMN_2737237	SLC25A22	48.6712327431039	45.5787035093032	51.9722839903561	58.8823023338389	47.099593274573216	55.31950595314712	1.17452	0.150088
ILMN_3135668	FTSJ1	64.3328343539368	66.8249624325008	74.1555359336167	79.973543185287	65.56705909889598	77.009615993168	1.17452	0.062655
ILMN_2751653	PNPLA8	111.34137451342	106.881824735013	135.779097707916	120.893630058267	109.08881370928361	128.1203653130371	1.17446	0.120577
ILMN_2860717	RBPJL	44.9165607986514	46.1665049615312	55.4535143479629	51.575282675161	45.53724439363737	53.479254649137374	1.17441	0.0535119
ILMN_2841280	HABP4	107.322446879518	112.013679245257	114.622421538336	144.638307899314	109.64297579224333	128.75866222754414	1.17434	0.307081
ILMN_1245529	PCSK4	48.2797270542956	61.9292852762049	61.893361581695	66.617993116858	54.68024313957263	64.21223820914955	1.17432	0.341358
ILMN_2774869	BMP10	72.6790780469034	85.2228488191073	91.3791842734316	93.4739074635941	78.70144903814256	92.42061141798104	1.17432	0.183728
ILMN_1220187	PPP1CC	138.662329660411	177.924624555848	187.021537540305	181.909963202995	157.0714580847452	184.44804420791365	1.17429	0.328673
ILMN_1233518	HIST1H2AA	45.7295676014971	48.9809440283129	58.9611636933038	52.3789169640962	47.327342954447396	55.572672215739665	1.17422	0.143478
ILMN_2565235	B130017M24RIK	205.906161363134	229.002317856889	265.961023214874	244.41226293623	217.14738822553744	254.95908600554432	1.17413	0.141819
ILMN_2533766	CCDC109A	102.447690803825	115.053732628003	127.539290900083	127.362831949829	108.56790145388094	127.45103088601364	1.17393	0.109798
ILMN_1255134	E430028B21RIK	38.3300375172837	43.4593531589156	43.0738739987444	53.2950957377435	40.814196513690156	47.912693918820544	1.17392	0.324012
ILMN_2432039	ZZZ3	84.056302416106	80.9765389553915	106.575791820728	88.0107682059445	82.50205116870723	96.84945694374892	1.1739	0.241815
ILMN_1240592	ALS2CL	46.6110246536987	47.0792857104646	54.5641263749565	55.4055757552361	46.8445700901288	54.98324142305479	1.17374	0.00323922
ILMN_2766809	UBXN11	49.2281938264684	49.1835165209971	63.3252655325679	52.6722272597867	49.20585010304116	57.75363865089153	1.17371	0.224139
ILMN_1214574	CHIT1	83.0055906813144	85.0009419393114	97.3862035820032	99.8046005397248	83.99734158972328	98.5879868269058	1.1737	0.0111731
ILMN_1216953	PRMT2	3330.30561867952	3238.19921327509	3902.03769668148	3806.86244565356	3283.929511176155	3854.156297949172	1.17364	0.0133457
ILMN_3103992	SEMA6D	51.034521603468	55.9998758095997	60.9980843556308	64.5344757668561	53.45958166499756	62.741369101041315	1.17362	0.0983784
ILMN_1245119	PCDH12	187.788902162536	179.797270492181	205.151158155193	226.616059408171	183.7496449997854	215.61666689788242	1.17343	0.0985318
ILMN_2833587	ALG8	123.578325507736	119.130787285203	144.874035236937	139.919480498928	121.33417988812414	142.37520763158042	1.17341	0.0240724
ILMN_1237246	LOC383561	72.7740098139475	81.8598112394899	90.856118635441	90.2775821953273	77.1833317919778	90.56638845653187	1.17339	0.113159
ILMN_1232896	SMG5	121.844441735364	119.130787285203	134.867883966686	148.161598396606	120.47997456116916	141.35855566916413	1.1733	0.0805684
ILMN_1220530	SMC1A	70.5341323596717	75.2010213141524	86.8823971084434	84.0403725087718	72.83020521016621	85.44957002494877	1.17327	0.0474179
ILMN_2695208	4930524B15RIK	50.3958176232578	51.4047504786243	60.1205058361783	59.314980073274	50.8977841373259	59.716384733740114	1.17326	0.00558198
ILMN_2504374	MR1	55.576482157971	47.4367473552156	56.2337727476749	64.5344757668561	51.345569848033826	60.24132339734679	1.17325	0.267244
ILMN_2749503	PRKD1	82.9101774848738	80.9765389553915	107.471127967126	85.988197693974	81.937654450822	96.13141316984583	1.17323	0.290269
ILMN_1256457	KCNJ6	47.6754974538526	46.2581732144751	57.7359618775672	52.575311427557	46.96148868281946	55.095246403684	1.1732	0.0831669
ILMN_1260366	A630085E16RIK	47.3057702877966	42.5922945012039	50.1482945791629	55.2940366183283	44.887206414569114	52.65834821570981	1.17313	0.155802
ILMN_1251237	GABRP	49.2281938264684	53.8816685883986	66.539051259582	54.8579531784176	51.50240018643034	60.41685326574429	1.17309	0.272836
ILMN_1242932	ZMYM4	50.761848177886	61.9292852762049	67.2587587448222	64.3070848553448	56.068217172973334	65.76636454806096	1.17297	0.257997
ILMN_1247384	MRPL50	3233.8076197748	3208.38133189706	3716.1419088974	3841.07422811212	3221.0693873668642	3778.09170273475	1.17293	0.0111661
ILMN_1249345	4931431F19RIK	51.3199044629439	56.09816388709	62.3422280003231	63.5297362917791	53.65587024018927	62.933181269521796	1.1729	0.0726406
ILMN_1257551	CRISPLD2	62.1407355869632	55.8034236194745	79.3764942821554	60.0872697337559	58.88688981416037	69.06168852882037	1.17279	0.397345
ILMN_1258942	LYNX1	43.6685986818171	38.169535901083	52.1586109616868	43.9535176816655	40.82658625375876	47.8806268667779	1.17278	0.280783
ILMN_3065805	ZFP120	39.6314162859896	34.4983563368777	45.5403752733441	41.2925901193099	36.97592082922625	43.36450218833088	1.17278	0.201272
ILMN_2681814	USP46	119.141298938951	129.486819852644	146.689729238854	144.638307899314	124.20639239877283	145.6604071919214	1.17273	0.0636056
ILMN_2687534	UQCC	78.8133745098204	82.1947286521485	95.5304737708827	93.2508471808865	80.48629654788974	94.38377832406512	1.17267	0.0223639
ILMN_2575324	IBTK	80.7198267436394	83.3184950931872	95.5304737708827	96.8093069912773	82.0088683525315	96.16776467355128	1.17265	0.0114389
ILMN_2742160	H13	333.599391520844	368.510971502647	434.680908234403	388.872261015989	350.62092901314105	411.13908547545765	1.1726	0.166649
ILMN_2662962	RHOT2	117.262587384979	114.040746708822	130.301579465461	141.098021207488	115.64044719038179	135.5923855634483	1.17253	0.0635702
ILMN_1216898	KIT	55.4795779776155	62.9222872973966	71.7979611217447	66.845715773912	59.08385519451011	69.27760173599061	1.17253	0.158917
ILMN_2987967	CDKL4	50.5807745193987	46.7130702746323	55.3677265051037	58.6677178554105	48.60846916608261	56.993843149036344	1.17251	0.0837196
ILMN_2742626	SPIN	96.8810983317709	94.057163949025	129.383419640002	96.8093069912773	95.45868922917907	111.91746598056186	1.17242	0.389107
ILMN_2628658	ATP6AP2	226.248826657492	237.749395835703	289.317614159349	255.559882219647	231.92783758392488	271.9153827914714	1.17241	0.140219
ILMN_2874662	DSCR2	1418.77343001392	1594.11212023386	1721.28315441914	1806.07591093432	1503.8895972281196	1763.1698843541553	1.17241	0.12764
ILMN_1222697	QPCTL	39.5516352650452	40.1700777978845	45.4535449337325	48.0454010001966	39.85965711882652	46.7315074999901	1.1724	0.0312421
ILMN_1244059	ULK2	322.276992619246	329.918006055077	405.630705007978	360.287322296813	326.0751183429494	382.2873272143517	1.17239	0.119076
ILMN_2892310	STARD3	135.796574440414	128.463858950791	150.318125953978	159.496591225048	132.07933973530436	154.8393641455457	1.17232	0.0594629
ILMN_2531259	LOC626309	5974.91498111044	6522.93133872724	7632.26516714406	7017.84845362399	6242.912795844273	7318.611910799078	1.17231	0.120133
ILMN_1259546	PYY	393.207817796236	387.089406697615	406.532473956239	514.528449145874	390.1366182500806	457.35382730675747	1.17229	0.310443
ILMN_3034034	1700047I17RIK1	215.158946254967	219.810435796404	226.183358851413	287.353267392432	217.47225510809284	254.9402424015254	1.17229	0.316867
ILMN_1233523	C030033M19RIK	78.7179459804288	66.631241988633	85.0173383046871	84.7727430298212	72.4228866275716	84.8949525777747	1.17221	0.196909
ILMN_2690686	EIF3A	53.2427382593326	50.7920633124338	61.2650002359696	60.6530247189706	52.00296657494995	60.95824450982823	1.17221	0.0222229
ILMN_2775281	SOX12	63.754260322427	61.4380475788961	65.4617604524605	82.2180037609548	62.58543983265276	73.36303747173451	1.17221	0.302568
ILMN_2438839	UTS2D	56.5554921050542	65.5699548126723	67.4382748434015	75.5506241285596	60.89614981045061	71.37929499912649	1.17215	0.230585
ILMN_3158002	EG434459	45.8245385073049	36.546981463138	42.186377544163	54.5423496522193	40.92369190802959	47.96815771503291	1.17214	0.451363
ILMN_2665568	CTS6	38.9023705996322	53.5895730872709	48.3677142911263	59.2062953980662	45.65918782147893	53.51329909517533	1.17202	0.490182
ILMN_2625610	FRMPD1	142.589386597935	116.068004516052	120.094709275036	189.242137257346	128.64705813810988	150.75469961665348	1.17185	0.590163
ILMN_2607369	RNF25	193.660082284677	152.773474266356	199.409530456346	203.733557960807	172.00617313729904	201.5599492239598	1.17182	0.314436
ILMN_2742136	MFSD3	143.583844189504	129.486819852644	140.330254768578	181.909963202995	136.35327413126691	159.7731876167555	1.17176	0.374121
ILMN_2480963	MMP24	52.6783258583763	53.2083941282551	62.1628223887629	61.9021490385748	52.942696609533755	62.03234878809328	1.17169	0.001172
ILMN_2897281	D18ERTD653E	40.3024416913085	45.0183283731613	50.5758477923891	49.2490940231934	42.59517055136077	49.90806230690677	1.17168	0.108409
ILMN_2588846	NR1I3	63.3747069878266	62.1272698002271	73.6833969247268	73.3568106971022	62.747888566413486	73.51992246817609	1.17167	0.00410733
ILMN_2977492	MOXD1	83.6740017667639	72.8759904852114	94.609536611009	88.4741231525433	78.08857635156537	91.49041367010788	1.17162	0.175236
ILMN_2769409	LOC381286	51.3199044629439	55.8034236194745	61.9832296280751	63.4208061607282	53.51473039132888	62.69789782327678	1.1716	0.0676281
ILMN_2697431	CTTN	260.757362233248	294.921894703327	290.268910974886	363.658856297711	277.3140013192107	324.8982305028901	1.17159	0.342792
ILMN_1240973	SLC29A4	164.986581568594	134.553527782975	196.524143086958	155.049999848994	148.9950555787268	174.5596412575269	1.17158	0.417713
ILMN_3094886	ABI1	114.340669429442	125.364758460295	146.689729238854	134.089852036669	119.72589696974687	140.24836572643892	1.17141	0.133007
ILMN_2482555	UBQLN1	347.542247923552	392.978889104677	462.193468646752	405.397750715386	369.56293984372894	432.8650974434595	1.17129	0.220516
ILMN_2435302	2010001H16RIK	155.517658941189	182.626324329972	203.244721107707	191.712294850511	168.5277971755152	197.3943056418057	1.17129	0.205626
ILMN_1226541	5430417J04RIK	60.8712511603136	56.785344166502	75.2856022049081	62.9881364070435	58.792813735897994	68.86290569798201	1.17128	0.240334
ILMN_2669750	OTOA	45.5454969661021	40.1700777978845	48.2042489037073	52.0623773591741	42.77342815898247	50.09618545099382	1.1712	0.165069
ILMN_3162325	AYM1	46.7867139924874	42.3316362764514	50.3142826867939	53.9946334881725	44.50346232935517	52.12198435299389	1.17119	0.12304
ILMN_3068452	MSH3	123.578325507736	135.564447228021	157.534732977656	145.816149898994	129.43271374278095	151.56222563082093	1.17097	0.120205
ILMN_2669991	TMEM135	117.262587384979	113.027808375556	136.689972231807	132.944490905457	115.12572803926716	134.80422385904177	1.17093	0.0206741
ILMN_1216740	NKTR	164.986581568594	130.505118760356	119.171161330463	247.688356792495	146.7364761110016	171.80602180073802	1.17085	0.721169
ILMN_2702434	AU040829	852.460938678445	875.330960975532	945.033916745189	1082.38876574325	863.8202664023963	1011.3822693380256	1.17082	0.150067
ILMN_1243662	TMEM189	109.327571612704	109.976895061754	133.956322177389	123.040012716317	109.65175270193691	128.3821934075634	1.17082	0.0658589
ILMN_1218250	KRR1	90.8460260574579	101.563691649258	112.827744036619	112.076732834607	96.05549322167943	112.45161148122136	1.17069	0.106026
ILMN_1227458	NUAK1	2856.07189607989	2457.90219044935	3235.30149101361	2973.62808500481	2649.517950393164	3101.706526597256	1.17067	0.208729
ILMN_2471324	V2R6	36.9489818533981	38.2512443316509	42.3458598103549	45.7369479317577	37.594474762657164	44.00875350736162	1.17062	0.064948
ILMN_1214133	FTSJ	72.2062053922317	70.2904624016298	90.5959904468168	76.746050132417	71.2418947339767	83.38395783738845	1.17043	0.201987
ILMN_1248510	SOAT1	446.662611074579	412.819724170212	490.785562489969	514.528449145874	429.4078898913647	502.5168000486639	1.17026	0.0757861
ILMN_1244842	INO80E	52.6783258583763	50.8939255636027	58.5911215042418	62.6647865113189	51.77843948065072	60.59373004298432	1.17025	0.0531494
ILMN_2624587	RBM6	55.6739470356453	51.098922651761	64.836361828919	60.0872697337559	53.33740444840449	62.4166641352263	1.17022	0.111197
ILMN_1220169	TSLP	39.2288489096516	37.4541354164016	43.6896124547079	46.0505165944791	38.33122251235472	44.8545340333827	1.17018	0.046302
ILMN_2449534	4921513J16RIK	61.5554915486374	65.473382933796	73.4944187363044	75.0659246986156	63.48422063664305	74.27601566204227	1.16999	0.0405515
ILMN_2528661	FLG2	55.0999928089552	46.7130702746323	61.62360272	57.1742818969585	50.73351787739993	59.35726773883262	1.16998	0.225509
ILMN_2458376	5330426P16RIK	50.4890141952234	57.080321017564	60.9095741053997	64.7638525028594	53.68360213439201	62.80715463523315	1.16995	0.149349
ILMN_1254547	NR4A2	95.9647349764015	85.0009419393114	102.033212055925	109.427084820286	90.31662563421261	105.66549555143311	1.16995	0.154258
ILMN_2776314	D830013H23RIK	117.262587384979	120.161659114313	120.094709275036	160.594812948182	118.70327313185678	138.87615840053581	1.16994	0.394344
ILMN_2770686	GNL2	255.866377136488	213.506022812737	251.919593775686	296.814396299662	233.72850180051927	273.44718346069396	1.16994	0.327455
ILMN_2522224	1700038P13RIK	49.1352091874656	42.6837093690382	55.0194215115702	52.1721880490227	45.79599315163585	53.57689432442017	1.1699	0.172291
ILMN_1247936	OLFR571	51.5218169486209	53.3023496686012	52.4400163923632	71.6631866364864	52.404521775864495	61.30268087079332	1.1698	0.423249
ILMN_1226688	EPHX2	78.2405156159443	80.0076304857315	100.180527286162	85.5033424272679	79.11913967184918	92.55144477042471	1.16977	0.189014
ILMN_2847304	CCDC64	62.2369994234134	56.1964514884125	67.8857116781952	70.4930148907996	59.139652678065445	69.17708062793301	1.16972	0.102323
ILMN_2630884	APLF	239.711520148452	208.202294134675	251.076016387684	271.932264475307	223.40207793442306	261.29613409260816	1.16962	0.192653
ILMN_1235012	9430032P18RIK	52.0348034911466	50.4930945397403	57.2575673421592	62.7726065477595	51.25815302988662	59.951703450787804	1.1696	0.0835712
ILMN_2919101	OLFR623	46.1237507050584	42.4157419030669	48.2042489037073	55.5177394470666	44.230906677425864	51.7319140461434	1.16959	0.196693
ILMN_1247499	BC023744	57.3249953921937	66.9221039776832	72.7385072183544	72.1418780544119	61.93794719036625	72.43957839197076	1.16955	0.180709
ILMN_2653617	CD63	3561.47613223367	4262.57653059045	4462.3166269627	4653.35533703084	3896.2885642002043	4556.834964270522	1.16953	0.231718
ILMN_3133748	GAB3	76.9968174214743	72.0135576260417	83.2902283160251	91.0490953691162	74.46351286639086	87.08329312365966	1.16948	0.106703
ILMN_2734090	LOC100045403	156.489516038997	117.084800755918	153.936854439497	162.781888487164	135.36079124257512	158.29760539387507	1.16945	0.400338
ILMN_2493874	ZDHHC16	801.359246058642	881.447535718842	953.997977797834	1012.59721149968	840.4499584531487	982.8609729226303	1.16945	0.108309
ILMN_2464898	AMZ2	1012.17432382888	1093.27897948635	1233.51018219442	1226.88042839731	1051.945298871536	1230.190839164044	1.16944	0.0558644
ILMN_2832608	FVT1	129.503628205574	121.198075669456	152.129401521588	141.098021207488	125.28204392780411	146.5099229478176	1.16944	0.0891396
ILMN_1217982	LOC100039829	43.8356833518906	43.132639790563	60.0328141143318	43.0578230985665	43.48274071387723	50.84173767923382	1.16924	0.44653
ILMN_2769131	PPP2R4	97.79794467124	85.6637859401524	96.4566319615828	118.736079196148	91.53000708895401	107.01814001179515	1.16921	0.332225
ILMN_3112856	ADAMTS13	55.8700739670358	58.1877847672299	67.1688990336758	66.1573770589698	57.01715390058585	66.66121946084367	1.16914	0.0187307
ILMN_1245562	SCL0001923.1_57	153.557467808266	148.727657149531	176.150927814615	177.203572149061	151.12326897251114	176.676466022278	1.16909	0.0106527
ILMN_2734991	LRFN1	63.9455777718461	57.3773245129295	81.9022677555067	61.2261242304026	60.572486881272916	70.81354687028711	1.16907	0.420258
ILMN_2995646	4930467M19RIK	54.5556038249428	49.1835165209971	62.1628223887629	58.989977341423	51.799965656716864	60.5556230600596	1.16903	0.114926
ILMN_1239795	SNRPB	698.715735153892	735.904149210706	891.360804244591	788.337676538208	717.0689008864894	838.268039099314	1.16902	0.143895
ILMN_2763206	SH2B2	91.320407275285	80.2203184595713	108.36436432325	92.3659255429577	85.59060785787835	100.04586351564592	1.16889	0.268483
ILMN_2523316	UNC5B	1247.9627592581	1282.28456537293	1307.16714496365	1672.57151493767	1265.007266523349	1478.6245405540244	1.16887	0.335246
ILMN_1236369	USP12	88.3623984968057	103.713485709599	121.022223590548	103.457837707709	95.73072836745962	111.89592292508684	1.16886	0.298483
ILMN_1233313	TRADD	52.8594133126739	52.0975566421674	54.930360813949	68.4910790195834	52.477102426951554	61.33709875012357	1.16884	0.293671
ILMN_2713763	NEU3	78.2405156159443	98.4514124461386	101.108880890039	104.065892783156	87.76610549012572	102.57673205034219	1.16875	0.310382
ILMN_2629519	CRYBA2	45.0972201543933	39.3112482965444	45.6262307422291	53.0749873280613	42.10496430319447	49.20987318080601	1.16874	0.26637
ILMN_1239770	PELI1	353.086887504121	435.111354145874	539.623248090424	388.872261015989	391.9593266565679	458.0878873990395	1.16871	0.506474
ILMN_1243166	C87414	53.4467353435493	56.1964514884125	65.0147888958141	63.0959927219945	54.804350830456805	64.04820565005939	1.16867	0.0333851
ILMN_2690741	BTRC	94.3108236550048	88.8677730158493	101.108880890039	113.210750813711	91.54885509666822	106.9888420326877	1.16865	0.134787
ILMN_2464151	FCRH3	35.8902470502846	39.8814651115215	44.4754541735221	43.9535176816655	37.83326096941437	44.21371576124321	1.16865	0.0989763
ILMN_2745233	9030421J09RIK	39.9564475439221	39.4037668990472	44.6430137721993	48.1621861355674	39.67914496476346	46.369226206066486	1.1686	0.0561711
ILMN_1247811	ASS1	99.6397456937624	104.778360230191	132.131529331123	107.902319027483	102.17675453617453	119.4039297153827	1.1686	0.274
ILMN_1254178	GM88	50.6715592958525	64.1113552117657	65.3722670554105	67.842658450554	56.99668707171013	66.59600878415023	1.16842	0.321251
ILMN_1214515	USP8	104.367390822862	109.976895061754	128.462719056689	121.967289451362	107.13543572691046	125.1728790069805	1.16836	0.0517795
ILMN_3151492	ANKRD12	89.2235550698847	90.5411068887202	94.609536611009	116.55299736728	89.87991675882908	105.00964275504663	1.16833	0.275137
ILMN_3161159	SLC6A19	70.6258491585037	77.14572044759	88.6170766642539	83.9183130325408	73.81383349722186	86.23569782601355	1.16829	0.0955652
ILMN_1260052	SNX27	113.346630473132	114.040746708822	138.510738950494	127.362831949829	113.69315887987672	132.81987791064407	1.16823	0.0660211
ILMN_1244390	WRN	365.095805127971	334.946726719056	438.335248904225	380.73812007483	349.69650393801817	408.5228740601037	1.16822	0.200407
ILMN_2666018	MGP	81.8620483826004	69.2347845337018	92.1719512038035	83.9183130325408	75.28413698287842	87.94836356602013	1.16822	0.246766
ILMN_2986172	CHD1L	129.503628205574	149.740143793432	150.318125953978	176.054510626543	139.25477338056956	162.6781611130599	1.16821	0.284392
ILMN_1252760	AFG3L1	1031.2985348964	1083.40132876512	1242.60912177465	1226.88042839731	1057.0289509092363	1234.7197300008156	1.1681	0.0257999
ILMN_2818246	CPNE4	99.6397456937624	85.0009419393114	111.040619701881	104.065892783156	92.02973562150038	107.49670331908385	1.16806	0.211964
ILMN_1240566	CEP170	88.075364374693	94.1542551112802	107.471127967126	105.276346534764	91.06410009632664	106.36807655659256	1.16806	0.0470216
ILMN_2705119	LOC100047353	1040.79834036284	1083.40132876512	1363.43754867879	1128.13791405485	1061.886201495072	1240.2199773066664	1.16794	0.250036
ILMN_2655395	GTPBP10	221.255158302874	249.015371885034	310.212920440133	242.260699056287	234.7252341063317	274.13937871476804	1.16792	0.374819
ILMN_2750258	MEA1	334.534502127844	324.855136449388	351.284550005593	421.961624223449	329.6592958431005	385.00467436768037	1.16789	0.236511
ILMN_2532865	GM166	212.08291455529	247.142729624474	247.738041992747	288.538860455825	228.94267931058303	267.3612767925537	1.16781	0.287389
ILMN_2732430	RGS8	58.115742808029	65.5699548126723	68.7779605519931	75.5506241285596	61.7304351987522	72.08479621940073	1.16774	0.179738
ILMN_1259133	9430088P09RIK	111.34137451342	127.435552400505	143.057337594836	135.243559298739	119.11695750878292	139.09559130370357	1.16772	0.16802
ILMN_2716085	PEX6	1617.89369928398	1392.8783014408	1813.13419451362	1694.77690947726	1501.1758816908966	1752.9569209325532	1.16772	0.199656
ILMN_2731769	PLEKHB2	470.065089386735	469.061510676087	486.16898771428	618.32134123439	469.56303191779455	548.2779044882797	1.16763	0.326363
ILMN_2773540	THAP4	668.83899896255	679.531804412747	656.898811373739	943.077832910813	674.1642024215147	787.0874840016414	1.1675	0.482322
ILMN_2721894	EIF2B4	2962.87147448928	3108.88307946676	3410.5354839608	3681.29199965448	3034.9993399792443	3543.3285187296156	1.16749	0.0754742
ILMN_1253204	HIPK3	106.32850169109	114.040746708822	127.539290900083	129.566514846498	110.11712732033173	128.54890675504566	1.16738	0.0497903
ILMN_1214290	2210008N01RIK	265.712153067527	271.31952513424	314.903001357218	311.976246454664	268.5012014734347	313.4362078010974	1.16735	0.00541944
ILMN_2638849	BRUNOL4	58.218240607834	49.1835165209971	63.147033160239	61.7911405610246	53.51053913724648	62.46540804330036	1.16735	0.210355
ILMN_1241814	D930011H02RIK	77.8582342858288	81.9712770739419	92.7060801104183	93.8101646427046	79.88829010018647	93.25648845275111	1.16734	0.027924
ILMN_2980532	TGFBR1	120.057426239605	114.040746708822	140.330254768578	132.944490905457	117.01042063125782	136.58746018153226	1.16731	0.0535234
ILMN_1222546	4933424B12RIK	38.9023705996322	45.7770490269299	49.2682060567133	49.2490940231934	42.19994936256629	49.25864911303536	1.16727	0.197682
ILMN_1246024	RNPEP	1361.78884012699	1463.39547120636	1581.37011093531	1717.00162959453	1411.6782995361223	1647.7909629161118	1.16726	0.1055
ILMN_2786469	LRRC34	87.7883555815085	105.834623764436	116.429100693712	108.725872012886	96.39008031881428	112.51157940674345	1.16725	0.260494
ILMN_1241495	A530014K09RIK	46.5197189615599	46.0725070535109	55.0194215115702	53.0749873280613	46.295573006323316	54.038459448099125	1.16725	0.0141996
ILMN_1226010	LOC384906	60.2986287708051	54.9335355566884	64.1248335702174	70.3782044646996	57.553599953439736	67.17879612102017	1.16724	0.143325
ILMN_2745925	FARP2	286.813092369621	263.370951621577	314.903001357218	326.760151377279	274.842203955132	320.7767952839545	1.16713	0.0797355
ILMN_2664088	ASPSCR1	82.0524391343551	96.0507019133535	98.3177014586013	109.193821968344	88.77609122144048	103.61315355401211	1.16713	0.244039
ILMN_2497526	LOC674195	536.519866457681	457.71988229122	544.20716614451	614.680750890225	495.5560615328107	578.3715670099535	1.16712	0.262539
ILMN_2549426	SIAT10	62.0440647187983	72.1215753639486	72.7385072183544	83.7962848829779	66.8933157311141	78.07186863929778	1.16711	0.273307
ILMN_2982890	CLPP	1655.9009548612	1814.65081982669	1994.33736368887	2052.08570296181	1733.459553981769	2023.0054846461685	1.16703	0.0843427
ILMN_1246309	SLCO2A1	42.6335769961192	40.1700777978845	48.2042489037073	48.3875398141284	41.38350039250192	48.29580740642291	1.16703	0.0353094
ILMN_2538184	LOC386121	41.176579494492	43.2166691522566	47.4243625687398	51.0996529233594	42.18429343766534	49.227720517754655	1.16697	0.0738666
ILMN_2584151	5031411O12RIK	40.9334573683787	36.21435960585	48.0397390992965	42.0197402332816	38.501674574610334	44.929025783195655	1.16694	0.230959
ILMN_1253358	LOC218997	52.9520250526641	55.3157268879645	59.7687287960039	66.7321101383609	54.12097334654857	63.1545199716121	1.16691	0.121205
ILMN_2595430	KCNN2	66.440138093293	65.7629645846181	68.3318237500038	87.068392824972	66.10068417517597	77.1332747438619	1.16691	0.331017
ILMN_1250030	CDC42EP1	126.116539504306	135.564447228021	133.956322177389	173.785390113785	130.75518714074835	152.5767076188414	1.16689	0.37153
ILMN_1234184	BC061039	42.8805688022512	45.111957471683	52.6274902975078	50.0484045893528	43.98211450315608	51.32174906345173	1.16688	0.0495671
ILMN_2742730	ABL1	57.4217261141775	65.3767546246731	73.210876688804	69.8104595287427	61.27027091740142	71.49045351756783	1.1668	0.155203
ILMN_2607397	GULP1	95.9647349764015	78.9662824956165	107.471127967126	95.9876523589408	87.05158454481742	101.56722537281273	1.16675	0.304534
ILMN_2835481	SCGB3A2	38.5764151645432	37.7631291049218	44.8126853761969	44.2505575667612	38.16760598025121	44.53073448709957	1.16672	0.00638795
ILMN_2871628	MAPK8IP1	670.743900366938	468.030095946159	782.279919798075	546.257982509017	560.2930769196057	653.7022646023281	1.16671	0.605809
ILMN_1236100	RWDD3	62.4284430548981	63.914404926205	75.2856022049081	72.1418780544119	63.16705461174589	73.69697913428638	1.1667	0.0240573
ILMN_1218291	LOC100048330	134.861468008243	106.881824735013	129.383419640002	151.638858408633	120.05931778568291	140.06981848783485	1.16667	0.387742
ILMN_1228561	APAF1	190.692364878898	200.780290369696	241.180843516823	216.034319033385	195.6713274643712	228.26155894730556	1.16656	0.126766
ILMN_2568364	NPR3	41.9073143302888	41.1689533791555	47.780685517547	49.1366752030077	41.53649323076366	48.453937149139506	1.16654	0.0113825
ILMN_2610435	TERF2IP	379.045305381451	406.825631243375	461.273096403584	454.899032933367	392.68988480943415	458.0749780026957	1.16651	0.0506421
ILMN_2805624	PTPDC1	179.45157785567	183.57868675175	216.365490725124	207.177621725632	181.50340216721375	211.7217225320314	1.16649	0.0243779
ILMN_3139818	SBF1	893.51197771982	750.601296894113	1032.70584497596	883.59960746012	818.9452052896587	955.2478627259686	1.16644	0.318596
ILMN_1232695	RHOX11	46.6110246536987	38.6500426678381	49.0781896312368	49.9366362701028	42.44429398231413	49.505552258410404	1.16637	0.243403
ILMN_2753226	RAD51AP1	249.143077757997	272.325731161883	389.479894315228	236.979633126772	260.4766223951171	303.80717974576703	1.16635	0.604081
ILMN_1244424	ADORA2B	56.361295695501	61.340678821921	77.2445061726876	60.88209116029	58.79830046221611	68.57701558421127	1.16631	0.347452
ILMN_1235277	CLRN1	40.2133328028145	36.480180093051	44.0314313376586	45.3157174244954	38.301300536515306	44.66895902406287	1.16625	0.09395
ILMN_2615448	AI553587	168.649070788343	207.139880078773	213.60378459907	222.432518597104	186.90625537550608	217.9734566185626	1.16622	0.279881
ILMN_2511518	UNC5A	55.6739470356453	53.4930846745387	57.9273867954062	69.9231555237605	54.57262283364763	63.64326889766287	1.16621	0.251074
ILMN_1227383	LOC233184	42.7990646002795	38.7281556530959	49.9842794186345	45.0967300682201	40.712760108429535	47.477653233880986	1.16616	0.165344
ILMN_2479432	ZFP251	1040.79834036284	1033.90461826529	1215.41962684278	1203.8502359202	1037.3457527671233	1209.6210995666045	1.16607	0.00143344
ILMN_1229082	KLHL21	1380.78414307728	1222.26009492011	1354.01407702819	1694.77690947726	1299.106368925123	1514.8438179741636	1.16607	0.352128
ILMN_1237894	RAI16	61.2607067970474	64.2095546717583	75.0036165481906	71.30802330571	62.717802116429176	73.13248004020454	1.16606	0.0469321
ILMN_2939295	FIS1	3821.06007564795	3860.92000427515	4471.68631625397	4485.81901903771	3840.9383337416757	4478.747093174911	1.16606	0.00124393
ILMN_1231852	RNF222	38.5764151645432	47.2583972459806	50.3142826867939	49.2490940231934	42.697301462409236	49.77883926681541	1.16585	0.27157
ILMN_1258988	IGFBP4	3945.95210277828	3515.7879470057	4781.54795815783	3943.59178223521	3724.665198700371	4342.404084623489	1.16585	0.305147
ILMN_1224091	XIST	791.742047981762	423.909583298359	1084.07613260778	420.786899864259	579.3332733752983	675.3999075043344	1.16582	0.812063
ILMN_2476705	ZCCHC14	70.6258491585037	62.623841536623	84.0218104135952	71.5444180884986	66.50460124000124	77.5325191953855	1.16582	0.265989
ILMN_1217827	2810002N01RIK	593.498785812953	671.737887288538	677.855750216868	799.36096783917	631.4076500093306	736.1055824735352	1.16582	0.275133
ILMN_2832675	CHRNA4	71.8304099240754	59.7059368827323	76.7807442112894	75.9120482721081	65.48818153825644	76.34516069100764	1.16579	0.239504
ILMN_1227652	OLFR1044	41.7419918284279	38.4129783701998	44.6430137721993	48.8122859090662	40.04290485509834	46.68112629415631	1.16578	0.128358
ILMN_1245347	9330129D05RIK	42.5504081855042	43.9555216351401	47.6921075411456	53.2950957377435	43.24725872910297	50.41582526687544	1.16576	0.117735
ILMN_2670271	RSHL2A	186.836166238456	226.996508634746	196.524143086958	293.273873254276	205.9396936552799	240.0737316556931	1.16575	0.562006
ILMN_2732934	3110043J09RIK	56.361295695501	61.0503929455157	72.4555522971913	64.5344757668561	58.659008252175035	68.38041447591017	1.16573	0.161056
ILMN_1248099	COL16A1	171.365196493362	164.646465210822	216.365490725124	177.203572149061	167.97224134597363	195.80791058145863	1.16572	0.271034
ILMN_2712635	NAB1	120.057426239605	148.727657149531	152.129401521588	159.496591225048	133.62581984040008	155.76944812061154	1.16571	0.296893
ILMN_2644621	DNAJB12	290.836255597171	343.922345923488	364.610656716853	372.713853856765	316.26743004075223	368.6399910782662	1.1656	0.211607
ILMN_2492447	LOC100045776	126.116539504306	120.161659114313	157.534732977656	130.682295351835	123.10309755888845	143.48170790438243	1.16554	0.253393
ILMN_3161884	E130309D14RIK	47.129679786487	52.4735792001372	58.2135654563716	57.7082942159402	49.72990031111393	57.960379249235295	1.1655	0.104689
ILMN_2770246	FOXB1	39.1471231996184	47.8102588273071	50.0664163242026	50.7807194560394	43.262386579085465	50.42230301690516	1.1655	0.266022
ILMN_2642165	ANGPT2	58.218240607834	50.4930945397403	61.9832296280751	64.4205057466599	54.21825455461205	63.190117901867794	1.16548	0.173489
ILMN_2629877	LRRTM3	57.0363563870416	46.2581732144751	66.0894833859723	54.2207312609172	51.36533513250258	59.86167486667623	1.16541	0.399402
ILMN_2658566	MIDN	5109.05483309716	4389.37483715575	5900.7946822136	5161.65551083712	4735.562978785698	5518.8648642421185	1.16541	0.269528
ILMN_3126277	PALMD	175.856534515312	166.576020168236	187.95563493422	211.660156822038	171.15338629468792	199.4560582327915	1.16536	0.143751
ILMN_2648687	NXPH4	41.176579494492	41.0037163339208	47.6031308605708	48.1621861355674	41.090057011317114	47.88184258299365	1.16529	0.00164146
ILMN_2754447	MKRN3	332.663251599331	328.908225279766	404.729395917154	367.042346513004	330.7804100900357	385.4255144385527	1.1652	0.089816
ILMN_2706451	SENP7	396.068249405362	365.576536846416	493.555725765146	398.285925841562	380.5170941921463	443.36925828340344	1.16518	0.313422
ILMN_1240770	ACLY	7257.03383255356	6375.7469150465	8541.5942908678	7353.84395320275	6802.132832449791	7925.500080538093	1.16515	0.262491
ILMN_1234112	TOMM70A	267.707847083053	258.507453785758	277.972649519403	337.958658634383	263.0674322448659	306.50165377795764	1.16511	0.263534
ILMN_1255546	5930422O12RIK	60.5836710508191	56.3928880162381	65.9996800782524	70.2638097050754	58.45073290542602	68.09837708502444	1.16506	0.0848604
ILMN_1220621	A430048G15RIK	69.8042157991093	63.0217712059703	72.8329254014788	81.9774426313589	66.32635462094721	77.27002629593036	1.165	0.189926
ILMN_2705384	LOC676420	50.1056744254241	59.8031658841048	64.1248335702174	63.4208061607282	54.74009462358082	63.77184833408635	1.16499	0.227033
ILMN_2876265	ZFP786	46.5197189615599	50.4930945397403	57.0669747433124	55.8559804051736	48.46570506541913	56.45823078210115	1.16491	0.0691216
ILMN_2540407	LOC381898	39.8737263326552	37.9240133499755	46.7901025893801	43.8535341416698	38.886652334096404	45.29802822856213	1.16487	0.0651128
ILMN_2604226	SEMA5A	305.790660289567	229.996276945451	419.202750881121	227.654385683219	265.19938422117724	308.9228782860815	1.16487	0.694919
ILMN_2648169	SFN	54.2722359297419	54.1744550892363	82.829875578241	48.1621861355674	54.22332346848761	63.16065139930978	1.16482	0.630264
ILMN_2763498	PYCARD	45.0065408540209	49.0807136273982	56.2337727476749	53.2950957377435	46.999501518803335	54.744719400886915	1.16479	0.0958507
ILMN_2739033	EDF1	4753.25567341025	4164.86681441125	4951.14681137844	5424.24149924563	4449.345661397682	5182.298332124142	1.16473	0.197957
ILMN_1231239	OLFR666	54.3690028023557	46.6211338512875	56.0565973130597	61.3402675208299	50.34624670230791	58.63895186214122	1.16471	0.229131
ILMN_2602881	5330439M10RIK	37.2838932781447	43.3796674726478	45.8823786762925	47.8138723770301	40.21645052079566	46.83817031420864	1.16465	0.191574
ILMN_2800732	SLC22A9	51.419729934853	52.3807897540253	60.9095741053997	59.97558446063	51.8980352511181	60.44077519538777	1.16461	0.00620459
ILMN_2711754	FOXRED1	191.674866466549	226.996508634746	232.975130488355	253.280507365381	208.5893704888572	242.91574517434321	1.16456	0.247652
ILMN_1228573	BSX	44.2875997260335	46.0725070535109	49.6404896530126	55.7431415167275	45.171238091962316	52.6033919028757	1.16453	0.130719
ILMN_1258846	KRR1	231.138768058993	249.953613402281	314.903001357218	248.793743206683	240.3621648132191	279.9033698523141	1.16451	0.344736
ILMN_2768805	PKN2	725.967442092762	721.286456699338	936.025577561119	758.58051546104	723.6231643515638	842.645100330519	1.16448	0.284544
ILMN_2745741	MARCH6	490.65305906228	539.986623064189	637.575876903586	563.399404007084	514.7291408684328	599.341195861568	1.16438	0.191121
ILMN_2527300	D2BWG1423E	48.1774456443531	48.3191574350843	63.0578288891414	50.0484045893528	48.24824951135236	56.17778682691165	1.16435	0.318504
ILMN_2623929	DEXI	403.730281990718	359.698839488076	444.741913528035	442.678294187647	381.0791438772986	443.708904163913	1.16435	0.119021
ILMN_2845839	1700065O13RIK	217.200830054293	229.996276945451	298.840704744383	226.616059408171	223.50700718758017	260.23470733154096	1.16432	0.394113
ILMN_2691067	DHDDS	58.6321451646794	50.2070564959744	64.1248335702174	62.2314299123104	54.25631230339223	63.17103834799263	1.16431	0.194001
ILMN_2734036	PRRX2	1617.89369928398	1473.46661512505	1665.65167740528	1940.11579965014	1543.9923421818228	1797.6532301997895	1.16429	0.23116
ILMN_1235967	MBTPS2	43.1194389244905	43.4593531589156	52.9976661928176	47.9283593089191	43.289062408808576	50.39931733489568	1.16425	0.0945936
ILMN_2611098	DIP2B	50.9428511170935	47.2583972459806	52.9059602181311	61.6794246799338	49.066052367542774	57.12450602319282	1.16424	0.216958
ILMN_2512743	V1RE13	38.3300375172837	45.111957471683	43.6896124547079	53.6431441446019	41.58296553118495	48.411240208547554	1.16421	0.365664
ILMN_1247699	BPTF	73.1547286214854	87.7823792865152	103.865932848661	83.7962848829779	80.13548611229189	93.29297561243638	1.16419	0.393236
ILMN_2629395	RHOQ	40.0404892150132	40.6464789002765	44.9912372145327	49.0264379318244	40.342346238596285	46.965520318359886	1.16417	0.0733245
ILMN_2695020	CREBBP	133.026932121449	104.778360230191	120.094709275036	157.285866754616	118.06076322867959	137.43798761975395	1.16413	0.487633
ILMN_2888448	CCR6	41.658411099842	42.7758415830369	47.1551171427254	51.2121451738711	42.21342906952558	49.14178166086522	1.16413	0.0725792
ILMN_1242204	SLC5A9	43.1977129184544	47.5270763869456	54.5641263749565	50.990736172743	45.31071618962481	52.74717975855785	1.16412	0.121873
ILMN_1242935	LOC633016	1456.74455990973	1694.41980222827	1785.68325495773	1873.04088151319	1571.0941502976052	1828.8405447084144	1.16406	0.195312
ILMN_1245582	CHRNA4	86.448699389045	96.7712813483865	111.933515753795	101.263400542914	91.46448168977601	106.46486951080684	1.164	0.181709
ILMN_2551668	CLA3	86.6401380654347	98.5576468784925	122.885705903127	94.1484750520283	92.40697015353851	107.56161869585009	1.164	0.412634
ILMN_2501191	SULF1	428.676470999214	453.598723066383	557.911123406214	472.18874746809	440.9615627850651	513.2634358296866	1.16396	0.226839
ILMN_2636718	SUFU	91.7930324199078	95.2407315138075	105.677171698413	112.076732834607	93.50099227036397	108.82992299528614	1.16394	0.048476
ILMN_2603383	PKN1	91.0359792797102	101.563691649258	107.471127967126	116.55299736728	96.1558637242302	111.91998076756023	1.16394	0.15562
ILMN_2764344	B230209C24RIK	91.7930324199078	88.6747274979692	94.609536611009	116.55299736728	90.22040864487134	105.00964275504663	1.16392	0.287536
ILMN_2438491	C230004L04	52.4993890581454	49.7159704766928	57.6402280945191	61.3402675208299	51.08872748913567	59.46147501769074	1.16389	0.0668662
ILMN_2626930	AGBL2	42.6335769961192	41.6662963427538	49.7296352642719	48.3875398141284	42.14716186496921	49.05399786247843	1.16387	0.013562
ILMN_3028493	PPP2R2B	67.6143484298016	60.3804592351585	86.4427268158162	63.970420875658	63.89511256017507	74.36247451535819	1.16382	0.445063
ILMN_1238919	DRG1	3686.50654034942	3426.7047119165	4181.7135145866	4091.27868571788	3554.232594010462	4136.248949471795	1.16375	0.0578215
ILMN_2998807	STARD8	805.228967968489	849.878376487807	1015.47111193612	912.686897352415	827.2524934976091	962.7082520182242	1.16374	0.126613
ILMN_2801798	5430437P03RIK	1532.57863140917	1664.34281818741	1730.51488126533	1996.0783464289	1597.1024508444477	1858.559464388132	1.16371	0.207282
ILMN_1252963	ATP2C1	122.71722712993	144.675903274176	153.936854439497	156.171454979677	133.24498370417115	155.05012909640217	1.16365	0.208035
ILMN_2460102	SCL0001602.1_506	69.9861131741624	66.1486953198187	76.2220528549043	82.2180037609548	68.04035623786827	79.16328080803764	1.16348	0.0849969
ILMN_2815374	2510048L02RIK	73.1547286214854	73.7308460825672	84.203724779108	86.7103235355942	73.4422224350728	85.44783331658317	1.16347	0.00990584
ILMN_2744368	TTN	194.661762221567	234.879673446675	221.786067454984	279.045545976609	213.82724602621624	248.77382153872438	1.16343	0.414849
ILMN_1242666	LOC381000	42.1453060346179	38.0875553959184	46.2338603419883	46.9928588840222	40.0650930146361	46.611814754573174	1.1634	0.0981453
ILMN_2515536	SCL000648.1_30	60.4884902251332	65.2800610590701	75.1916535842924	71.073175672973	62.83862136670143	73.10341718646087	1.16335	0.0856913
ILMN_3018758	BECN1	284.799080221316	311.530113574388	363.724149862481	330.12990801157	297.86488515303006	346.5201583395797	1.16335	0.149025
ILMN_2723997	RFWD3	98.71693884263	103.713485709599	126.612997380559	109.427084820286	101.18437540426127	117.70680185831696	1.16329	0.188459
ILMN_1236822	CUEDC2	895.520696231776	1162.54938591066	1127.11109193076	1249.77967511573	1020.3367265146045	1186.8616323281162	1.16321	0.394034
ILMN_2653681	MTMR2	62.90265384655	70.9339647139626	80.686261070721	74.8226306154212	66.79771424506811	77.69915255544295	1.1632	0.16679
ILMN_1226269	MIA3	44.2875997260335	50.9963266019904	54.930360813949	55.6303279491278	47.523729862533145	55.279236485717654	1.16319	0.166321
ILMN_3005587	1700109H08RIK	49.6099650155918	57.5771191330502	56.7836765590088	68.0593350476585	53.44528852844917	62.166383746904984	1.16318	0.326317
ILMN_1232718	LOC381744	49.0428931448075	48.013073146907	50.5758477923891	62.9881364070435	48.52525132235368	56.44181428381687	1.16314	0.304005
ILMN_1248535	CALR3	54.5556038249428	59.3125711900699	68.064245750799	64.3070848553448	56.88438393517299	66.15899959273625	1.16304	0.0960669
ILMN_2617758	SPATA18	41.2546934678986	38.5716858231529	45.7968679524182	46.9928588840222	39.89063894166479	46.39100939856974	1.16295	0.0524593
ILMN_2814350	MKKS	271.714767871508	292.844751129741	293.125264049453	367.042346513004	282.08198023909137	328.00820834082054	1.16281	0.331029
ILMN_2730532	STX17	173.165408025442	222.918164702252	226.183358851413	230.758838854542	196.47319142047894	228.45964470070462	1.1628	0.355929
ILMN_1254015	AKR1C12	84.5344611724493	69.2347845337018	102.952292918915	76.8639338793854	76.50310585163915	88.95683355229433	1.16279	0.483835
ILMN_2942276	LUZP1	1418.77343001392	1192.36518824844	1600.18606106403	1429.3522516848	1300.6521625555515	1512.3589354040596	1.16277	0.282919
ILMN_2537734	LOC385632	124.430154077681	140.62432421897	154.838682776348	152.783905605883	132.279651986374	153.8078629116237	1.16275	0.133901
ILMN_2734549	FBXL12	204.876194943282	196.581663775952	221.786067454984	245.497672741268	200.68608140585292	233.34087384476064	1.16272	0.110732
ILMN_2594846	C9	54.9165263448518	56.09816388709	59.9449717441238	69.4749882781354	55.50420069691298	64.53430257821152	1.16269	0.180487
ILMN_2848354	ZFP771	163.132850873045	220.850377364018	231.303054022802	210.550400066736	189.8103044509968	220.68291859851504	1.16265	0.442265
ILMN_2989898	OLFR774	43.0406238075473	39.9776295095224	46.7901025893801	49.7093417527975	41.48086441284529	48.22763938100174	1.16265	0.0873689
ILMN_1224894	MTBP	206.936367478018	224.967717750208	275.167902627571	228.690556287006	215.76376505578517	250.85513892329965	1.16264	0.275927
ILMN_2984793	1500001M20RIK	1219.58448045952	1103.15664193165	1496.22290131388	1215.38206686022	1159.9106517381758	1348.5112095501686	1.1626	0.321742
ILMN_2728270	B4GALNT1	65.7331294931952	55.9016181914313	72.1732006525531	68.8158724714045	60.618382586938985	70.4745469794534	1.16259	0.216309
ILMN_2739384	SLC5A8	47.129679786487	45.5787035093032	60.9980843556308	47.5974536030699	46.3477043819507	53.88277544812704	1.16258	0.351871
ILMN_1231513	TACSTD2	169.556918231683	153.781646289654	260.578457519311	135.243559298739	161.47675382378858	187.7273503554741	1.16257	0.694125
ILMN_2942314	2310047C04RIK	201.790042117515	232.942747674506	255.333854759889	248.793743206683	216.80758027386466	252.0425866656353	1.16252	0.175016
ILMN_2844671	3110043J09RIK	132.128411653773	115.053732628003	177.928649769805	115.448434056626	123.29585129669172	143.32335465559632	1.16243	0.575601
ILMN_1229627	COX6B2	45.9218515217835	55.4125968469102	63.6810084797315	53.9946334881725	50.444514516845715	58.63815066166659	1.16243	0.351781
ILMN_2741249	STAU2	99.6397456937624	100.485661300958	121.95294320937	110.931998585841	100.06180958735958	116.31201022955878	1.1624	0.0869969
ILMN_2738123	LOC100046518	246.301275179812	200.780290369696	292.172828667494	228.690556287006	222.3790492583081	258.49016754978754	1.16239	0.44507
ILMN_2652085	SFRS12IP1	64.6277757538907	67.6090796424208	77.8922721601835	75.7918020292037	66.10162205314866	76.83485973937533	1.16237	0.0293646
ILMN_3045723	VEGFA	38.2482183198177	40.1700777978845	45.1797610838925	45.9457397773833	39.19737115595315	45.56114074477147	1.16235	0.0284111
ILMN_2814865	QPCT	172.266173942822	243.401592301633	233.805795835917	242.260699056287	204.76782227047525	237.9957048827158	1.16227	0.478001
ILMN_1256102	LOC669001	60.8712511603136	61.4380475788961	67.0789822149689	75.3086271106794	61.153992714901946	71.07479200526011	1.16223	0.122323
ILMN_2592926	PRL3D3	44.6491472946729	54.1744550892363	56.5053428873955	57.8147529210964	49.18173670060822	57.15629832097773	1.16214	0.262718
ILMN_2922728	RWDD3	85.7785982714472	100.485661300958	103.865932848661	112.076732834607	92.84136563394352	107.893254684881	1.16212	0.229134
ILMN_1214478	5330440O04RIK	45.4557689390208	41.4958553270372	49.2682060567133	51.7016554411044	43.43070355949623	50.470266630418394	1.16209	0.100369
ILMN_3007728	HEATR3	584.40758788432	555.250568758842	703.169437357235	623.178259951261	569.6425594701925	661.9666958565132	1.16207	0.14913
ILMN_1243799	ADCYAP1R1	53.5506754343674	55.4125968469102	58.4973273743564	68.4910790195834	54.473681615293266	63.297275388688604	1.16198	0.20389
ILMN_3094743	TMPO	283.791728731832	306.353010009304	370.814257913251	316.563324009481	294.8566606212933	342.616686801924	1.16198	0.229611
ILMN_1254910	GLRA3	47.0433673109477	44.3293756036351	51.4180905089973	54.7521012876507	45.66621397911996	53.058915363642804	1.16189	0.0739477
ILMN_2504886	NOTUM	42.3041746893702	41.8381191948926	46.3251094029122	51.575282675161	42.07050157884297	48.87975667301296	1.16185	0.108705
ILMN_2675249	SLC35C1	1636.88821913161	1654.31455976539	1895.02210893248	1928.93002369715	1645.5783219336174	1911.9008974028313	1.16184	0.00470696
ILMN_2453891	PEX11C	46.3272432034857	45.4818871654044	51.2303531795586	55.5177394470666	45.90261918524023	53.3309797360215	1.16183	0.0679362
ILMN_1234152	NXT1	89.127881936331	101.563691649258	110.148499820043	110.931998585841	95.142822736836	110.53955503017697	1.16183	0.148823
ILMN_2552038	2700018L05RIK	51.8333965102944	48.6964483167043	59.1432279029323	57.6017883605764	50.24044500442638	58.36741982155839	1.16176	0.0474853
ILMN_1227649	GSS	131.242255825781	112.013679245257	146.689729238854	135.243559298739	121.24738326039454	140.85042099628575	1.16168	0.234312
ILMN_2939294	FIS1	1914.79477747856	2226.16955719808	2280.79772886612	2521.91083936885	2064.620507963785	2398.3261902492172	1.16163	0.239848
ILMN_1249991	CD96	47.9720745767594	41.0037163339208	55.8823182401365	47.4947955621614	44.35124956407808	51.51814515639054	1.16159	0.316145
ILMN_2539295	LOC621968	46.8724908289016	43.2166691522566	49.8165044320377	54.8579531784176	45.00747636220922	52.27649058271947	1.16151	0.14073
ILMN_3076219	ESPN	57.0363563870416	56.9818376711896	62.7004506129874	69.9231555237605	57.00909051197468	66.21339260015138	1.16145	0.11101
ILMN_1212653	RFTN2	119.141298938951	121.198075669456	135.779097707916	143.458577433574	120.16528685173705	139.56602810996617	1.16145	0.0351104
ILMN_2522863	GLI2	1021.75878898356	747.654151040003	1307.16714496365	788.337676538208	874.026429774961	1015.1300950655174	1.16144	0.664539
ILMN_1228945	D930026C10RIK	39.4716647067313	42.3316362764514	48.285643956805	46.6790788923953	40.87664557655621	47.47556617492637	1.16143	0.061271
ILMN_2848466	MTHFSD	82.0524391343551	82.1947286521485	107.471127967126	84.6507371672192	82.12355307641802	95.3808691856484	1.16143	0.336567
ILMN_1255317	ARNT	656.325294970727	748.636076398599	852.608811646574	777.318350605741	700.962761969592	814.0936525861359	1.16139	0.203861
ILMN_1255890	OAS1G	41.176579494492	38.8858233311815	45.2735706155539	47.7035020506972	40.01481220254778	46.47265721584533	1.16139	0.0610387
ILMN_1230724	GAS2L2	43.0406238075473	43.2166691522566	53.2704404148296	47.0949410651835	43.12855665562564	50.087605770816886	1.16136	0.136007
ILMN_2532632	GM47	45.1878764273029	44.5266408454966	51.2303531795586	52.9701638782473	44.85604022034488	52.09299572362589	1.16134	0.0145673
ILMN_1246068	AKAP12	42.5504081855042	43.7821166631422	49.9842794186345	50.2658614107658	43.16186899616451	50.12487268785904	1.16132	0.00932186
ILMN_2596655	RARRES2	123.578325507736	131.519758961258	150.318125953978	145.816149898994	127.48722125614523	148.05002663505698	1.16129	0.0497344
ILMN_2740465	IL1RAP	63.4693125158908	47.6189865304003	64.4801732276224	63.2040076218897	54.97585231524811	63.8389016207157	1.16122	0.408334
ILMN_3163283	LOC100046959	74.400013541633	74.7843002947983	81.9022677555067	91.5975556049907	74.59190944488915	86.61436096231311	1.16118	0.116412
ILMN_2758168	LRRC14	70.6258491585037	60.7625615186928	76.2220528549043	75.9120482721081	65.50883531481455	76.06689263878646	1.16117	0.185415
ILMN_2948143	SLC7A11	47.3958207139114	54.7454901058173	61.893361581695	56.5241204213327	50.93827081822199	59.147847157143545	1.16117	0.221452
ILMN_2845391	N6AMT1	167.738386715925	208.202294134675	201.330162466681	233.860785881283	186.87834793978917	216.98670469884638	1.16111	0.373672
ILMN_2827921	MTAP9	41.5752720392234	38.7281556530959	45.1797610838925	48.0454010001966	40.12647015194397	46.59055417537649	1.16109	0.0861954
ILMN_2696855	TAZ	328.906954533919	303.238112564721	381.461879297408	352.454936167685	315.8118492113242	366.67168191472473	1.16104	0.118979
ILMN_3086899	TCTE3	134.861468008243	127.435552400505	153.936854439497	150.486317894053	131.09594071966333	152.20180817845994	1.161	0.0393082
ILMN_3132361	NCOA4	231.138768058993	229.002317856889	306.437532097211	232.825913006118	230.06806304242934	267.1078400007657	1.16099	0.390899
ILMN_2499970	WDR4	62.713517241114	60.8582870422726	80.4051315961158	63.970420875658	61.77893843123416	71.7185478712878	1.16089	0.325006
ILMN_2682650	LRRC56	51.5218169486209	57.9822709120018	61.1758044899124	65.8089311362467	54.65667340950695	63.45009302499989	1.16088	0.164709
ILMN_2680490	HNRPUL1	39.2288489096516	45.975746501468	46.144015675181	52.6722272597867	42.46852496866982	49.30018337006765	1.16086	0.285612
ILMN_2965737	KLHL34	64.5290359752562	60.9542150805731	72.7385072183544	72.8687737853214	62.71616010070935	72.80361136630673	1.16084	0.0346523
ILMN_1213915	TNPO1	48.1774456443531	53.9793956830505	58.2135654563716	60.1994558719622	50.99597436499469	59.198183796806	1.16084	0.12827
ILMN_2624209	ST14	98.71693884263	83.2058613593589	116.429100693712	95.0608475483374	90.63017117472626	105.20384494511111	1.1608	0.377624
ILMN_3121784	A930008G19RIK	90.5606197975931	97.2918657582499	108.36436432325	109.543539786393	93.86592387193194	108.95235681099848	1.16072	0.0543864
ILMN_2642403	LMO4	4772.48674849567	4564.60086422057	5510.0403669842	5325.9408206677	4667.386542452263	5417.208590597921	1.16065	0.0335783
ILMN_1214326	DNM	61.4571709630146	50.3012828988789	69.9501183314732	59.533490977756	55.60013078020017	64.53196679615247	1.16064	0.366237
ILMN_2870329	DOCK4	130.367684993557	112.013679245257	146.689729238854	134.089852036669	120.84272444303375	140.24836572643892	1.16059	0.233238
ILMN_2717037	ADCYAP1R1	44.5598289083763	54.9335355566884	63.3252655325679	52.0623773591741	49.47553886253532	57.41832347366517	1.16054	0.407979
ILMN_2550962	E430033B07RIK	449.480870222885	445.366026860519	493.555725765146	546.257982509017	447.4187181164584	519.2386301232244	1.16052	0.0998428
ILMN_2682984	CACNA1C	52.4094554830244	37.5296511725337	48.285643956805	54.8579531784176	44.34984309352559	51.46699520442351	1.16048	0.492655
ILMN_2671671	SNX8	973.310604982355	800.32850848245	1092.64455765292	960.052321378188	882.591765640083	1024.2050302629493	1.16045	0.332216
ILMN_2842654	WDR31	90.179294464823	83.431134936812	105.677171698413	95.8710527658952	86.73961543032776	100.65476493464736	1.16042	0.139605
ILMN_2466453	1500004F05RIK	188.749174569112	178.860286261422	227.04836910784	200.211034398044	183.73821430241037	213.20785360176006	1.16039	0.161696
ILMN_3060788	9030025P20RIK	67.895690762831	72.0135576260417	78.911238382467	83.430503429364	69.924317939534	81.13941301540068	1.16039	0.0668536
ILMN_1220927	ST3GAL1	44.2875997260335	43.6991176250729	51.4180905089973	50.6781646323742	43.992374677437965	51.04678693020045	1.16036	0.00436826
ILMN_1255400	LOC676124	48.8583699462165	45.975746501468	54.4702615858156	55.5177394470666	47.3951477592611	54.991506529052955	1.16028	0.0429975
ILMN_2421179	RHOBTB1	2415.95315410508	2276.5412714968	2859.32592258386	2589.22043392646	2345.2115182479984	2720.923575922294	1.1602	0.123939
ILMN_1230808	LOC633016	37.4207314815755	37.5296511725337	42.4258224566046	44.552943577644	37.47515175585789	43.47637604658701	1.16014	0.0261503
ILMN_2621901	BC004022	1285.86062757702	1073.52059363086	1363.43754867879	1362.62645957728	1174.9033425107918	1363.0319437969542	1.16012	0.241539
ILMN_2503420	ZFP617	66.540420551309	58.3946286459233	74.0611510886771	70.608237373505	62.33460634380598	72.31408808955784	1.1601	0.166178
ILMN_1216237	LOC383503	47.6754974538526	51.2013699370784	59.0524179380921	55.6303279491278	49.4069912266366	57.315838788985914	1.16008	0.0857045
ILMN_2742013	MID2	56.361295695501	50.3012828988789	66.3591283820059	57.495173579408	53.245145124478384	61.76835439690499	1.16007	0.246149
ILMN_2894369	CBLN2	53.6553078110631	43.2166691522566	54.3759084687417	57.3884107580055	48.15395815437402	55.86185613228275	1.16007	0.314421
ILMN_2773364	DLX2	62.2369994234134	53.5895730872709	70.0412742698384	64.0820340598262	57.75165997037184	66.99542763020037	1.16006	0.230071
ILMN_2589126	PSG-PS1	43.6685986818171	41.7523515399195	44.8126853761969	54.7521012876507	42.6997269712453	49.53371264794468	1.16005	0.284992
ILMN_2645390	PAK2	241.593808360315	263.370951621577	305.490820364392	280.232529251627	252.24748009392903	292.58924322993835	1.15993	0.135613
ILMN_2996704	EG624219	53.3439390985555	44.726095246895	63.3252655325679	50.6781646323742	48.845328343318144	56.64987406913002	1.15978	0.40619
ILMN_2590917	AIM1	52.5888428722741	43.2989051701796	62.8792497573208	48.7071031587262	47.71833317013567	55.34135979963931	1.15975	0.45322
ILMN_2724044	SNCB	44.1036594133031	47.9104873785281	50.5758477923891	56.1926639613332	45.967682317775825	53.3103331405578	1.15974	0.157421
ILMN_2685831	GLRB	37.4207314815755	41.0037163339208	42.186377544163	48.9184379576092	39.17127849175136	45.42787352001431	1.15972	0.230665
ILMN_1237483	RNF216	112.346147645036	136.575777729812	161.995592401557	127.362831949829	123.86994183242797	143.63919176761087	1.1596	0.440029
ILMN_1241908	ERLIN2	728.682461908068	748.636076398599	901.451660176023	813.703928924522	738.5918894919763	856.4547609890218	1.15958	0.107665
ILMN_1234060	LOC242842	41.9876984088411	46.8970244244451	45.7116068048255	57.9212171666036	44.37452104311274	51.45553327657476	1.15957	0.374666
ILMN_2879121	4930415L06RIK	56.6520319480412	52.0010867504408	57.8316938344847	68.4910790195834	54.276765083402246	62.9361192976978	1.15954	0.25885
ILMN_2709166	SUSD2	54.0717289776889	53.9793956830505	67.2587587448222	58.347249001648	54.02554260489511	62.64474075312233	1.15954	0.172701
ILMN_1214570	4930482J15RIK	49.8068341362631	47.169181738087	54.930360813949	57.495173579408	48.4700692301151	56.19813724473001	1.15944	0.0530647
ILMN_2741639	2310076O14RIK	42.7166108137968	40.3622137231766	50.6666187724781	45.7369479317577	41.52272841705158	48.13872146905284	1.15933	0.12736
ILMN_1217071	MMP16	60.7749879281418	59.4116655690155	81.0610533028683	59.8643820005259	60.089460454789496	69.661107228409	1.15929	0.433373
ILMN_1227862	CHD2	73.8240565032228	82.9806678806409	91.6423030021094	89.8330242383256	78.26857296703194	90.73315395622741	1.15925	0.130308
ILMN_2639513	EG317677	41.7419918284279	40.2662568888726	45.9685080027524	49.1366752030077	40.997484874278555	47.52619958820719	1.15925	0.0598531
ILMN_2544305	NNMT	86.831559042507	85.2228488191073	96.4566319615828	103.092408260867	86.02344348494177	99.71933855402209	1.15921	0.0505902
ILMN_3102736	GM129	347.542247923552	351.833844217228	460.35290244551	356.925613613992	349.6814623551559	405.35384811833933	1.15921	0.365869
ILMN_2754795	BC034507	115.326110945699	108.95176324265	134.867883966686	125.190933804981	112.09363557067535	129.9393563709288	1.1592	0.0875339
ILMN_2712316	D3BWG0562E	43.6685986818171	41.2496805974102	55.7102151154386	43.4474344394016	42.44191027465002	49.19823085064116	1.15919	0.366354
ILMN_1238835	D830036I24RIK	53.5506754343674	54.4629760404836	63.7698144167921	61.4539260671478	54.00489934379717	62.60116181418102	1.15918	0.0184277
ILMN_1232665	9930028M01RIK	40.1260528231239	42.7758415830369	48.4510818106153	47.5974536030699	41.4297680287317	48.022371021215775	1.15913	0.0469758
ILMN_2752044	RGS19	89.4148690031012	105.834623764436	116.429100693712	109.193821968344	97.27892382160464	112.7534411585012	1.15907	0.243332
ILMN_2665087	KLF1	449.480870222885	541.00652565615	640.218098089498	510.268355640752	493.12481579026826	571.561926796719	1.15906	0.419681
ILMN_2477036	V1RD10	41.176579494492	38.8858233311815	46.6040170257824	46.1554118099184	40.01481220254778	46.37917202604457	1.15905	0.0365634
ILMN_1214953	RUSC2	314.590798107984	298.040238551557	361.950652200172	347.992886679911	306.20371734227564	354.90315903752463	1.15904	0.0476345
ILMN_2421947	IGSF10	40.0404892150132	40.7389117190181	47.6921075411456	45.9457397773833	40.38819079033771	46.81078040922259	1.15902	0.0188602
ILMN_1256434	PIGK	148.585495921345	186.473223381941	203.244721107707	183.113949339027	166.4548478484704	192.91693436383773	1.15897	0.359144
ILMN_2610066	PDCD11	97.79794467124	94.1542551112802	114.622421538336	107.902319027483	95.9588069534777	111.21162302804578	1.15895	0.053819
ILMN_1243704	FIN15	78.0494125177178	77.7504503178285	89.7339406065416	90.8292846129797	77.89978799903452	90.27995143328208	1.15892	0.00185575
ILMN_1236451	LOC669030	41.658411099842	44.6263898999853	49.2682060567133	50.6781646323742	43.11687020593477	49.968212472369395	1.1589	0.0581104
ILMN_2959253	6030429G01RIK	70.7176849938688	56.6872328281688	77.9847681948157	69.0339004782045	63.31500512766734	73.37296999833627	1.15886	0.363311
ILMN_1216155	C130046K22RIK	49.5130159841768	47.2583972459806	58.9611636933038	53.2950957377435	48.3725725822683	56.05658626640937	1.15885	0.117767
ILMN_1224689	4933434C23RIK	48.9507717400214	44.8250843179523	54.930360813949	53.6431441446019	46.84252844024643	54.282937126298314	1.15884	0.0838006
ILMN_1231682	LOC100048696	172.266173942822	182.626324329972	192.688325311792	219.254863722776	177.37062370518174	205.54282402265193	1.15883	0.173053
ILMN_1256258	4930544L04RIK	54.5556038249428	54.2713991563403	62.7898771286941	63.312254352783	54.41331593827596	63.050524752391055	1.15873	0.00110299
ILMN_2427686	8030443D09RIK	69.170015678942	68.3103972080296	78.6328500815366	80.6716106630808	68.73886270454408	79.64570714800716	1.15867	0.00922555
ILMN_2989955	BMP1	1266.90412364124	1083.40132876512	1363.43754867879	1351.4461671097	1171.5654531313774	1357.4286166334468	1.15865	0.200989
ILMN_2601946	5033414K04RIK	90.083848306234	89.8090111661325	133.044329784226	81.6182241606882	89.94632476328735	104.20576726668004	1.15853	0.608164
ILMN_1254564	3830432E14RIK	68.6278941653674	82.3066812278805	96.4566319615828	78.598219467961	75.15673095877455	87.07077309899587	1.15852	0.394873
ILMN_2670007	OLFR374	43.1194389244905	40.0738452441346	44.6430137721993	51.9471425161118	41.56875897202064	48.15679597702883	1.15849	0.222543
ILMN_2633248	PIN1	37.6319675718786	36.546981463138	45.7968679524182	40.299487649823	37.08550688976568	42.96033419852611	1.15841	0.154211
ILMN_2865726	GDPD2	52.8594133126739	50.5913302750972	52.065259942091	68.9246962430355	51.71293877792439	59.90477632312221	1.15841	0.409105
ILMN_2715619	KCNS1	59.4365861551581	62.8227952942948	65.2828221472394	76.746050132417	61.10623932968884	70.78275737280723	1.15836	0.227694
ILMN_2741538	MAF1	4070.83205879033	3900.23060881555	4349.96406161169	4897.39996552708	3984.618400680507	4615.57297043185	1.15835	0.144879
ILMN_1243503	USP22	75.266108146229	84.2186160659556	100.180527286162	84.8946996945453	79.61662806691795	92.22144966980254	1.15832	0.279602
ILMN_2716558	LOC669251	39.5516352650452	49.503214624975	53.0888965020799	49.4785639004211	44.248537707977	51.251949796871166	1.15827	0.337942
ILMN_3134706	PRB1	38.0866832703543	39.1335291243185	44.5594032838722	44.8746205368057	38.60655810881235	44.71673415747463	1.15827	0.00896792
ILMN_2475156	XIST	1002.54052040886	518.501460817558	1297.86224721385	537.327073251247	720.9845520958057	835.0907272738119	1.15826	0.814571
ILMN_2641660	B4GALT5	56.6520319480412	65.3767546246731	80.1241264478186	62.0124762637226	60.85824505895838	70.48897424063466	1.15825	0.422311
ILMN_2425832	IGHV1S133_AF304553_IG_HEAVY_VARIABLE_1S133_89	44.2875997260335	47.169181738087	52.9059602181311	52.9701638782473	45.70568717589669	52.93805231485605	1.15824	0.0430957
ILMN_2525513	IRAK1	271.714767871508	242.46474789758	286.467484806468	308.510091075356	256.6734358908507	297.2845603588783	1.15822	0.163167
ILMN_1239313	1700047G07RIK	40.2133328028145	45.0183283731613	48.622257171286	49.9366362701028	42.54805543260845	49.27506439360487	1.1581	0.127016
ILMN_2736514	GALNTL4	58.4248938818752	67.7083080518287	75.7545670077262	70.0362816247355	62.895553999065825	72.83933133488395	1.1581	0.220945
ILMN_2631505	LOC384415	38.0866832703543	35.7517646223959	43.5376729714256	41.9257206066606	36.90076063619083	42.72409522581078	1.15781	0.0577562
ILMN_1222022	KIFAP3	150.583247539329	168.493134802585	179.716189396236	189.242137257346	159.2866705868862	184.41766667293476	1.15777	0.141361
ILMN_2637965	OLFR1055	41.658411099842	45.5787035093032	52.252267963199	48.7071031587262	43.574492173614196	50.44855405223164	1.15775	0.124125
ILMN_2474886	WHSC2	698.715735153892	552.203822316295	739.495949014318	699.286912262289	621.154972341459	719.11044966451	1.1577	0.349631
ILMN_1244304	OLFR703	58.4248938818752	62.8227952942948	71.1455375365492	69.1435137763097	60.58395124479703	70.13738271978322	1.15769	0.0641666
ILMN_2722602	TCF12	140.613830201783	117.084800755918	130.301579465461	169.338920728799	128.3111152344263	148.54335675464938	1.15768	0.456364
ILMN_1250922	PDXDC1	74.6885178906376	66.5345941349153	75.4733497355305	88.2431346584722	70.49376018054313	81.60885346479498	1.15767	0.270992
ILMN_2450590	TRIM33	190.692364878898	192.455591140732	265.055327983803	185.548339708626	191.57194943099714	221.76694081472098	1.15762	0.498139
ILMN_2733605	DNAJC6	54.7363449154343	53.4930846745387	67.6174766462245	58.0276853723679	54.11114426193632	62.639329981254974	1.1576	0.198945
ILMN_2677859	INSL6	175.856534515312	197.626158028104	246.087471371411	189.242137257346	186.4238484754507	215.80110990118138	1.15758	0.415687
ILMN_2606415	ADRA1B	44.2875997260335	42.6837093690382	52.3461124613681	48.3875398141284	43.47825934140314	50.3279206886127	1.15754	0.0779545
ILMN_2640570	PAK4	1523.10546892111	1382.80716913519	1721.28315441914	1639.30162285931	1451.2619204585806	1679.7923289620326	1.15747	0.114044
ILMN_2927093	TRIM25	61.1627728833923	60.7625615186928	66.539051259582	74.8226306154212	60.962338783719225	70.55938529987549	1.15743	0.130616
ILMN_2459924	TXK	54.5556038249428	63.419353234407	67.8857116781952	68.2752770035188	58.82075407447964	68.08021569743875	1.15742	0.191815
ILMN_1216794	2610302F08RIK	50.9428511170935	54.0770463281568	63.5921586920881	58.0276853723679	52.48655942188875	60.74624084446854	1.15737	0.116024
ILMN_2747986	SOX17	207.966582461572	175.116289199445	235.457850040839	207.177621725632	190.83588812946292	220.86556406124402	1.15736	0.305845
ILMN_1225154	UGT1A5	44.4699185131734	37.6063391552427	49.5493811597906	45.2071785885382	40.89438638508231	47.32850856558026	1.15734	0.265797
ILMN_3065420	ADORA1	47.9720745767594	53.5895730872709	56.877660766585	60.5389747284134	50.70308665830176	58.67976881140178	1.15732	0.148237
ILMN_3161215	KRT74	44.2875997260335	51.4047504786243	55.7960683111073	54.6471693033592	47.71365646451696	55.21863083651092	1.15729	0.191678
ILMN_2759736	LRRN1	109.327571612704	101.563691649258	134.867883966686	110.239827433402	105.37415134668865	121.93363873351585	1.15715	0.306886
ILMN_2599400	CREB3L2	163.132850873045	203.954988985054	197.48595001219	225.575027913275	182.40547909235704	211.0637313383789	1.15711	0.378194
ILMN_1223949	CLDN4	808.139280806929	638.367924697151	989.383019880318	698.139745568128	718.2549655623465	831.1002405057235	1.15711	0.559782
ILMN_1232733	GJA7	41.4124299760767	38.8858233311815	48.0397390992965	44.8746205368057	40.129246638388864	46.430217130313714	1.15702	0.0880203
ILMN_2635348	IQCB1	1914.79477747856	1814.65081982669	2343.45656745607	1984.88171602712	1864.0504050994261	2156.729953667643	1.15701	0.236649
ILMN_2559248	SLC26A3	46.3272432034857	39.5934671487042	46.7901025893801	52.4778871983074	42.828217122210916	49.55245428515848	1.157	0.272489
ILMN_2816547	9330134C04RIK	488.776147748887	521.578327200919	623.442248010078	547.384829443216	504.91092830178866	584.1770524376082	1.15699	0.182748
ILMN_2724220	1700108M19RIK	39.3103111620651	40.9178811979866	43.3105119060973	49.7093417527975	40.10604246226829	46.399752562150546	1.15693	0.179286
ILMN_2741238	AKAP2	100.568030072458	101.563691649258	110.148499820043	124.113859544533	101.06463474456548	116.92286104823914	1.15691	0.135373
ILMN_2483405	1190005N23RIK	312.649219331986	280.456846500817	353.066325209143	332.370734638921	296.11587953838443	342.5622773832915	1.15685	0.143775
ILMN_2654366	PHYHIPL	44.738169997116	45.111957471683	55.4535143479629	48.7071031587262	44.92467498236155	51.97095384789596	1.15685	0.154236
ILMN_1225931	D11MOH35	368.800660656314	370.466190052179	422.83691651394	432.429766497238	369.63248726548807	427.60644180663974	1.15684	0.00610981
ILMN_3142602	B3GALT4	132.128411653773	149.740143793432	149.411510085207	177.203572149061	140.65890430482446	162.7152522269628	1.15681	0.302378
ILMN_1223908	LOC381693	44.827205127758	44.8250843179523	54.4702615858156	49.3632886230576	44.8261447103127	51.85394145129243	1.15678	0.0977683
ILMN_2650289	RIN1	163.132850873045	142.649911892912	181.516794757434	171.54940330757	152.5479819724909	176.46273779736177	1.15677	0.183397
ILMN_2594180	MTR	74.4961508328324	69.0271599179074	88.1861441469486	78.0255898667664	71.70953713981476	82.95044252528949	1.15676	0.180882
ILMN_1229752	5031425M16RIK	52.7683469494174	47.0792857104646	56.1448098142915	59.2062953980662	49.84271343436816	57.65523562464376	1.15674	0.146695
ILMN_2658107	ZC3H13	56.2635233115596	49.1835165209971	62.8792497573208	58.8823023338389	52.604542848727405	60.84796623335515	1.15671	0.191151
ILMN_3060471	OTOP1	52.7683469494174	44.6263898999853	57.5445148114807	54.7521012876507	48.52690826070007	56.130946041438726	1.1567	0.237745
ILMN_2988818	2810416G20RIK	42.1453060346179	46.988502610703	57.9273867954062	45.7369479317577	44.501065410128334	51.47253513947298	1.15666	0.379504
ILMN_2473666	1700021P22RIK	68.3555520471241	69.1308084590888	81.6223658893216	77.44836851763	68.7420873678201	79.50798118853864	1.15661	0.0323972
ILMN_2546051	3200001D21RIK	43.8356833518906	41.4958553270372	47.0649329949535	51.7016554411044	42.64972654697643	49.32884500030131	1.1566	0.115989
ILMN_2915118	TRPC6	86.831559042507	98.2393140950975	109.256600047444	104.429923307163	92.35947597373993	106.81600237677856	1.15652	0.157407
ILMN_1233362	MTAP7D1	51.2225916827601	46.3484609611986	59.9449717441238	52.9701638782473	48.72461688858951	56.349755784414384	1.15649	0.209037
ILMN_1239177	LOC100045644	992.853228389326	996.017906507717	1224.44660999826	1080.04564793669	994.4343085441916	1149.981839969421	1.15642	0.146585
ILMN_2485085	TNC	110.334464646554	104.778360230191	150.318125953978	102.848620730973	107.52052958640921	124.33829629374574	1.15641	0.527166
ILMN_2641038	EPB7.2	44.3791881712572	48.6037794561616	51.2303531795586	56.3037371095533	46.443473969108716	53.70717212301756	1.1564	0.156932
ILMN_2480782	SCL0001155.1_50	36.7501418659412	40.7389117190181	44.3902877321517	45.0967300682201	38.69316199456915	44.74211465171788	1.15633	0.108255
ILMN_3071356	DBI	270.711565109548	351.833844217228	351.284550005593	362.533788391927	308.61868159033185	356.8648465695113	1.15633	0.385897
ILMN_3160326	PRKG2	83.387435095834	88.183896752907	106.575791820728	92.2559495335332	85.75213680708353	99.1577070716615	1.15633	0.201285
ILMN_1222813	LOC100045542	2749.0340584829	2839.41226959328	3456.7421643611	3019.11302567979	2793.857733526557	3230.525544681416	1.1563	0.172176
ILMN_2616028	PTGES	62.9970720621612	70.5043467463662	78.725589697847	75.4297209015832	66.64508543528498	77.06003671632367	1.15627	0.137409
ILMN_2743831	PEPD	301.831509750065	297.000567637796	330.584091927988	362.533788391927	299.40629540265564	346.1905591271352	1.15626	0.0901795
ILMN_1244084	LOC100048649	42.3041746893702	43.0464974567658	56.4140209227467	43.1546037874414	42.673721986446765	49.34090312284082	1.15624	0.392581
ILMN_2666380	SPAG1	110.334464646554	116.068004516052	132.131529331123	129.566514846498	113.16492893503894	130.84273673678427	1.15621	0.0332757
ILMN_1230440	1700041B20RIK	601.580059315493	608.589675306095	744.891039538857	657.043144762687	605.0747168486199	699.5895590445572	1.1562	0.147799
ILMN_1242510	WDR48	50.761848177886	54.9335355566884	57.3531498273845	64.9947812559899	52.80651277828445	61.05452831177115	1.15619	0.188743
ILMN_2726837	NPPB	5926.7848690529	9264.72778640573	7419.71367590831	9892.70685852925	7410.131473891908	8567.441413279783	1.15618	0.639687
ILMN_1254959	4930505D03RIK	37.4207314815755	39.1335291243185	41.3023167488589	47.3943638656235	38.26754872326598	44.24361003002191	1.15617	0.182701
ILMN_1216718	SPIN1	127.800315078714	124.324034252225	168.19505525616	126.27332897789	126.05019138934772	145.7345173416905	1.15616	0.419702
ILMN_2736783	KCTD12	174.063214697058	168.493134802585	212.67638369077	184.327194172232	171.25553041616706	197.99505315137728	1.15614	0.186551
ILMN_1221445	2610002D18RIK	1257.43139525766	1113.03702347935	1372.87558090127	1362.62645957728	1183.0332613274543	1367.741420095041	1.15613	0.140858
ILMN_1225559	H2-T18	44.9165607986514	46.0725070535109	51.3245290636356	53.8783697044699	45.49086242549505	52.58594823523077	1.15597	0.0339381
ILMN_2649709	ETV1	110.334464646554	145.68893959437	148.504490246419	144.638307899314	126.78529550018396	146.55865100597853	1.15596	0.408239
ILMN_2825848	MFSD9	72.2062053922317	65.3767546246731	80.5925459576171	78.2550161721757	68.70667632993661	79.41518108819086	1.15586	0.107687
ILMN_2621930	KRT4	61.9469921809933	63.914404926205	66.8990372232658	79.0552165413584	62.92300964048413	72.723571653857	1.15575	0.230431
ILMN_2714031	ERRFI1	1456.74455990973	1413.02491460757	1785.68325495773	1539.78433643148	1434.718215320169	1658.1818675319953	1.15575	0.195732
ILMN_2683036	OLFR790	39.2288489096516	40.4577483188144	49.4567025514424	42.8657767015111	39.83856041605271	46.04345738498777	1.15575	0.18644
ILMN_1243329	DAB2	2051.06169037214	1974.96076549455	2487.19310861774	2175.28704947565	2012.6515759300983	2326.017832846786	1.1557	0.173203
ILMN_3072676	ANKRD12	133.026932121449	125.364758460295	145.782003277554	152.783905605883	129.1390305605532	149.24189702558166	1.15567	0.062029
ILMN_2421419	AMBIONRNASPIKE3_EC3	39.3103111620651	40.0738452441346	45.2735706155539	46.469135542284	39.69024220141992	45.86745784777416	1.15564	0.0123079
ILMN_1255983	LOC331453	39.7114354054648	39.6893530039253	46.7901025893801	44.9855834888756	39.70039266934358	45.87897194235735	1.15563	0.0179892
ILMN_2850391	MEIS2	2846.35137749014	2357.15811262921	3401.29859666772	2634.18394213326	2590.2316963631274	2993.2668016303687	1.1556	0.458619
ILMN_1226096	C130087O04RIK	35.8902470502846	36.546981463138	45.2735706155539	38.6893696475758	36.21712569564561	41.85219120680292	1.15559	0.209031
ILMN_2579122	ASK-PENDING	78.908783379968	75.2010213141524	82.5525436532532	95.9876523589408	77.03259765080502	89.0169919820635	1.15558	0.209205
ILMN_2420200	USP8	133.026932121449	140.62432421897	161.106258795456	155.049999848994	136.7728863207235	158.04912338228092	1.15556	0.05037
ILMN_1244628	IFT74	190.692364878898	175.116289199445	238.734816658197	186.775713811045	182.73844509642518	211.16312602555325	1.15555	0.381582
ILMN_1239784	GTPBP10	144.581505882308	171.347127523466	184.248145979091	179.534012939831	157.39639680104042	181.87580659436256	1.15553	0.234461
ILMN_1214544	TRIM21	49.7079196379645	58.6017175143018	56.877660766585	68.3831548299454	53.97193219486967	62.36564665395921	1.15552	0.362481
ILMN_2608995	DUSP4	60.0137310014327	61.2436212425558	64.7472299876325	75.7918020292037	60.625557406133396	70.05218938164575	1.15549	0.210333
ILMN_1214908	LOC233710	37.2838932781447	35.0920717729333	42.0249438351916	41.5673846631012	36.17138453102174	41.79553810926032	1.15549	0.0424994
ILMN_2709087	MEOX2	50.0062366148324	37.3797573551878	51.6955232082054	48.2764874386546	43.234488442776126	49.956764074503525	1.15548	0.43563
ILMN_2763538	OLFR535	48.2797270542956	44.9226845448841	54.0931822299678	53.5257203569832	46.570966796634444	53.80870324827193	1.15541	0.0580744
ILMN_2834198	SCN1B	49.0428931448075	55.6074803879879	56.4140209227467	64.5344757668561	52.22213820517184	60.33779301689701	1.15541	0.257014
ILMN_2749705	EPHA1	57.9133942794386	53.7840194922111	60.9980843556308	68.167363554827	55.81052881657218	64.48316518610335	1.15539	0.1629
ILMN_2768831	SIAH1A	454.169066852116	515.422169590455	613.682259606249	509.206178849563	483.8272478868774	559.008764190566	1.15539	0.328596
ILMN_2667269	C1S	42.9610636455644	42.6837093690382	50.1482945791629	48.8122859090662	42.822161958873856	49.47578087155548	1.15538	0.00911531
ILMN_1237371	LOC100046891	1200.69183223744	951.683611975575	1279.32882994641	1192.28442159692	1068.9615239910638	1235.0400131351696	1.15536	0.35639
ILMN_2490580	1700112D23RIK	52.7683469494174	46.988502610703	53.2704404148296	62.122205418978	49.79463433338156	57.52631782244947	1.15527	0.272636
ILMN_2776103	GLRA3	44.2875997260335	44.8250843179523	49.8165044320377	53.1834071121586	44.55553155287425	51.47243374966562	1.15524	0.0492067
ILMN_2774244	1810013B01RIK	91.6042031007712	100.162781120149	109.256600047444	112.076732834607	95.78795198180318	110.65768285092038	1.15524	0.0898378
ILMN_3000705	STXBP5L	44.827205127758	52.0010867504408	57.2575673421592	54.3298256684964	48.281087214646995	55.77448925720163	1.1552	0.208319
ILMN_1248796	IGSF11	169.556918231683	131.519758961258	212.67638369077	139.919480498928	149.3321298851814	172.50382349502632	1.15517	0.615486
ILMN_1230073	RN18S	20190.5116127196	21143.7495803798	24151.9676625558	23586.2106815235	20661.634045716066	23867.412881633893	1.15516	0.030838
ILMN_1232900	2310001H12RIK	518.126346443888	520.552981779802	656.023079152188	548.514002452298	519.3382467910876	599.8648554856729	1.15506	0.248646
ILMN_1230314	SLC27A6	89.3192182679975	83.0932476502144	105.677171698413	93.6978525399335	86.15000826155658	99.50740701392601	1.15505	0.17633
ILMN_2627713	C2CD3	600.570256990237	597.594786320251	711.952399798168	672.52127943088	599.0806743639617	691.956023751618	1.15503	0.0371862
ILMN_2522542	KLHDC5	188.749174569112	156.788846851773	192.688325311792	204.889977858935	172.02838552086405	198.69551254824128	1.15502	0.278188
ILMN_2499372	3222402P14RIK	88.266717650373	103.713485709599	104.774177783325	116.55299736728	95.6788846071335	110.50676208874644	1.15498	0.274489
ILMN_2874270	HOXA2	224.262874027648	208.202294134675	309.270886210714	201.394159348683	216.08342107110374	249.57033104804123	1.15497	0.576099
ILMN_2652527	CTNND2	64.9263253910726	62.723308829694	79.5630685453008	68.2752770035188	63.815311318534235	73.70339574388932	1.15495	0.207632
ILMN_2785605	732482	372.514870779917	417.844883416423	452.080027242514	459.268080117258	394.5293813544414	455.6598799225439	1.15495	0.130838
ILMN_1217575	AI115600	44.1036594133031	45.4818871654044	47.2449568595006	56.6335294873885	44.78747214363943	51.72667259193195	1.15494	0.257629
ILMN_2723329	CNKSR1	108.322848980137	92.7277802910554	136.689972231807	97.9976786851632	100.22243930742911	115.73806624553784	1.15481	0.515251
ILMN_1242132	TRMT11	42.7166108137968	41.8381191948926	52.7208041439953	45.2071785885382	42.275083143968715	48.819655962214014	1.15481	0.204686
ILMN_2855737	RTP1	45.1878764273029	50.69108362432	57.0669747433124	53.5257203569832	47.86044737339853	55.26799192778368	1.15477	0.160218
ILMN_3034320	EFCAB4B	43.1194389244905	43.618178452413	51.6034648566604	48.6019066183096	43.368091747001614	50.080203475471514	1.15477	0.0421312
ILMN_2755312	IRS3	45.7295676014971	46.8970244244451	51.511044441146	55.5177394470666	46.309617237963906	53.47688046183896	1.15477	0.067831
ILMN_1246582	LOC436541	36.5516992832889	39.0488128087097	41.6134266218863	45.7369479317577	37.779630267558154	43.62649569547426	1.15476	0.129952
ILMN_1249150	PDZRN4	66.1379040785629	62.1272698002271	78.3549085622129	69.9231555237605	64.10122784089566	74.01906820168468	1.15472	0.157164
ILMN_2911128	C4A	48.4790624220945	48.3191574350843	56.597440300417	55.1833217810354	48.39904389012725	55.88590842136195	1.15469	0.00777721
ILMN_1247864	1110054O05RIK	319.40935708122	345.905440929317	403.828551151207	364.785252671762	332.3934934653942	383.8107607503528	1.15469	0.155867
ILMN_2729762	D930014E17RIK	83.9607064782761	76.2315071017706	81.9022677555067	104.187311419798	80.00281990135339	92.37519730225561	1.15465	0.382911
ILMN_2679386	GSN	38.0075069579968	43.2989051701796	48.8909720501831	44.8746205368057	40.56702404082958	46.83976748904227	1.15463	0.206614
ILMN_2592695	SORCS1	43.2756463796706	43.2166691522566	47.6921075411456	52.2773631169818	43.2461477121405	49.93213017429375	1.1546	0.0886187
ILMN_1245773	1700129L04RIK	36.9489818533981	45.2039959223947	45.7116068048255	48.7071031587262	40.86858971187583	47.18559047202618	1.15457	0.306909
ILMN_2706205	CISD1	613.679493903995	717.397828425942	672.62540431237	872.453842846155	663.5151364334175	766.0513160280295	1.15453	0.443489
ILMN_1241487	BDKRB2	41.9073143302888	48.5106339884633	53.9073427874279	50.2658614107658	45.088251096223765	52.05476944119047	1.15451	0.218437
ILMN_2662067	PSMA3	37.8531878492867	35.619818827205	42.1060413019413	42.6780273291653	36.71952741013629	42.391069594989155	1.15446	0.0439473
ILMN_2714330	SIRPB1	46.7867139924874	41.4124903313678	46.417553862075	55.6303279491278	44.01765942040031	50.815585640072456	1.15444	0.318893
ILMN_2833703	SLC26A9	39.6314162859896	38.6500426678381	45.7116068048255	44.6580093342879	39.13765361439481	45.1817370557529	1.15443	0.013917
ILMN_1230072	ARMC8	174.960080474609	220.850377364018	226.183358851413	227.654385683219	196.57059748715307	226.91768025230093	1.15438	0.343069
ILMN_2896042	BC057552	1257.43139525766	1262.24500012118	1344.60665217375	1572.90902247218	1259.835898702438	1454.2846815119121	1.15434	0.208751
ILMN_2932662	RASL11A	217.200830054293	203.954988985054	270.533685720281	218.186496793759	210.47373446885942	242.95431083232884	1.15432	0.328662
ILMN_1235926	A630072M18RIK	197.696499600328	201.836847325657	225.313402609764	235.936923001981	199.75594661147937	230.5639844443495	1.15423	0.0296427
ILMN_1232186	UNG	232.104131986326	267.321487875019	286.467484806468	288.538860455825	249.09119194488673	287.5013071686888	1.1542	0.179786
ILMN_2593058	1700072E05RIK	40.0404892150132	34.4323879550937	42.7498800321275	42.9614610064786	37.13071045055669	42.85553994563461	1.15418	0.197889
ILMN_2743985	METTL4	86.6401380654347	94.6439819952078	114.622421538336	95.2912314052088	90.55367285277453	104.51082094709119	1.15413	0.296421
ILMN_3034381	NUP88	302.823703086924	320.779303998531	384.130537468579	336.842363003046	311.67222640216335	359.71021384240174	1.15413	0.183683
ILMN_2548846	PDE3A	44.5598289083763	41.0872279298988	49.1731737040052	49.5941661715717	42.78831437291905	49.3832213191889	1.15413	0.0723041
ILMN_1239629	GM62	47.4873747469115	47.8102588273071	58.2135654563716	51.9471425161118	47.64854329021158	54.991166391822794	1.1541	0.128576
ILMN_2531903	EG232875	144.581505882308	156.788846851773	172.611614171667	174.915375222134	150.56150764182692	173.75967673926925	1.15408	0.0732205
ILMN_2596596	RGS1	40.5766771058315	39.0488128087097	46.7901025893801	45.0967300682201	39.805415067614476	45.93561392141833	1.154	0.0328175
ILMN_2550423	SCL0002368.1_75	138.662329660411	140.62432421897	169.961727673814	152.783905605883	139.6398811340203	161.1440863250302	1.154	0.116633
ILMN_2482600	TNFRSF11A	41.3329489382826	41.5805937749725	49.3628465948045	46.3646012083028	41.45658644081069	47.84024139649318	1.15398	0.0450525
ILMN_2518284	DLG2	53.2427382593326	60.1889147429853	63.4142914017029	67.2943350397221	56.60938644583643	65.32551241201838	1.15397	0.170288
ILMN_1218981	ALDH1A7	62.4284430548981	67.7083080518287	82.829875578241	67.9511222428627	65.01480026545559	75.02254994851985	1.15393	0.312716
ILMN_1212648	4732496O08RIK	284.799080221316	331.933474355028	345.029954931727	364.785252671762	307.4643852399456	354.7701217536457	1.15386	0.221099
ILMN_2789047	1110001A07RIK	664.052706174376	737.858512631499	917.890036684904	710.683160413532	699.9835298682016	807.6688629527081	1.15384	0.409682
ILMN_2749955	2400003C14RIK	261.743754230332	282.50874882134	305.490820364392	322.246772985508	271.9281164561903	313.7569617380956	1.15382	0.0916547
ILMN_2488662	SLMAP	333.599391520844	444.33833241546	461.273096403584	427.802407247983	385.00778865262424	444.2226255383489	1.1538	0.436198
ILMN_2527000	LOC229274	99.6397456937624	112.013679245257	122.885705903127	120.893630058267	105.64570277214348	121.88559828339703	1.15372	0.136654
ILMN_2909275	SLC46A1	182.178632766742	199.725991710478	208.9357600454	231.792178648645	190.750643767712	220.0674328894072	1.15369	0.175355
ILMN_2890357	2610027C15RIK	539.459138721753	434.089179170131	617.2355774467	504.966863085408	483.91463578151024	558.2862288539549	1.15369	0.435785
ILMN_1249197	AKAP2	1153.57403586056	1402.95103570987	1279.32882994641	1683.67174046297	1272.1666118785645	1467.6408953624607	1.15365	0.485886
ILMN_1253522	SCL0003300.1_40	178.549888417422	161.727160793849	209.875333384625	183.113949339027	169.93047552987133	196.03851959475625	1.15364	0.231937
ILMN_2916149	EVI1	43.3534398983661	47.0792857104646	55.2815746052888	49.1366752030077	45.17797011272898	52.11864134924197	1.15363	0.185218
ILMN_2639819	BET1L	904.560236321948	960.793561109358	989.383019880318	1169.05328475413	932.2529971492112	1075.4726724891932	1.15363	0.248509
ILMN_1251978	LOC385476	46.4252277614937	46.988502610703	52.9059602181311	54.8579531784176	46.70601605653632	53.87311656573674	1.15345	0.0174208
ILMN_1226970	WWP2	1050.26362326618	963.82583055787	1197.4758170215	1124.61995454439	1006.1168962895131	1160.4762810616705	1.15342	0.115335
ILMN_2418496	ZFP78	69.170015678942	63.1212333869872	73.6833969247268	78.8267136202032	66.0764459020918	76.21167907840112	1.15339	0.128752
ILMN_2857595	AI413582	145.581435055529	174.177407384069	172.611614171667	195.394573090328	159.2388046966703	183.65013656816387	1.1533	0.32089
ILMN_2859558	INSM1	47.0433673109477	50.3012828988789	50.4868061380029	62.340227022157	48.645058614661494	56.10132758025186	1.15328	0.326367
ILMN_2772273	CLDN22	36.6839674305914	39.5934671487042	41.3769267387262	46.6790788923953	38.110962456322916	43.94811517644255	1.15316	0.18387
ILMN_2943685	4833439L19RIK	264.716918995213	316.681261079551	328.759483910005	339.074467526013	289.5356415650712	333.8771434987902	1.15315	0.257644
ILMN_1241125	6430526N21RIK	106.32850169109	104.778360230191	124.752345092825	118.736079196148	105.55058527988135	121.70704304536717	1.15307	0.0312395
ILMN_2554862	4933440L10RIK	45.3668584429347	48.6964483167043	57.3531498273845	51.2121451738711	47.002179496887265	54.19573631881751	1.15305	0.166634
ILMN_2796429	PSIP1	1475.7173161551	1704.44314329315	2110.9632827996	1583.96037268922	1585.9622507990314	1828.573812608207	1.15297	0.469107
ILMN_2892413	TNFRSF22	68.4465344273549	52.5657920744862	73.5889146034298	64.9947812559899	59.982883366236244	69.15848037309405	1.15297	0.432073
ILMN_2597778	GNA14	190.692364878898	131.519758961258	218.18836977374	152.783905605883	158.36607548532905	182.5805884857769	1.1529	0.635937
ILMN_2846026	RHOX4D	141.599069728421	94.3492968009378	143.057337594836	124.113859544533	115.58448276712357	133.24938388247924	1.15283	0.576415
ILMN_1246224	LOC674083	39.4716647067313	40.1700777978845	45.9685080027524	45.8412669619893	39.81934005080206	45.90484339586091	1.15283	0.00387472
ILMN_2716958	BC016423	37.4207314815755	37.2342112104846	43.3873433411639	42.6780273291653	37.327354843811435	43.03122383635017	1.15281	0.00364792
ILMN_2757699	ACY1	253.930618518692	303.238112564721	323.254701626079	316.563324009481	277.4913358683481	319.8915173124234	1.1528	0.252478
ILMN_2421769	SCL0001045.1_6	51.8333965102944	54.5575752270811	63.2361790800638	59.424039249151	53.178044617920186	61.30048276824624	1.15274	0.0717644
ILMN_2814107	OLFR725	63.3747069878266	56.785344166502	71.0528120636447	67.2943350397221	59.98962033347897	69.14804220312615	1.15267	0.146174
ILMN_1219262	UHRF2	313.621035286046	335.94860473946	398.433459721462	351.338812229843	324.5928976753685	374.14587862378687	1.15266	0.185971
ILMN_2960822	BC085271	4570.57489107756	4418.60368363065	5358.04926069429	5007.73575226202	4493.946934491447	5179.931934413791	1.15265	0.0640717
ILMN_1253779	POLH	126.116539504306	120.161659114313	140.330254768578	143.458577433574	123.10309755888845	141.8857946377691	1.15258	0.033293
ILMN_2813594	ZFP691	313.621035286046	300.119771144517	281.73537105077	443.802847493719	306.7961429616652	353.6028279186001	1.15257	0.597381
ILMN_2860699	EPB4.9	146.582695088345	186.473223381941	208.9357600454	173.785390113785	165.32920989690817	190.55178447920673	1.15256	0.447714
ILMN_2680850	GAS5	36.6839674305914	39.8814651115215	47.0649329949535	41.2925901193099	38.24931851988115	44.084384844901706	1.15255	0.208908
ILMN_1242688	MINK1	46.2262513217829	47.2583972459806	54.5641263749565	53.1834071121586	46.73947526617465	53.86934329206718	1.15254	0.0139006
ILMN_2677065	4930519N13RIK	304.80335327619	292.844751129741	362.837490869239	326.760151377279	298.76422498966707	344.3266377174218	1.1525	0.126954
ILMN_1245221	CHRNA1	38.0075069579968	39.221021996039	41.7777676952616	47.3943638656235	38.609497101285825	44.49753615249635	1.1525	0.160646
ILMN_1215013	TSHB	38.9023705996322	37.4541354164016	44.0314313376586	43.9535176816655	38.1713853096487	43.992457260862544	1.1525	0.0174341
ILMN_3061460	NTRK2	44.2875997260335	39.9776295095224	50.9463130701914	46.1554118099184	42.07746729204829	48.49173187205951	1.15244	0.184216
ILMN_2688427	HNRPUL1	72.2062053922317	73.6245687273372	89.5621131617313	78.8267136202032	72.91193819561094	84.0231339895152	1.15239	0.159207
ILMN_2525771	AY358078	46.0217197369515	48.5106339884633	55.9691170605894	52.9701638782473	47.249791551697776	54.44899726184335	1.15236	0.0652025
ILMN_2742937	SLC4A8	67.5194648617329	69.9711079113699	81.9954227740587	76.5092837971911	68.73435648900964	79.2048677234621	1.15233	0.0678645
ILMN_1232604	OLFML2A	44.1036594133031	45.3875587042003	50.9463130701914	52.1721880490227	44.74100390795172	51.55560712378828	1.15231	0.0168391
ILMN_2741968	PARD6B	87.7883555815085	85.3334635515178	101.108880890039	98.3570281276563	86.55220644941608	99.7234628442947	1.15218	0.018956
ILMN_1235584	PLEKHA5	82.6240630728954	80.542226018391	92.7060801104183	95.2912314052088	81.57650374081337	93.98976823288633	1.15217	0.0170923
ILMN_2771349	0610007P14RIK	755.11325955334	920.184704912966	953.997977797834	966.861842918877	833.5728354006975	960.4083730135297	1.15216	0.289096
ILMN_1217428	EG625349	89.5105047476275	72.8759904852114	91.6423030021094	94.4888738851373	80.76612342012321	93.05470439966942	1.15215	0.306118
ILMN_2520635	YTHDF2	218.218438274738	195.541694954889	233.805795835917	242.260699056287	206.56912472741675	237.9957048827158	1.15214	0.133413
ILMN_3062470	CRLS1	227.235398688141	180.736593847565	251.076016387684	217.113077505406	202.6567343082584	233.47780752295895	1.15209	0.406037
ILMN_2772256	SMURF1	72.3005215358791	76.943521645567	83.5652994121291	88.358801891046	74.58590177628541	85.92863164116054	1.15208	0.0771817
ILMN_2684638	ARID5B	57.9133942794386	52.3807897540253	61.1758044899124	65.8089311362467	55.0776663421141	63.45009302499989	1.15201	0.150222
ILMN_2685487	EDC4	1304.82981109396	1043.82815796191	1420.23213161079	1272.55646759589	1167.0553106721188	1344.3680986131762	1.15193	0.373303
ILMN_3093817	SHPRH	65.3284791017619	59.8031658841048	79.7498946757462	64.9947812559899	62.50479879720392	71.99532595688663	1.15184	0.332257
ILMN_1256408	TSHZ2	80.5293224532658	83.8814771115305	94.609536611009	94.7169730721872	82.18831132326952	94.6632395999474	1.15178	0.0202097
ILMN_1249030	MPO	81.2910255294296	140.62432421897	99.249638417835	152.783905605883	106.91817212309176	123.14116853208967	1.15173	0.724634
ILMN_2747281	MRPL1	78.7179459804288	85.0009419393114	89.9058971235422	98.7175002809472	81.79914153500806	94.2087332711362	1.15171	0.144668
ILMN_2589412	SLC20A1	99.6397456937624	109.976895061754	119.171161330463	121.967289451362	104.68079984477933	120.56111947160885	1.1517	0.108312
ILMN_2706430	IL6RA	49.3221312505361	48.2191954411347	48.5359105254761	64.9947812559899	48.76754542052427	56.1656557663455	1.1517	0.436557
ILMN_1215803	SLC38A4	136.742377940379	133.542921389325	143.965816286274	168.240786966268	135.13318107660083	155.63072392122277	1.15168	0.214989
ILMN_1256968	9330151L19RIK	91.5096768142804	102.641024048112	113.723860611187	109.543539786393	96.91566921055392	111.614131047658	1.15166	0.14427
ILMN_2737130	KLF12	54.7363449154343	49.9197464899078	63.147033160239	57.3884107580055	52.27259762019325	60.19890262412755	1.15163	0.167304
ILMN_2594539	6430590I03RIK	241.593808360315	289.733576767662	305.490820364392	303.855260263999	264.5710456969076	304.6719428009164	1.15157	0.260696
ILMN_3163221	5730494M16RIK	909.580926716526	852.928700469083	1006.81112841284	1021.82456201202	880.7994537894488	1014.2900671500615	1.15156	0.0505596
ILMN_2657876	ADPGK	61.065169958615	52.5657920744862	66.539051259582	63.970420875658	56.65632380447674	65.2420961783299	1.15154	0.210182
ILMN_2602548	RNF185	81.2910255294296	73.1977482503925	88.2724398831091	89.3847229173897	77.13831746751687	88.82684042671814	1.15153	0.11618
ILMN_2661107	ATL2	230.169278572041	288.698112081938	313.031146910381	281.419636331295	257.77788148522353	296.8048374334348	1.1514	0.377008
ILMN_1241856	D930020B18RIK	55.7718513816598	48.8841120128387	56.597440300417	63.8594155594273	52.21453274811959	60.11887773190886	1.15138	0.255456
ILMN_2657297	STEAP4	36.2872545827591	37.3797573551878	37.6071953805065	47.8138723770301	36.829455214399545	42.40454740215457	1.15138	0.364112
ILMN_2779272	OLFR313	48.6712327431039	51.2013699370784	53.2704404148296	62.0124762637226	49.92027436796901	57.475489748088854	1.15135	0.220538
ILMN_1252342	LOC382462	48.5759166635339	53.3023496686012	58.4973273743564	58.6677178554105	50.88428534894164	58.582460666092885	1.15129	0.0936796
ILMN_2661799	6230427J02RIK	249.143077757997	218.766883608648	282.67955079674	255.559882219647	233.46146297362253	268.77788731128453	1.15127	0.229003
ILMN_2417540	ZCCHC6	133.937995264687	175.116289199445	166.427162410454	186.775713811045	153.14935427080593	176.30811682040977	1.15122	0.436337
ILMN_2742778	PPP2R2A	136.742377940379	138.59949468654	161.995592401557	155.049999848994	137.66780482295925	158.48475187663672	1.15121	0.0254962
ILMN_2615070	DOK5	95.322676477174	74.2596762694863	89.8198996715572	104.429923307163	84.13460106481713	96.84980761032928	1.15113	0.436306
ILMN_2505500	CPNE3	37.2162775568459	34.7622298640135	41.6134266218863	41.1959925946129	35.968330446574846	41.40418354407795	1.15113	0.0550977
ILMN_1224045	DSP	76.6130966251475	91.9909681103215	92.8851100758123	100.533018078782	83.95065770127671	96.63343339911555	1.15107	0.293475
ILMN_1249385	2810021J22RIK	56.361295695501	53.3023496686012	62.4318589038684	63.7489916597839	54.81048705254338	63.086987981417444	1.151	0.0420603
ILMN_1239103	SUMF2	235.929458475477	232.942747674506	283.62494479285	256.707566897604	234.43134669799582	269.8308164188067	1.151	0.107526
ILMN_2434160	WDR17	42.7990646002795	39.8814651115215	46.3251094029122	48.8122859090662	41.314518049492015	47.55243931644012	1.15099	0.0853018
ILMN_1234235	HSD17B3	38.1669970087319	41.0037163339208	47.6031308605708	43.5471882009995	39.55993830459859	45.53001755481852	1.15091	0.133149
ILMN_2917629	WNT16	46.7867139924874	44.5266408454966	51.8797026406434	53.1834071121586	45.6426906556182	52.52751037689743	1.15084	0.0367235
ILMN_3149680	FBXL12	575.330463036527	537.945884417848	673.4974027684	608.620512507105	556.3242352897406	640.2377171372425	1.15084	0.146968
ILMN_2616877	SLC39A1	70.5341323596717	49.8193100941924	65.9099178815407	70.608237373505	59.278679238418384	68.21864207859937	1.15081	0.511094
ILMN_3162050	DAAM2	76.8050393801108	65.2800610590701	72.9273796494288	91.0490953691162	70.80845754836015	81.48602300223385	1.1508	0.414633
ILMN_2975455	IL22RA1	52.7683469494174	44.726095246895	54.5641263749565	57.2814605173119	48.58108800429283	55.90628632460475	1.15078	0.244716
ILMN_2760064	BC057079	739.564835376077	770.359519456289	859.085489847951	878.023998617301	754.8051478276259	868.5031243181576	1.15063	0.026112
ILMN_1260358	5930430M20RIK	42.4675494201465	40.4577483188144	49.7296352642719	45.7369479317577	41.45046955291459	47.69152690727469	1.15057	0.101172
ILMN_1233245	E330009J07RIK	43.0406238075473	37.7631291049218	45.8823786762925	46.8891855835694	40.31561277719563	46.38305044699288	1.1505	0.168768
ILMN_1231106	C230076M22RIK	38.9838436494089	45.7770490269299	48.285643956805	48.9184379576092	42.244115826907304	48.60101108150089	1.15048	0.224058
ILMN_1236823	LOC230143	73.6324845722203	70.9339647139626	77.2445061726876	89.4971901488995	72.27063070464565	83.14545241259357	1.15047	0.206222
ILMN_2725128	HSPA14	35.4265175428226	37.7631291049218	40.7550144867779	43.4474344394016	36.57616923226633	42.07969605393016	1.15047	0.0901474
ILMN_1240553	HTRA2	1266.90412364124	1182.4179105725	1420.23213161079	1396.05860603937	1223.9322394526423	1408.0934947328185	1.15047	0.0587441
ILMN_2514543	COPS2	51.419729934853	45.5787035093032	50.8521717077847	60.9968762633264	48.41120350940583	55.69401785992075	1.15044	0.327712
ILMN_2674304	KRT79	57.0363563870416	62.2264367402153	56.877660766585	82.5802571255447	59.57490430215243	68.5344573977506	1.15039	0.540429
ILMN_2746641	A830039N20RIK	49.7079196379645	46.4386789569097	51.8797026406434	58.8823023338389	48.04550053525617	55.270212012222494	1.15037	0.190588
ILMN_2948945	SESN2	109.327571612704	99.4113813230987	132.131529331123	108.843038655756	104.25164224470944	119.92329696364914	1.15033	0.324091
ILMN_2613682	ACE	38.2482183198177	40.1700777978845	43.0738739987444	47.1955232562648	39.19737115595315	45.08762604135597	1.15027	0.114159
ILMN_1218482	LOC100045228	83.8651239657721	94.941150986044	110.148499820043	95.6384772901306	89.23144847472588	102.63739473788853	1.15024	0.274895
ILMN_2631446	SHOC2	88.4580815950938	101.563691649258	102.952292918915	115.448434056626	94.78464708489989	109.02147036262083	1.1502	0.259248
ILMN_3077027	PDZRN3	71.3641961039196	56.9818376711896	79.9369289104784	67.2943350397221	63.76882496901197	73.34372826730436	1.15015	0.427538
ILMN_1245164	D15MIT260	62.5237053622697	59.4116655690155	70.4990989357052	69.6981972495523	60.94782582766041	70.09750426039774	1.15012	0.0332439
ILMN_2657135	KRTAP13-1	43.750857622918	37.7631291049218	46.6040170257824	46.8891855835694	40.64688530336984	46.74638385224828	1.15006	0.198074
ILMN_2860281	LOC436177	65.1269418808986	69.548640000099	78.1697937448772	76.6278322566487	67.3014876149256	77.39497298028651	1.14997	0.0553623
ILMN_2718349	9030221M09RIK	87.3100077347854	98.345300035567	104.774177783325	108.373649181928	92.66352522317042	106.55871614473878	1.14995	0.152431
ILMN_2769877	RECK	352.163365206552	327.897061712694	480.630485407502	317.704232946287	339.8136734948768	390.7663492382527	1.14994	0.57439
ILMN_2725198	AZGP1	49.1352091874656	48.8841120128387	54.930360813949	57.8147529210964	49.00949979028892	56.35410578054749	1.14986	0.0322829
ILMN_1218319	1700013H16RIK	42.7166108137968	41.0037163339208	49.1731737040052	47.0949410651835	41.85140132128692	48.12283987441053	1.14985	0.0425133
ILMN_2961541	OLFR1309	39.8737263326552	43.618178452413	42.5872790995016	53.9946334881725	41.70394838310197	47.95294074648705	1.14984	0.385847
ILMN_2959037	MAT2B	619.70988080913	764.41183975113	767.594544790567	815.912385211783	688.2685305178933	791.3847963637064	1.14982	0.329661
ILMN_2997382	MTERFD3	88.6494528856174	91.1745864003382	99.249638417835	107.665927744188	89.90315456902742	103.37216452474718	1.14982	0.0833824
ILMN_2592321	CDH13	196.680543876001	249.015371885034	209.875333384625	308.510091075356	221.30630080463854	254.45757645816192	1.1498	0.59958
ILMN_1241610	ADRB2	118.209623633233	121.198075669456	153.936854439497	123.040012716317	119.69452330812165	137.6240986446253	1.14979	0.341196
ILMN_1253985	A330021D07RIK	289.831259722703	273.334423291239	386.803089462028	270.749156958414	281.4620049457446	323.614910627978	1.14976	0.520813
ILMN_1250533	LOC209654	54.5556038249428	60.6669871854143	68.1534567291549	64.1942568616277	57.530201791236095	66.14424016707122	1.14973	0.14922
ILMN_2987207	ZFP382	91.7930324199078	96.153004419784	102.033212055925	114.334501546577	93.94772936040958	108.00887205044955	1.14967	0.151318
ILMN_2464610	D730040F13RIK	41.176579494492	42.3316362764514	45.2735706155539	50.8846674932326	41.750113607860065	47.99719353257904	1.14963	0.145869
ILMN_2774701	UBE2Z	87.0229572202178	80.0076304857315	88.0133668415094	104.5511098499	83.44159996698771	95.92650929178129	1.14962	0.282809
ILMN_3009469	TRIP6	700.547180989576	657.066142733014	895.03376465341	679.582136314657	678.4584246770814	779.9031721033804	1.14952	0.428198
ILMN_1221587	PPP1R3E	47.5805583418682	47.9104873785281	57.7359618775672	52.1721880490227	47.74523787668669	54.883617412372175	1.14951	0.111127
ILMN_2692986	2810410P22RIK	638.663403916048	706.716977337434	789.653403607734	755.270809800065	671.8290484577055	772.2707851551753	1.1495	0.127989
ILMN_3128178	MED15	792.699918162699	628.476081035871	809.993612357785	812.599913071838	705.8278387853145	811.2957161175448	1.14942	0.353112
ILMN_1259737	DCUN1D4	458.849408492115	389.05039149119	511.094286978828	461.439619111811	422.51099631767994	485.6327348045365	1.1494	0.287828
ILMN_2649083	CLNS1A	274.728688379174	305.315252900939	351.284550005593	315.420144528883	289.61847139233146	332.8696795046489	1.14934	0.206178
ILMN_2821817	OLFR1316	49.7079196379645	45.0183283731613	54.0931822299678	54.6471693033592	47.30504676045252	54.369470178387	1.14934	0.107755
ILMN_2809701	EMID1	62.3328881606689	60.9542150805731	70.9602100763689	70.7238683029453	61.63969720511876	70.84194062976002	1.14929	0.00653836
ILMN_2945560	KCTD12B	96.8810983317709	81.3057543191955	97.3862035820032	106.834799957215	88.75241280740924	102.00115478893332	1.14928	0.295513
ILMN_1252144	MIF4GD	241.593808360315	287.66360348957	299.792550616883	306.187156686273	263.62425057967783	302.9729833980399	1.14926	0.254329
ILMN_1216726	RAPL	47.4873747469115	42.5922945012039	52.1586109616868	51.2121451738711	44.97328373945455	51.68321155498533	1.1492	0.127849
ILMN_2792877	ZCCHC4	66.3395965418439	72.4453463217128	79.9369289104784	79.3984570400035	69.32528432193102	79.66723803426619	1.14918	0.0877567
ILMN_2821420	UIMC1	44.1036594133031	39.221021996039	45.5403752733441	50.1582965976633	41.59075132712768	47.79359423740052	1.14914	0.208823
ILMN_1242689	LOC236371	399.893886486624	401.859770482664	476.93950230665	444.924594322265	400.8756234057332	460.6540074503306	1.14912	0.0574318
ILMN_1237761	STRA13	113.346630473132	129.486819852644	138.510738950494	139.919480498928	121.14823449385742	139.2133278011691	1.14912	0.172776
ILMN_1227293	MDM4	49.1352091874656	54.0770463281568	60.9095741053997	57.6017883605764	51.546939614047425	59.2325957286364	1.1491	0.129101
ILMN_3065459	MUP2	40.5766771058315	40.1700777978845	47.6031308605708	45.2071785885382	40.372865592138616	46.38968892100245	1.14903	0.0340419
ILMN_1248231	E430038L21RIK	48.5759166635339	47.0792857104646	55.7960683111073	54.108972910283	47.82174671893772	54.94604579718186	1.14898	0.0240221
ILMN_2914843	PSMB10	933.632288480223	1043.82815796191	1058.41638919904	1215.38206686022	987.1938370442125	1134.1870651279098	1.1489	0.258604
ILMN_2444696	LOC100048079	52.3185332139455	48.2191954411347	58.0229717352108	57.3884107580055	50.2270602189371	57.70481899582061	1.14888	0.0778436
ILMN_1256860	7420700D11RIK	420.066482597929	458.750483188888	535.032975452955	475.384685378831	438.982575808262	504.32775325476854	1.14886	0.200461
ILMN_1232768	VCAM1	53.0466466213713	48.1166555708828	57.7359618775672	58.347249001648	50.52155208097685	58.0408006838299	1.14883	0.105576
ILMN_2894763	LOC229571	46.7867139924874	48.9809440283129	55.4535143479629	54.5423496522193	47.87125880248721	54.99604503062879	1.14883	0.0294868
ILMN_2458992	4921517J08RIK	42.1453060346179	40.7389117190181	45.2735706155539	50.0484045893528	41.43614245939527	47.6011552314844	1.14878	0.119965
ILMN_2679695	MTERFD2	353.086887504121	389.05039149119	441.99447107499	410.14599589517	370.6326912374085	425.7725478694119	1.14877	0.151784
ILMN_1247388	LOC546908	38.4121842995906	38.8065609972748	40.8416949692256	48.1621861355674	38.608869098441936	44.35115911901186	1.14873	0.2352
ILMN_2709371	FBXO45	47.129679786487	48.4160729644805	51.511044441146	58.4539173720686	47.76854629706829	54.87278319451001	1.14872	0.165126
ILMN_1217875	MICAL2	301.831509750065	346.895606469312	312.093095418021	442.678294187647	323.58001271138	371.6945508174583	1.14869	0.537885
ILMN_1248928	OLFR1080	46.0217197369515	41.6662963427538	50.2306653095108	50.3710553834932	43.789891673341494	50.30081136776106	1.14869	0.108212
ILMN_2626086	GLA	43.431294064747	44.4274729421298	47.8685419817786	53.1834071121586	43.926559641101306	50.456041819413336	1.14865	0.123614
ILMN_1227692	LOC195488	41.4124299760767	41.0037163339208	47.780685517547	46.8891855835694	41.20756643430193	47.332836705002464	1.14864	0.00584663
ILMN_1251750	2810031B20RIK	60.2037584659032	61.1468596789643	66.539051259582	72.9906201477189	60.673476668646906	69.6902189369337	1.14861	0.0980915
ILMN_3149251	LGSN	361.397595068661	349.860944140759	473.249982099494	352.454936167685	355.58248525612373	408.41069064390933	1.14857	0.448739
ILMN_2492961	6530401N04RIK	42.7166108137968	91.8997707249503	59.2336215628625	87.4240557130376	62.65498176469974	71.96140237374948	1.14853	0.777791
ILMN_2660663	AK2	221.255158302874	270.315901042017	277.972649519403	283.793792029502	244.5583518852616	280.86814039260327	1.14847	0.302885
ILMN_1218694	C630017J20RIK	48.4790624220945	60.0928670975524	62.0730495565748	61.9021490385748	53.974492634436785	61.98754040071222	1.14846	0.326374
ILMN_1245601	1700074A11RIK	43.0406238075473	45.4818871654044	49.8165044320377	51.826474680554	44.24442106688125	50.811551891481415	1.14843	0.0552161
ILMN_2732996	GPR68	88.4580815950938	115.053732628003	99.249638417835	135.243559298739	100.88326158797597	115.85712908034999	1.14843	0.565776
ILMN_1248106	MAPK12	194.661762221567	198.674448534461	202.288380812769	252.149465147312	196.65787108609766	225.84708771081264	1.14843	0.337469
ILMN_2476568	ZXDB	45.2778309086383	44.3293756036351	52.4400163923632	50.4742523037789	44.80109343383158	51.44774648322744	1.14836	0.0240305
ILMN_2496121	2600001B17RIK	399.893886486624	516.448859417658	483.39948605783	563.399404007084	454.44993295643826	521.8687405299459	1.14835	0.451374
ILMN_2741828	DOC2A	46.7867139924874	45.3875587042003	53.9073427874279	51.9471425161118	46.08182643852836	52.918167187114584	1.14835	0.0286855
ILMN_1249029	9830166G06RIK	322.276992619246	384.151324657244	395.742389338569	412.51815504593	351.8566947227751	404.0432159106431	1.14832	0.265061
ILMN_1254067	MPRIP	1078.50803655759	943.570743459716	1251.7419425377	1071.85060287168	1008.7857204986219	1158.3092660204354	1.14822	0.309548
ILMN_2639579	RAB3GAP1	1229.03899437025	1242.23562363198	1307.16714496365	1539.78433643148	1235.619691345014	1418.7161431776574	1.14818	0.234254
ILMN_1241320	CLSPN	566.281772002674	497.93545799364	560.642292660373	663.022831157845	531.0101444375628	609.6873298228409	1.14817	0.32118
ILMN_1221684	SCP2	133.937995264687	147.714871972513	164.657058885739	158.393936701651	140.65786086379347	161.49513851081633	1.14814	0.119736
ILMN_1244199	EG240038	83.2919465229016	78.4569028060507	100.180527286162	85.988197693974	80.83828395552483	92.81348493278902	1.14814	0.234196
ILMN_2802714	PGAM5	1570.47456525536	1704.44314329315	1895.02210893248	1861.87177338383	1636.0882019212124	1878.3738111887315	1.14809	0.0809252
ILMN_1253808	OAS1G	75.3624079498213	76.1291743672545	79.9369289104784	94.6028075032841	75.74482091567789	86.96124365556007	1.14808	0.243353
ILMN_3076469	DPPA4	41.2546934678986	47.5270763869456	50.2306653095108	51.4502883971579	44.27996124398532	50.83681949685135	1.14808	0.194271
ILMN_2646078	FGFR2	46.7867139924874	45.5787035093032	56.4140209227467	49.8235060008745	46.178758810064934	53.01645320066148	1.14807	0.161604
ILMN_2627838	MLXIP	42.7990646002795	37.9240133499755	46.8824713169958	45.6325461985067	40.287867866982786	46.253286783459785	1.14807	0.155647
ILMN_2847887	MST1	56.8443952715954	61.1468596789643	65.7305210370686	69.6981972495523	58.95639287819284	67.68529249813028	1.14806	0.0982276
ILMN_2557096	6720451B11RIK	41.658411099842	38.0875553959184	44.0314313376586	47.4947955621614	39.83298934892	45.73033817600129	1.14805	0.14283
ILMN_1247253	LOC383334	42.8805688022512	42.0063332256897	48.2042489037073	49.2490940231934	42.44120005389194	48.72387080863032	1.14803	0.0114001
ILMN_2628745	TMCO3	343.838607337127	344.914364328018	387.694882387687	403.024403235116	344.37606577855564	395.28533821988134	1.14783	0.01933
ILMN_2982097	GATAD1	603.599161153472	620.537828552757	638.456883414921	772.910865054492	612.0098959808095	702.4743853410042	1.14782	0.28951
ILMN_2632778	AOF1	47.9720745767594	57.5771191330502	51.7875058474952	70.2638097050754	52.55562627317502	60.32236281818612	1.14778	0.519251
ILMN_1253322	TEX261	1153.57403586056	878.389022127037	1058.41638919904	1261.18279266387	1006.6214627707359	1155.3599168792625	1.14776	0.484574
ILMN_1241689	CLDN18	51.419729934853	53.4930846745387	63.858586675546	56.742464411572	52.446162560734656	60.19546147186223	1.14776	0.157444
ILMN_1230696	IGL-V1	39.4716647067313	40.1700777978845	46.8824713169958	44.552943577644	39.81934005080206	45.70286751798651	1.14776	0.0361804
ILMN_1236954	4832436M01RIK	54.4633367262873	61.1468596789643	62.4318589038684	70.2638097050754	57.70842233548299	66.23216932545337	1.1477	0.237716
ILMN_1251262	BRD1	66.3395965418439	70.0773443984392	76.1286859008061	80.4378045855216	68.18286261309578	78.25359007637664	1.1477	0.0711319
ILMN_2678521	GPR146	121.844441735364	138.59949468654	138.510738950494	160.594812948182	129.95221450550588	149.14458157462187	1.14769	0.295377
ILMN_1229730	LOC100042744	49.8068341362631	42.7758415830369	53.1797864236979	52.7696723029381	46.15765642626783	52.97433248960078	1.14768	0.212344
ILMN_2998139	ATG5	1409.27704181969	1352.60795732505	1618.95384961019	1550.82152745655	1380.6517811674385	1584.521530915291	1.14766	0.0435456
ILMN_2940939	9530015I07RIK	46.5197189615599	44.8250843179523	50.0664163242026	54.8579531784176	45.66454122072581	52.40745292918047	1.14766	0.107884
ILMN_1221498	GUF1	38.7396849389734	39.3112482965444	46.0556243317056	43.5471882009995	39.024420220752596	44.78384687013071	1.14759	0.0414774
ILMN_1236521	ANTXR2	72.3005215358791	70.8263641987444	81.9022677555067	82.3385778447334	71.55964693917468	82.12013303232641	1.14758	0.0059185
ILMN_1260244	ZFP777	839.548012767686	617.555355867004	860.010299767114	793.848595586117	720.0467844468051	826.26749219591	1.14752	0.477262
ILMN_2945095	TNFRSF10B	87.5970211819502	93.8638409083794	99.249638417835	109.077013184461	90.67630815307008	104.04736478284862	1.14746	0.143061
ILMN_2761879	WDR45L	95.0471824503231	65.5699548126723	81.6223658893216	100.533018078782	78.94453406246382	90.58555506030824	1.14746	0.584417
ILMN_1259590	NKAIN3	46.2262513217829	52.4735792001372	57.6402280945191	55.4055757552361	49.250957958795304	56.51185737736789	1.14743	0.174133
ILMN_2745130	PTDSS1	53.4467353435493	49.503214624975	55.0194215115702	63.312254352783	51.43719676183723	59.02036605345238	1.14743	0.22766
ILMN_3007409	KRT73	50.0062366148324	58.0848116185239	60.2955470575923	63.4208061607282	53.89436736361113	61.83843628597525	1.1474	0.224002
ILMN_2743487	1700009P03RIK	191.674866466549	208.202294134675	222.674792197964	235.936923001981	199.76773244518992	229.2099589923901	1.14738	0.112467
ILMN_1254347	4930532K22RIK	43.750857622918	43.9555216351401	52.4400163923632	48.2764874386546	43.8530702323122	50.31520438842282	1.14736	0.080072
ILMN_1219468	ZNFX1	215.158946254967	206.07764721244	241.995998976908	241.19398141323	210.56934587192762	241.59465738983633	1.14734	0.0238729
ILMN_2906847	SEC22B	2583.01657914232	3268.00253431417	3207.6867669501	3464.14240777799	2905.392353334162	3333.449228690921	1.14733	0.382332
ILMN_1213273	LRIG3	773.716695970672	532.838788599696	989.383019880318	548.514002452298	642.0796422566067	736.6752610159344	1.14733	0.731714
ILMN_2760800	CXCL14	55.7718513816598	62.9222872973966	68.4210017230707	67.5151073933267	59.23928135742788	67.96654529466761	1.14732	0.151791
ILMN_2689230	SLC6A15	44.827205127758	44.726095246895	51.9722839903561	50.7807194560394	44.7766216478667	51.37304714345726	1.14732	0.00711185
ILMN_1227012	NDUFB4	124.430154077681	115.053732628003	117.338331043609	160.594812948182	119.65013028874944	137.2731850202371	1.14729	0.485033
ILMN_2646967	HOXA10	36.0226572572357	37.6063391552427	43.3873433411639	41.0969939903946	36.80598139010386	42.22664311250658	1.14728	0.0580027
ILMN_1218882	LOC639781	44.738169997116	45.111957471683	51.1357241024838	51.9471425161118	44.92467498236155	51.53983651134623	1.14725	0.00417459
ILMN_2705849	DECR2	100.568030072458	97.8167240006386	115.523982878899	112.076732834607	99.18283743110777	113.78730405940756	1.14725	0.0216309
ILMN_2996904	OBFC2A	187.788902162536	218.766883608648	216.365490725124	249.905852959912	202.6869332305052	232.5317236652928	1.14725	0.320864
ILMN_1244521	DEAF1	42.3041746893702	42.0063332256897	48.7997311980622	47.9283593089191	42.15499091257728	48.362082782272665	1.14724	0.00492593
ILMN_2544868	2610312E17RIK	95.5979519438897	98.983715859333	116.429100693712	106.953887227706	97.27610452700162	111.59097143415548	1.14716	0.0958583
ILMN_1214075	MED18	56.1653724461366	57.3773245129295	64.2136053602634	66.0414243459549	56.768114300472625	65.12110226632255	1.14714	0.0161003
ILMN_1224077	VAV1	63.0914452279259	63.6177393544502	73.210876688804	72.1418780544119	63.35404579034998	72.67441185410641	1.14712	0.00376586
ILMN_3006459	SERPINB9E	40.3024416913085	40.3622137231766	43.4629657094603	49.2490940231934	40.33231663456065	46.265664209563035	1.14711	0.159244
ILMN_1224034	PDE1B	282.784246858147	313.594131144234	309.270886210714	377.285863408397	297.7910008626137	341.5897149082349	1.14708	0.345346
ILMN_1255067	LOC233166	50.3958176232578	52.5657920744862	59.413266230612	58.6677178554105	51.46937021771199	59.039315206783435	1.14708	0.024764
ILMN_1228920	5330438D12RIK	208.996575487437	233.913799612745	259.69425500757	247.688356792495	221.10446191408764	253.62027381752452	1.14706	0.15378
ILMN_2777722	JARID1B	655.353593991164	899.802406274915	847.979843338704	914.931316987149	767.9119355981924	880.8196835019281	1.14703	0.48859
ILMN_3154568	PGLYRP4	54.4633367262873	59.5102294765397	64.5691349592889	66.0414243459549	56.930884997858655	65.30113047641392	1.14702	0.0954585
ILMN_1241845	TIMM50	756.956896032597	793.305293565266	894.115891820592	883.59960746012	774.9180038064616	888.8421969261645	1.14701	0.0297127
ILMN_2687032	FBXO31	203.846699044821	212.447442571126	243.628312235861	233.860785881283	208.10264267576767	238.6945926543144	1.147	0.0421286
ILMN_2639714	2700078E11RIK	185.890833687406	190.431677747591	223.559001496068	208.309419342863	188.1475573505836	215.7995500238965	1.14697	0.0667734
ILMN_2720828	HCCS	40.0404892150132	39.6893530039253	46.6972170837353	44.7652791760905	39.86453450003552	45.72104503945544	1.14691	0.0239012
ILMN_1227035	B230322F03RIK	79.862230836456	83.0932476502144	94.609536611009	92.2559495335332	81.46172183788056	93.42533186976759	1.14686	0.0281563
ILMN_2742656	OTTMUSG00000011275	42.9610636455644	42.1690894718189	43.7697032500822	54.4368052886028	42.56323456545932	48.8127320825689	1.14683	0.337208
ILMN_2768674	SAP18	50.4890141952234	52.3807897540253	61.1758044899124	56.8509661542521	51.42620380164179	58.973753403655394	1.14676	0.0791892
ILMN_2427560	TRAF6	188.749174569112	172.293053616565	204.199019484172	209.433583181787	180.33350119741587	206.79973968256738	1.14676	0.101592
ILMN_2560804	C630044O20RIK	99.6397456937624	89.6235454761038	104.774177783325	112.076732834607	94.49903321945857	108.36395863656573	1.14672	0.16097
ILMN_2727472	ISL1	2307.36437545851	2095.3824725052	2613.6725956843	2432.36580025842	2198.820336002619	2521.3900600294146	1.1467	0.150501
ILMN_2709604	MESDC2	42.9610636455644	40.7389117190181	46.5107046412421	49.4785639004211	41.83523609604429	47.97168823009369	1.14668	0.0784117
ILMN_1225257	9130404H23RIK	50.2040652344437	50.9963266019904	53.9999227353933	62.340227022157	50.598645312333424	58.02040539761297	1.14668	0.198616
ILMN_1248998	XPNPEP2	77.4756433293581	88.5775132947221	112.827744036619	79.973543185287	82.84081015431565	94.99070723081842	1.14667	0.535799
ILMN_2462791	ZFP322A	176.753149333009	183.57868675175	197.48595001219	216.034319033385	180.13359218588226	206.552033951604	1.14666	0.10681
ILMN_2826916	PTPRE	129.503628205574	121.198075669456	129.383419640002	159.496591225048	125.28204392780411	143.65310436471688	1.14664	0.338676
ILMN_1258293	TRIM7	44.1036594133031	43.0464974567658	46.3251094029122	53.8783697044699	43.571872380801075	49.95919706130312	1.14659	0.215614
ILMN_2669034	ABCF2	1304.82981109396	1272.26123783166	1628.31905453689	1340.2458008051	1288.4426221691258	1477.277149086791	1.14656	0.298196
ILMN_2455771	LOC100044411	54.1730307945217	45.3875587042003	68.7779605519931	46.9928588840222	49.58610304682962	56.851323595415565	1.14652	0.581787
ILMN_1258099	BC024659	149.585371511033	152.773474266356	171.728169914374	174.915375222134	151.1710187342935	173.31444624376545	1.14648	0.010313
ILMN_1245292	RBM14	127.800315078714	126.402278019083	153.033697203198	138.74362142788	127.09937433955366	145.7135867051159	1.14645	0.109295
ILMN_2941280	ARTN	81.9572373689517	87.475984117666	103.865932848661	90.7192242303302	84.67165992475996	97.07026760028069	1.14643	0.210435
ILMN_2627557	TBC1D19	252.967345634726	217.720036784893	234.633266948968	308.510091075356	234.6828919989041	269.0478220609384	1.14643	0.473614
ILMN_1260367	ORAI3	179.45157785567	193.478108294886	227.908518629777	200.211034398044	186.33290588097285	213.61132990315278	1.1464	0.209786
ILMN_1226394	CXCL17	51.9353035456236	54.5575752270811	61.62360272	60.425336806793	53.230294289357914	61.021528574790764	1.14637	0.0356709
ILMN_1225839	COL18A1	82.4334308210844	105.834623764436	105.677171698413	108.491177724996	93.40402098711351	107.07493084848308	1.14636	0.390501
ILMN_2519030	2610001J05RIK	134.861468008243	154.78728996444	161.995592401557	169.338920728799	144.48128305639446	165.626564234431	1.14635	0.199778
ILMN_2652414	NCALD	69.170015678942	63.2206602074182	83.1063700547975	69.1435137763097	66.1284663195827	75.8041320957043	1.14632	0.313858
ILMN_1237666	HGF	137.697941887318	105.834623764436	170.844915675546	112.076732834607	120.71955049941778	138.3753589708772	1.14625	0.637929
ILMN_2747721	C230096C10RIK	52.226113317943	45.0183283731613	49.4567025514424	62.4486699945714	48.488476146411244	55.574322277961265	1.14613	0.427869
ILMN_2978858	SENP5	100.568030072458	98.2393140950975	114.622421538336	113.210750813711	99.39685253675495	113.91439945169657	1.14606	0.00931713
ILMN_2732627	POLR3B	973.310604982355	892.66430799361	1066.96789816169	1069.51104886928	932.1156782607065	1068.2387167074407	1.14604	0.0876867
ILMN_2754551	DPEP1	88.075364374693	70.7188849960199	101.108880890039	80.9065842993266	78.9214265215503	90.44542108443363	1.14602	0.475423
ILMN_3163419	SHF	97.79794467124	116.068004516052	120.094709275036	124.113859544533	106.54206814100282	122.08774663742204	1.14591	0.258724
ILMN_2755793	LONRF3	80.1481757532978	84.2186160659556	100.180527286162	88.4741231525433	82.15819157061408	94.14554853312302	1.14591	0.178666
ILMN_2731901	S100A4	50.6715592958525	62.723308829694	64.6581540130953	64.5344757668561	56.376305861557746	64.5962852901601	1.14581	0.330177
ILMN_2745185	2700045P11RIK	44.9165607986514	43.6991176250729	46.8824713169958	54.9651413540493	44.30365756519438	50.76319200922885	1.1458	0.233762
ILMN_2560083	UNC13H1	53.1435542983997	64.9895005610464	60.9980843556308	74.3347223278511	58.76881019632649	67.33703040011977	1.1458	0.436428
ILMN_1228374	LIMA1	367.873675606166	253.727126793854	328.759483910005	372.713853856765	305.515189040818	350.047445698521	1.14576	0.559429
ILMN_2740838	LOC100041649	41.8252232347605	38.0875553959184	44.0314313376586	47.4947955621614	39.91266098496308	45.73033817600129	1.14576	0.152262
ILMN_2561749	A630072I12RIK	41.176579494492	43.7821166631422	45.1797610838925	52.3789169640962	42.459366542813584	48.646345744268494	1.14572	0.231323
ILMN_1241132	ZBTB11	46.7867139924874	46.5295842224569	57.3531498273845	49.8235060008745	46.65797197913176	53.4559164601426	1.1457	0.193176
ILMN_2742627	SIX2	53.4467353435493	51.9034711122153	62.5214403845264	58.2406771629491	52.66945114529035	60.34311083460785	1.14569	0.0711902
ILMN_1216969	2900041M22RIK	58.115742808029	51.9034711122153	66.6290402703991	59.424039249151	54.92184244907909	62.92349882326521	1.14569	0.232912
ILMN_1232953	LOC386254	52.5888428722741	53.5895730872709	58.0229717352108	63.7489916597839	53.08684996003	60.81863153034464	1.14564	0.105276
ILMN_2762185	SHC4	49.7079196379645	46.988502610703	59.1432279029323	51.826474680554	48.329087635513154	55.36411295629648	1.14557	0.19881
ILMN_2776485	ACCS	303.814342568804	293.883083933662	361.063606318325	324.506711119422	298.8074562948491	342.29747792129206	1.14555	0.135646
ILMN_2436815	2810402A17RIK	70.9939456762542	77.5490509571619	83.1983466314264	86.8299285573786	74.19914494721496	84.99474392042585	1.14549	0.109418
ILMN_2815107	GOSR2	834.60182047044	717.397828425942	854.459793482808	919.423293383167	773.7839062721783	886.3465673129582	1.14547	0.247558
ILMN_2633492	CHEK2	246.301275179812	228.002366852148	305.490820364392	241.19398141323	236.9752596785143	271.44529328924006	1.14546	0.388651
ILMN_2491355	MERTK	41.0975891957889	37.6063391552427	44.6430137721993	45.4224426497135	39.31322777081113	45.03104187977547	1.14544	0.0953225
ILMN_1258831	JCAM2	42.5504081855042	47.6189865304003	52.3461124613681	50.7807194560394	45.01341260389574	51.55747522440389	1.14538	0.145248
ILMN_3043169	PITX2	70.6258491585037	69.1308084590888	74.909532099	85.5033424272679	69.87433041136791	80.0313399495924	1.14536	0.180042
ILMN_2723369	NPAL2	80.3387692222029	75.9240358550136	78.4475146449188	101.994905959416	78.10021507636326	89.44968909369331	1.14532	0.418574
ILMN_2534635	LOC272683	39.3912721895247	39.4980472877311	41.5327349666031	49.1366752030077	39.44462360912744	45.17499870887188	1.14528	0.247991
ILMN_1241323	DERL2	42.9610636455644	41.8381191948926	46.2338603419883	50.990736172743	42.395873638156	48.5540788703253	1.14525	0.116033
ILMN_3034257	CCDC46	98.71693884263	80.6502720274974	103.865932848661	100.533018078782	89.22750680916688	102.18588799263823	1.14523	0.316398
ILMN_2775918	HS1BP3	99.6397456937624	107.920487094709	114.622421538336	123.040012716317	103.69749220334975	118.75665961811112	1.14522	0.126255
ILMN_2770220	CGA	39.7114354054648	35.7517646223959	41.6952548106165	44.6580093342879	37.6796216997153	43.15121178516338	1.14521	0.163237
ILMN_1216872	6430514I22RIK	56.7483053564656	47.6189865304003	62.7004506129874	56.5241204213327	51.98362038558471	59.53224186035932	1.14521	0.314672
ILMN_2533054	LOC232887	751.436112874513	757.49458410927	840.569904316491	888.064128792635	754.4592671619627	863.9907289815862	1.14518	0.0395051
ILMN_1247261	GALC	123.578325507736	129.486819852644	169.078482127809	124.113859544533	126.49808050998877	144.86194456382847	1.14517	0.477309
ILMN_2421512	2610037P13RIK	401.810930076883	393.962557515495	485.245773343238	427.802407247983	397.8673920425857	455.61969880937556	1.14515	0.167431
ILMN_2921383	SERPINA6	56.8443952715954	42.2497977366286	62.7898771286941	50.1582965976633	49.00677710976181	56.11981183460861	1.14514	0.542122
ILMN_2632714	GPS1	48.2797270542956	52.8403818072977	58.4030904528176	57.2814605173119	50.50860531732292	57.839556705269345	1.14514	0.0990705
ILMN_2764883	MAFG	713.292670910213	579.517186928366	702.293302825505	771.808939911698	642.9349594651911	736.2311115137948	1.14511	0.356825
ILMN_2629911	RTL1	38.7396849389734	41.4958553270372	44.4754541735221	47.3943638656235	40.094093849875726	45.911718092321145	1.1451	0.101505
ILMN_2543809	2610029J22RIK	86.5444206209018	90.8129704738926	100.180527286162	102.848620730973	88.65300849111722	101.50580798891933	1.14498	0.0386723
ILMN_2420817	LOC100044314	58.7353530660843	49.6102944604656	60.6454909681777	62.9881364070435	53.9803497658903	61.805715411891306	1.14497	0.258133
ILMN_2724530	PMM2	215.158946254967	239.643507249409	248.567521650722	271.932264475307	227.07145240348316	259.98755554352164	1.14496	0.193432
ILMN_2776911	PREI3	120.958281413277	127.435552400505	149.411510085207	135.243559298739	124.15468339662695	142.15113233500054	1.14495	0.137772
ILMN_3045359	CTSA	79.862230836456	70.0773443984392	90.9430248955324	80.6716106630808	74.8099796467956	85.65348969478858	1.14495	0.266403
ILMN_2831273	MRPL51	114.340669429442	131.519758961258	133.044329784226	148.161598396606	122.62975692232733	140.39964586292982	1.14491	0.265025
ILMN_2740217	RASIP1	656.325294970727	702.83599416165	709.313147040332	852.443948425557	679.1826272691234	777.59224516016	1.14489	0.301682
ILMN_2646926	LOC100044452	41.0975891957889	39.0488128087097	44.4754541735221	47.2949944511074	40.06010568377985	45.863562425385226	1.14487	0.0773294
ILMN_2716014	LOC667609	1040.79834036284	1033.90461826529	1206.42939620605	1169.05328475413	1037.3457527671233	1187.5943113953624	1.14484	0.0138434
ILMN_2656568	4933417O13RIK	55.0999928089552	48.7895795192203	58.3084806824788	60.425336806793	51.848871546649754	59.35747285667716	1.14482	0.166429
ILMN_2440059	SCL0001533.1_63	50.0062366148324	54.3676162913849	64.5691349592889	55.1833217810354	52.14134524972874	59.692037589460305	1.14481	0.267875
ILMN_1248947	MAL	56.1653724461366	44.4274729421298	56.1448098142915	58.2406771629491	49.95283339947169	57.18314212046528	1.14474	0.372624
ILMN_1230860	RPO1-4	233.065607232814	219.810435796404	265.055327983803	253.280507365381	226.3410097507705	259.10103811377354	1.14474	0.0676261
ILMN_2539893	LOC674960	46.9578179031722	52.0975566421674	57.1621498744694	56.0809348402568	49.46097024930965	56.618961509719604	1.14472	0.124712
ILMN_2723755	DLGAP4	48.0745116683698	51.3033591220186	57.0669747433124	56.6335294873885	49.662701665717414	56.84983902247601	1.14472	0.0539245
ILMN_1227722	TGFB1I1	2119.78081795571	2518.30633934817	2361.38160612911	2962.26340601618	2310.4669380639307	2644.812719168595	1.14471	0.442662
ILMN_2427705	AK7	52.3185332139455	50.69108362432	56.9721192676852	60.9968762633264	51.498379996363695	58.95015953693822	1.1447	0.0694769
ILMN_2715279	TCEAL7	94.3108236550048	110.997120934973	115.523982878899	118.736079196148	102.31436799742006	117.1190197199558	1.1447	0.24346
ILMN_2694430	1110033K02RIK	306.776188689422	233.913799612745	316.769111012424	296.814396299662	267.87904719678835	306.6294709442216	1.14466	0.434781
ILMN_1260233	KLHL6	91.9815555328756	86.6378007450582	94.609536611009	110.355472540517	89.26970191771551	102.17964630760488	1.14462	0.243576
ILMN_2491930	SCL0002022.1_2978	60.3935095632891	61.732011290604	55.7960683111073	87.5420279004153	61.05909280557777	69.88920495201266	1.14462	0.609961
ILMN_1225758	PHF15	50.9428511170935	51.705751312072	59.1432279029323	58.347249001648	51.32288369712235	58.74389027987171	1.14459	0.00549961
ILMN_2627093	CDK2AP2	667.88447209817	755.52262479029	779.519500782504	848.005865033962	710.3533130888366	813.0418861116016	1.14456	0.212236
ILMN_1220964	LOC385933	41.9876984088411	36.953397874589	44.6430137721993	45.5278252740543	39.390203415826015	45.08324889277489	1.14453	0.171864
ILMN_3023451	LOC433801	658.264944766779	736.881148736155	761.203375830584	834.708891348708	696.4646643387484	797.1092935918142	1.14451	0.205082
ILMN_1256292	ILVBL	1012.17432382888	1073.52059363086	1118.45823454576	1272.55646759589	1042.3962686880138	1193.021902609959	1.1445	0.197388
ILMN_1234999	CENPF	253.930618518692	232.942747674506	257.937867737175	300.342492521837	243.21039450737075	278.3337962087089	1.14442	0.263002
ILMN_1214877	A430107D22RIK	55.4795779776155	55.3157268879645	58.9611636933038	68.167363554827	55.39759185442367	63.39737440223457	1.14441	0.204121
ILMN_2851218	AY026312	52.1316868620513	42.2497977366286	49.0781896312368	58.7748976415322	46.93136718220476	53.70815182081441	1.1444	0.432726
[truncated: 43,283 more rows]

## Sheet:  Nkx2.5 E11.5 Array
Table S2. Normalized microarray results of heart tissue isolated from controls and Nkx2.5::Cre-driven Ronin knockout animals at E11.5. Shown are all genes after cubic spline normalization. The population means of knockout (KO) and control (Ctrl) were used to calculate the fold change. Genes are sorted by fold change.
Name	Description	Control 1	Control 2	Control 3	Knockout 1	Knockout 2	Knockout 3	Control Population Mean	Knockout Population Mean	Fold Change [KO/Ctrl]	P-value
ILMN_2617468	CHAC1	119.767	122.81	131.929	1594.09	1411.21	1089.53	124.73	1348.28	10.8096	3.31718e-05
ILMN_1257987	SLC7A3	91.0296	96.8952	68.6519	1146.43	874.64	751.351	84.6017	909.927	10.7554	0.00012834
ILMN_2776922	GLRX1	152.59	202.33	1313.33	1267.19	1510.86	1770.12	343.547	1502.07	4.37224	0.0966463
ILMN_1241039	2510042H12RIK	1390.65	3427.56	156.175	7274.34	9423.9	753.295	906.299	3723.89	4.10889	0.310675
ILMN_1225528	TRIB3	544.094	504.428	127.322	2133.94	2276.46	481.322	326.933	1327.27	4.05976	0.113297
ILMN_2544056	HBB-B1	12433.9	2585.52	813.872	24029.6	17349.5	3184.07	2968.72	10990.2	3.70199	0.264055
ILMN_1218868	COPS8	1969.42	1093.83	90.8492	1830.15	1885.27	2493.13	580.59	2048.97	3.52911	0.254204
ILMN_1212937	LOC100045840	82.3237	113.523	64.1388	282.349	391.575	228.196	84.3159	293.294	3.47851	0.00543991
ILMN_2539917	LOC384538	1713.19	2736.96	247.269	5599.79	8266.64	897.435	1050.54	3463.39	3.29675	0.300902
ILMN_3006123	ASNS	405.349	871.037	443.368	1427.13	2029.78	1751.67	538.944	1718.39	3.18844	0.0114821
ILMN_2735350	GDF15	51.3986	48.653	58.01	201.005	141.25	149.356	52.5438	161.86	3.08048	0.000748965
ILMN_2618935	PDZK1IP1	396.48	550.374	130.392	960.881	2368.99	359.344	305.288	935.221	3.0634	0.183739
ILMN_2745515	RHAG	139.198	250.459	87.1408	358.15	835.08	278.636	144.832	436.794	3.01587	0.0706831
ILMN_2745513	hcfr1	91.6965	191.959	63.0149	257.879	547.815	209.935	103.514	309.536	2.99027	0.0668126
ILMN_2743013	NCF4	663.467	1281.45	231.986	1603.89	4406.43	698.956	582.096	1703.09	2.92579	0.214712
ILMN_2823980	LMX1A	324.712	621.24	135.807	795.969	2089.15	404.45	301.458	876.146	2.90636	0.175463
ILMN_2666279	ARRDC3	94.6807	103.669	794.223	398.489	591.198	808.814	198.282	575.439	2.90212	0.215048
ILMN_2656748	DARC	228.874	200.098	117.101	503.502	1186.91	215.158	175.038	504.73	2.88355	0.118264
ILMN_2675874	ALAS2	3093.75	6249.15	762.932	7477.5	13066.6	3467.25	2452.43	6971.1	2.84252	0.224598
ILMN_2694569	LOC631037	467.098	393.702	125.007	1277.27	1435.93	282.344	284.339	803.029	2.82419	0.194833
ILMN_1257143	ERMAP	312.727	693.546	117.101	582.139	1637.01	598.626	293.945	829.363	2.82149	0.167855
ILMN_2477324	TRIM10	356.879	457.341	116.294	780.211	1774.69	303.685	266.751	749.18	2.80854	0.193516
ILMN_2646985	ATF5	213.423	242.32	218.189	688.675	767.889	449.278	224.296	619.359	2.76135	0.00379145
ILMN_1252762	TRIB3	98.5964	86.1537	60.5501	231.43	308.19	150.254	80.1216	220.473	2.75172	0.0164176
ILMN_2684205	4930431B09RIK	415.091	279.852	101.66	1476.41	994.912	166.761	227.723	625.695	2.74761	0.270436
ILMN_2643513	ASNS	1660.45	3009.04	1321.66	4711.34	6976.27	3969.56	1876.11	5071.89	2.70341	0.0284972
ILMN_2719513	SLC39A8	138.263	382.29	121.883	391.605	840.399	358.445	186.072	490.439	2.63575	0.0985115
ILMN_2534125	LOC380691	445.349	901.582	135.807	1146.43	2484.05	335.806	379.207	985.218	2.59811	0.300093
ILMN_2637808	ICAM4	177.773	625.601	111.425	337.342	2089.15	306.458	231.41	599.98	2.59272	0.304506
ILMN_1254019	RHAG	86.8906	163.777	66.6334	205.143	436.01	180.629	98.2439	252.802	2.5732	0.0691742
ILMN_2696696	GYPA	757.79	2845.49	457.859	1682.42	6836.67	1447.97	995.739	2553.76	2.56469	0.269614
ILMN_2668996	KEL	1127.07	1945.41	350.761	2885.72	4878.75	906.668	916.201	2337.06	2.55082	0.256972
ILMN_2878548	MTHFD2	346.811	685.364	337.442	968.539	1190.45	1098.92	431.258	1082.09	2.50915	0.0184192
ILMN_2783997	TRIM10	1091.61	1768.95	265.093	2269.96	4792.08	720.844	799.946	1986.68	2.48352	0.314942
ILMN_2724880	ITGB1BP3	75.3007	58.278	60.8229	303.282	137.545	97.938	64.3858	159.863	2.48289	0.0574068
ILMN_2713686	PNPO	481.862	1204.6	340.589	1017.76	3315.87	894.912	582.549	1445.47	2.48128	0.181102
ILMN_2711948	LOC100047619	1512.12	1746.78	926.462	3087.17	5002.24	2397.29	1347.57	3332.85	2.47323	0.0349859
ILMN_1219904	TSPAN33	284	1013.6	180.006	520.161	2403.56	626.255	372.812	921.683	2.47224	0.269715
ILMN_2894396	TMEM184A	116.135	674.931	118.707	322.357	2017.85	214.288	210.329	518.492	2.46515	0.374259
ILMN_2769136	MTHFD2	1889.82	3305.84	1600.29	5458	6778.34	4026.91	2154.27	5301.22	2.4608	0.0277752
ILMN_1239447	HEMGN	190.142	1226.51	188.877	371.945	2922.92	584.525	353.163	859.738	2.43439	0.37044
ILMN_1220688	6330505N24RIK	228.874	222.552	104.123	581.17	912.16	143.073	174.391	423.296	2.42728	0.222495
ILMN_2860699	EPB4.9	162.546	586.771	146.316	410.311	1190.45	407.924	240.757	584.074	2.42599	0.195616
ILMN_2665087	KLF1	336.699	1193.67	241.144	786.136	2690.86	645.607	459.34	1109.48	2.41538	0.252978
ILMN_1249941	GDF10	71.9563	86.8418	148.798	166.806	247.168	317.511	97.6033	235.679	2.41466	0.0373168
ILMN_2615468	FGFR1OP2	67.2798	85.1046	716.111	424.142	442.298	297.201	160.056	382.025	2.38682	0.31769
ILMN_2790181	PHGDH	423.067	309.786	339.803	792.042	670.014	1117.9	354.459	840.255	2.37053	0.0081458
ILMN_3161601	SNCA	940.641	1064.83	310.254	2036.35	3437.43	589.212	677.341	1603.69	2.36762	0.257698
ILMN_1219908	TMEM8	445.349	1591.28	213.54	1156.46	2946.36	582.655	532.896	1256.83	2.35848	0.317302
ILMN_2486267	UBE2L6	408.892	525.439	175.222	1066.79	1536.03	299.982	335.151	789.207	2.35478	0.224171
ILMN_2760691	PPP2R2C	333.014	1150.08	178.407	815.49	2183.25	498.02	408.822	960.704	2.34993	0.288712
ILMN_1220816	MSH2	124.156	234.412	60.7324	337.342	604.277	109.144	120.908	281.256	2.3262	0.255075
ILMN_2551827	DNCIC2	302.601	282.136	275.367	586.984	607.838	816.965	286.471	663.039	2.31451	0.00151072
ILMN_2636755	ASNS	80.9197	121.637	97.4859	212.323	264.127	203.808	98.6326	225.257	2.28379	0.00442588
ILMN_2533143	LOC234081	217.051	188.307	180.006	436.026	419.59	478.703	194.494	444.087	2.2833	0.000273872
ILMN_1219011	3110040M04RIK	413.32	415.075	92.4732	1176.54	1021.71	156.446	251.271	572.929	2.28012	0.371789
ILMN_2619200	ERAF	5378.08	12091.5	1831.24	12332.2	19406.5	5822.94	4919.84	11169.8	2.27035	0.275502
ILMN_2606746	CAR2	1189	2585.52	520.597	2895.31	5950.6	1080.2	1169.7	2650.05	2.26557	0.293752
ILMN_2431619	UBE2L6	685.729	785.991	262.745	1603.89	2218.3	457.03	521.237	1175.93	2.25603	0.241563
ILMN_2652909	DDIT3	436.404	423.993	324.754	828.087	1181.01	691.986	391.682	877.963	2.24152	0.0116104
ILMN_2695008	NCOA4	165.2	125.164	108.179	347.272	334.378	212.548	130.781	291.153	2.22626	0.0163055
ILMN_1244279	TRIB3	78.6881	55.3901	42.7012	135.432	163.447	92.1833	57.0944	126.838	2.22155	0.0309401
ILMN_1215084	2500003M10RIK	470.77	1325.54	196.147	1008.05	2403.56	551.177	496.51	1101.23	2.21793	0.317641
ILMN_2881620	NFE2	613.977	1117.57	252.656	1357.56	2713.91	513.14	557.594	1236.51	2.21758	0.286424
ILMN_1256354	GCLM	462.527	754.121	280.169	1017.76	1737.4	599.57	460.61	1019.68	2.21375	0.131132
ILMN_2596522	MT1	3437.54	14800.6	3566.15	8412.48	20326.8	11511.2	5661.2	12532.5	2.21375	0.218959
ILMN_2453051	XK	171.411	245.785	89.2696	445.948	552.698	164.199	155.513	343.332	2.20774	0.172319
ILMN_2497028	BC052486	384.005	1248.46	204.92	933.208	2507.02	450.138	461.422	1017.4	2.20493	0.337768
ILMN_2742152	GADD45A	418.635	600.706	172.846	985.828	1350.1	349.424	351.603	774.771	2.20354	0.224962
ILMN_2771095	KCNC4	158.082	222.552	65.2387	377.845	572.061	112.768	131.909	289.944	2.19807	0.265606
ILMN_3132361	NCOA4	420.407	163.777	228.169	595.717	708.634	394.852	250.453	550.341	2.19738	0.0731866
ILMN_2855998	PLEK2	207.041	299.907	109.8	452.901	750.472	212.548	189.619	416.484	2.19642	0.169081
ILMN_2696610	SLC25A37	1460.07	3261.68	710.929	2770.7	7598.02	1696.17	1501.57	3292.96	2.19301	0.276176
ILMN_2792868	BLVRB	2713.5	6346.34	1552.06	5559.26	10982.5	4602.98	2989.88	6550.16	2.19078	0.182749
ILMN_2859518	KRTCAP3	849.691	2563.91	418.651	2036.35	5002.24	940.133	969.777	2123.58	2.18976	0.334608
ILMN_1215010	4930455G09RIK	365.074	228.944	172.846	747.291	959.003	210.807	243.551	532.596	2.1868	0.204859
ILMN_2552900	ADD2	110.462	194.341	64.1388	226.456	476.003	132.917	111.25	242.88	2.18319	0.185674
ILMN_2848305	PNMA1	334.857	904.826	167.323	729.138	1724.92	407.056	370.107	799.977	2.16148	0.297975
ILMN_2812926	SLC30A10	210.695	771.892	119.505	384.725	1423.55	354.842	268.864	579.232	2.15437	0.341981
ILMN_2696609	MSCP	1373.26	3052.82	651.219	2617.17	6684.8	1555.15	1397.63	3007.67	2.15197	0.282233
ILMN_3136638	SNCA	1987.11	1978.3	595.76	3570.82	6778.34	956.915	1327.99	2850.5	2.14648	0.337702
ILMN_2500041	9430078K10RIK	133.719	225.729	98.3252	309.308	639.926	146.656	143.708	307.331	2.13858	0.195503
ILMN_1228534	FECH	364.165	563.246	255.747	782.188	1536.03	426.922	374.342	800.485	2.13838	0.155227
ILMN_2673980	HBQ1	99.5867	68.2924	37.4854	317.342	150.342	51.9136	63.4082	135.3	2.13379	0.273339
ILMN_2528801	LOC211085	153.519	498.84	88.4983	372.929	874.64	200.284	189.243	402.748	2.12821	0.319721
ILMN_1218559	LOC433464	252.387	477.5	147.143	389.639	881.159	494.487	260.771	553.721	2.1234	0.145733
ILMN_2932078	MTAP1B	145.916	421.766	88.1174	332.359	874.64	176.23	175.689	371.397	2.11394	0.317286
ILMN_1255006	RPE	121.538	129.881	60.0887	217.405	190.194	216.027	98.254	207.487	2.11174	0.0405407
ILMN_2998934	CITED4	788.525	1768.95	539.154	1387.46	3076.13	1658.98	909.386	1920.24	2.11158	0.153693
ILMN_2664155	PYCR1	137.337	106.001	105.751	229.445	230.82	273.09	115.468	243.642	2.11005	0.00198022
ILMN_2699522	DYRK3	264.893	193.155	118.707	615.198	521.937	177.104	182.453	384.551	2.10767	0.176643
ILMN_2772855	PLEK2	262.967	476.376	86.6215	745.279	1025.34	132.917	221.39	466.577	2.10748	0.408204
ILMN_2737183	MYL6B	48.7879	45.7368	49.4829	67.604	66.2266	230.814	47.9746	101.101	2.10739	0.145766
ILMN_1214609	METAP2	150.711	261.098	58.249	309.308	601.902	114.572	131.849	277.331	2.10339	0.317365
ILMN_3131478	BCAT1	316.411	494.357	517.454	857.907	845.704	1034.67	432.569	908.839	2.10103	0.0119513
ILMN_2427307	IQGAP2	45.9413	49.2829	46.8519	94.7	132.686	75.6266	47.3379	98.3142	2.07686	0.0113549
ILMN_2722938	MYD116	418.635	394.836	280.169	660.576	1080.46	579.853	359.107	745.219	2.0752	0.0324708
ILMN_2947568	GADD45A	415.977	539.588	226.64	848.316	1152.69	462.209	370.529	767.426	2.07116	0.121706
ILMN_2888552	SLC1A4	387.58	364.922	270.603	718.008	810.999	580.786	337.001	696.715	2.0674	0.00797101
ILMN_2710731	FECH	202.436	249.286	140.582	361.11	693.461	250.311	192.149	397.235	2.06733	0.100792
ILMN_2705407	PABPC1	400.917	311.999	235.8	604.469	977.665	432.084	308.971	634.421	2.05334	0.063351
ILMN_2509817	ATP8A1	271.622	184.583	184.026	510.381	642.313	243.156	209.739	430.37	2.05193	0.0882421
ILMN_2839788	TAL1	516.384	1237.48	378.713	1008.05	2852.89	714.884	623.17	1271.55	2.04046	0.261973
ILMN_2927373	DDIT3	277.361	258.726	235.037	521.136	706.084	386.947	256.453	522.18	2.03616	0.0168558
ILMN_2593554	IGTP	269.702	201.218	115.485	578.266	521.937	173.624	184.371	374.212	2.02967	0.197447
ILMN_3004177	1300017J02RIK	171.411	416.191	83.0943	433.053	853.636	132.917	180.981	366.267	2.02378	0.380421
ILMN_2698430	BCL2L1	255.267	184.583	155.364	432.062	446.064	311.992	194.168	391.768	2.01767	0.0192046
ILMN_2650856	CST11	240.018	632.174	130.392	466.823	1254.31	275.86	270.465	544.606	2.01359	0.334885
ILMN_2655465	CYB5R2	55.2876	61.8683	60.5501	116.374	138.769	104.679	59.1657	119.125	2.01341	0.00142229
ILMN_1227675	SLC4A1	9790.04	20295.2	4558.93	21389.4	35486.5	9621.63	9675.64	19401.6	2.0052	0.292624
ILMN_2584397	CAPN2	131.078	443.99	97.4859	340.326	684.746	195.846	178.354	357.366	2.00369	0.303097
ILMN_3123491	CACNB4	237.203	771.892	123.452	557.964	1350.1	240.492	282.743	565.837	2.00124	0.3969
ILMN_1227564	LOC330052	185.333	509.996	117.101	348.263	994.912	253.915	222.857	444.761	1.99573	0.313184
ILMN_1245717	EPB4.9	405.349	872.137	177.609	690.693	2322.8	311.071	397.459	793.205	1.99569	0.405293
ILMN_2761046	SLC25A33	264.893	263.469	266.662	503.502	489.663	599.57	265.005	528.745	1.99523	0.00040444
ILMN_1236725	GDF1	335.778	190.751	175.222	668.571	743.822	178.861	223.891	446.386	1.99377	0.241033
ILMN_1239638	CREG1	321.021	392.567	232.749	610.317	937.624	405.319	308.398	614.413	1.99227	0.0735553
ILMN_2908846	IQGAP2	164.316	201.218	253.427	390.622	499.595	339.447	203.111	404.622	1.99212	0.0150006
ILMN_2991272	AQP3	146.883	458.456	94.1296	302.279	903.168	182.407	185.068	367.908	1.98796	0.361263
ILMN_2451951	4933407I08RIK	227.958	647.68	114.675	454.888	1179.83	247.619	256.78	510.313	1.98735	0.368394
ILMN_1240864	TYKI	258.152	361.423	113.051	455.882	1018.08	176.23	219.309	434.081	1.97932	0.327998
ILMN_3162202	TMEM86B	75.4868	80.9758	70.6195	157.027	233.288	90.8273	75.576	149.289	1.97535	0.0694214
ILMN_3113787	GRAP2	154.443	154.617	79.6889	307.299	468.544	100.414	123.92	243.614	1.9659	0.255545
ILMN_2613076	ART3	91.601	198.968	61.4363	173.541	403.068	121.558	103.841	204.105	1.96556	0.244179
ILMN_2742599	NFIX	476.303	196.676	230.46	686.658	572.061	412.256	278.448	545.067	1.95752	0.096546
ILMN_2526174	LOC380756	178.701	399.36	94.1296	336.346	816.369	181.517	188.686	368.013	1.9504	0.330979
ILMN_2660754	SPNB1	825.466	2628.74	413.905	1623.51	5564.83	734.695	964.827	1879.34	1.94785	0.450787
ILMN_1218264	VLDLR	866.692	397.1	616.623	1545.09	975.187	1034.67	596.479	1159.53	1.94396	0.0683272
ILMN_2638923	RN18S	9534.96	9123.46	5744.4	13147.4	18277.3	15162.6	7935.5	15387.8	1.93911	0.0244157
ILMN_1241610	ADRB2	258.152	222.552	89.2696	489.673	609.025	124.868	172.453	333.937	1.9364	0.330233
ILMN_2616214	OLFR1394	86.7974	203.434	67.9178	204.11	413.247	102.947	106.244	205.54	1.9346	0.274067
ILMN_2667384	SLC6A9	605.135	932.769	302.927	1126.42	2760.09	396.602	555.036	1072.32	1.93199	0.367802
ILMN_2614983	1110020C03RIK	232.555	524.343	107.37	470.802	1035	190.476	235.69	452.765	1.92102	0.384959
ILMN_2772691	LOC666036	212.514	237.767	225.875	406.367	410.706	483.945	225.149	432.263	1.9199	0.000561138
ILMN_1224586	LOC100039011	198.708	594.267	116.294	387.673	1012.01	247.619	239.47	459.704	1.91967	0.362265
ILMN_1249756	4933404M02RIK	120.656	140.26	55.9432	239.321	369.833	74.8786	98.192	187.837	1.91296	0.307575
ILMN_1231833	EG210457	151.653	354.418	85.0793	286.31	628.019	177.981	165.983	317.488	1.91278	0.306678
ILMN_2702016	2010011I20RIK	243.798	364.922	156.175	465.828	843.053	246.724	240.407	459.301	1.91051	0.207686
ILMN_1252204	SEPW1	1171.32	989.159	860.658	1136.42	1599.14	3806.35	999.058	1905.36	1.90716	0.156496
ILMN_2655260	PTP4A3	864.01	1139.23	813.872	1226.88	2159.82	2085.06	928.742	1767.85	1.90349	0.0375858
ILMN_2687872	COL1A1	715.332	478.624	875.634	1146.43	712.474	2521.98	669.28	1272.39	1.90113	0.191433
ILMN_2618329	MARCH2	852.378	951.973	519.027	1515.68	2334.36	814.257	749.576	1422.92	1.89829	0.147961
ILMN_2704257	RELN	478.154	898.332	337.442	864.606	2148.08	533.853	525.293	997.157	1.89829	0.268083
ILMN_1246770	YBX3	967.296	600.706	417.067	2143.67	992.458	778.21	623.461	1183.01	1.89749	0.176405
ILMN_2604688	AP2A1	121.538	107.562	157.789	116.374	126.548	956.915	127.296	241.543	1.89749	0.4107
ILMN_1227282	SOAT2	72.5709	112.366	85.9586	171.612	214.875	128.901	88.8306	168.137	1.89278	0.0307794
ILMN_1230073	RN18S	21795.3	16877.4	13789.9	30925.2	37667.4	29385.1	17182.1	32469	1.88969	0.0140119
ILMN_1228610	ADRA2B	209.784	450.659	100.831	443.962	987.54	146.656	212.033	400.62	1.88942	0.415905
ILMN_1239117	HBB-B1	22913.9	19984.9	1799.34	32444.8	29309.3	5822.94	9374.99	17691.5	1.88709	0.558463
ILMN_2872499	EG330503	198.708	142.49	174.429	368.008	248.456	361.141	170.297	320.82	1.88389	0.0168354
ILMN_2685569	PUS10	288.696	350.916	228.169	600.577	875.945	291.631	284.862	535.336	1.87928	0.14216
ILMN_2673776	E2F2	445.349	889.642	356.212	768.303	1981.95	613.808	520.644	977.73	1.87792	0.236319
ILMN_1222968	DSEL	378.626	1023.17	220.502	751.308	1724.92	435.522	440.41	826.417	1.87647	0.354653
ILMN_1241001	EIF2S3Y	40.556	39.7031	829.818	36.5424	433.49	556.688	110.142	206.6	1.87575	0.661441
ILMN_2431046	UBAC1	1109.34	1635.74	969.13	1545.09	3708.12	2019.7	1207.04	2261.86	1.87389	0.106739
ILMN_1241354	ATXN2L	193.976	258.726	112.238	336.346	438.527	251.21	177.928	333.38	1.87369	0.0987843
ILMN_1255513	CDR2	1109.34	1624.62	919.308	2597.95	3449.65	1216.05	1183.3	2217.1	1.87367	0.150312
ILMN_1254473	YPEL4	108.52	115.83	56.7301	181.399	266.764	96.3033	89.3403	167.032	1.86962	0.169921
ILMN_1243183	2510003D18RIK	109.494	206.702	71.1571	215.377	404.343	120.711	117.215	219.061	1.86888	0.251298
ILMN_2729144	AI256775	214.331	471.884	152.096	462.843	858.907	251.21	248.702	463.951	1.86549	0.270604
ILMN_2711241	GRAP2	92.2702	112.019	58.9994	177.436	295.556	75.2132	84.8007	158	1.8632	0.232032
ILMN_2515601	VLDLR	1127.07	587.841	845.4	2153.41	1231.8	1357.78	824.31	1532.85	1.85955	0.0719461
ILMN_2647885	BCL2L1	124.156	89.4482	90.8492	211.302	211.147	144.858	100.297	186.27	1.85719	0.0198981
ILMN_1234831	JRK	107.54	288.888	69.6608	210.279	513.253	128.099	129.349	240.007	1.85551	0.350132
ILMN_2591031	FAM129A	90.1763	75.637	75.6011	174.51	164.747	114.572	80.1897	148.79	1.85547	0.0127792
ILMN_2757008	ALDH1L2	186.293	131.056	184.833	321.354	270.725	328.506	165.251	305.74	1.85016	0.00935059
ILMN_1232559	SYT4	79.4272	183.332	56.5596	142.441	380.059	96.3033	93.7356	173.397	1.84986	0.316233
ILMN_2510971	EG330503	96.63	60.3104	82.7221	152.95	113.759	175.358	78.4107	145.04	1.84975	0.0310133
ILMN_2746830	BC022224	228.874	493.235	228.933	386.69	927.479	455.305	295.656	546.584	1.84872	0.17296
ILMN_3123473	ALDH18A1	448.043	417.308	377.937	608.366	623.267	1166.39	413.427	761.895	1.84288	0.0490382
ILMN_2796472	VLDLR	1642.92	809.2	1157.4	2943.24	1885.27	1733.2	1154.48	2126.58	1.84203	0.0803316
ILMN_2663920	SYRADB	206.124	193.155	168.9	286.31	439.785	329.42	188.751	346.159	1.83395	0.012122
ILMN_2637032	MYAK	309.966	268.2	146.316	1008.05	612.585	119.857	229.979	419.86	1.82565	0.4279
ILMN_2726837	NPPB	5018.5	7918.15	7747.09	15999.6	11660.3	9997.42	6752.2	12309.3	1.82301	0.0416402
ILMN_2456696	POLR2A	351.393	378.84	368.632	370.961	441.042	1806.99	366.112	666.175	1.81959	0.29891
ILMN_1224162	5730593F17RIK	636.925	1139.23	326.35	1397.4	3028.77	334.895	618.673	1123.31	1.81567	0.464989
ILMN_2729718	PSME3	795.746	1031.7	860.658	1037.28	1398.9	2890.69	890.675	1612.73	1.81069	0.131499
ILMN_1246045	RFESD	246.65	476.376	156.983	561.828	716.332	271.248	264.217	477.927	1.80884	0.244477
ILMN_2553448	BPGM	164.316	357.921	87.966	285.318	637.541	166.761	172.953	311.873	1.80322	0.353876
ILMN_1255462	HBB-B1	28671.7	25973.9	519.813	37810.7	38657.2	1545.55	7288.07	13121.3	1.80038	0.746759
ILMN_2795792	TMEM38B	751.458	1890.46	560.235	1427.13	3159.49	1025.78	926.718	1666.14	1.79789	0.302164
ILMN_2756435	CEBPB	502.38	378.84	370.182	703.834	649.491	892.386	413.017	741.65	1.79569	0.0128769
ILMN_1217978	HOXA5	58.842	198.968	113.051	123.2	181.965	341.265	109.795	197.044	1.79466	0.27288
ILMN_2702406	PIM1	100.581	131.056	79.3623	146.642	291.703	141.31	101.515	182.162	1.79444	0.102074
ILMN_2584685	E430021P16RIK	146.883	493.235	135.025	241.284	828.414	282.344	213.869	383.576	1.79351	0.363707
ILMN_1229667	SLC43A1	496.772	1215.55	438.56	728.127	2206.63	948.513	642.174	1150.78	1.79201	0.276677
ILMN_3143246	AP2A1	167.854	180.824	205.71	178.42	146.384	1357.78	184.14	328.54	1.78419	0.463069
ILMN_1220034	JUNB	96.63	78.2269	93.2982	123.2	129.024	250.311	89.0117	158.46	1.78021	0.0726165
ILMN_2438626	D930033H10RIK	121.538	253.992	88.4983	239.321	478.487	133.728	139.794	248.327	1.77637	0.300001
ILMN_2949021	AADACL1	798.453	750.552	787.552	1554.89	1134.98	1497.14	778.58	1382.45	1.77561	0.00472519
ILMN_2777471	H2-T23	220.677	86.0382	74.4818	405.381	270.725	72.0537	112.245	199.228	1.77494	0.409198
ILMN_2958410	STK3	452.548	302.097	289.062	656.591	820.39	409.658	340.618	604.29	1.7741	0.083154
ILMN_2498173	UROS	608.674	1160.96	395.836	940.831	2621.84	631.069	653.991	1158.95	1.77212	0.338612
ILMN_1213334	TMEM88	3525.52	3052.82	2404.95	5215.23	4866.38	5648.55	2958.08	5233.66	1.76928	0.00882581
ILMN_2777474	H2-T23	227.958	84.63	70.6195	374.896	257.557	77.5735	110.858	195.659	1.76494	0.396354
ILMN_1231587	BC030867	185.333	362.59	113.051	336.346	553.916	223.844	196.584	346.784	1.76405	0.254902
ILMN_2438918	BC021767	67.3687	48.4501	44.4134	108.043	121.455	60.1522	52.5318	92.4176	1.75927	0.0881862
ILMN_1242172	SCN4B	107.54	223.608	81.8933	198.927	430.968	124.05	125.343	219.91	1.75446	0.298472
ILMN_1216452	HBB-B1	34675.5	30816.2	4380.02	43679.2	40733.2	14195.2	16727.3	29339.6	1.754	0.502349
ILMN_2895557	GFI1B	94.4868	252.812	74.7421	157.027	483.455	126.49	121.314	212.551	1.75207	0.372256
ILMN_2546724	DDX21	273.539	350.916	135.807	306.294	399.242	572.404	235.35	412.122	1.7511	0.171786
ILMN_2987965	NXF3	82.2302	206.702	75.6863	178.42	373.664	102.947	108.759	190.04	1.74735	0.320962
ILMN_2686327	GAS6	1442.72	534.166	636.395	2046.13	1057.8	1206.05	788.61	1376.89	1.74598	0.20313
ILMN_2669690	MPST	237.203	270.555	152.096	312.321	715.044	232.564	213.713	373.1	1.7458	0.21513
ILMN_2723072	B230120H23RIK	106.555	213.095	92.4732	201.005	427.181	129.702	128.052	223.317	1.74395	0.268556
ILMN_2548618	4833408P15RIK	82.5108	150.185	63.1698	153.981	291.703	92.2634	92.1615	160.625	1.74286	0.25652
ILMN_2505392	4921513D23RIK	1056.12	2531.51	758.628	1859.7	4381.46	1317.21	1265.83	2205.83	1.7426	0.334714
ILMN_2898319	ALDH1L2	654.602	370.74	507.945	1066.79	796.194	761.996	497.685	865.001	1.73805	0.0474165
ILMN_2749650	EPOR	136.42	388.013	127.322	176.457	628.019	318.429	188.89	328.001	1.73646	0.343661
ILMN_2438839	UTS2D	332.092	276.394	258.849	787.122	549.037	286.986	287.482	498.695	1.7347	0.144694
ILMN_1240039	EGF	113.33	170.93	68.9841	181.399	350.761	109.144	110.146	190.787	1.73212	0.268445
ILMN_2759669	SCAF1	244.748	230.026	340.589	225.456	289.116	1526.27	267.655	463.364	1.7312	0.420943
ILMN_2796382	CDSN	92.4619	76.2397	74.5687	148.759	151.668	120.711	80.705	139.651	1.73038	0.00539221
ILMN_1216690	SAMD11	108.52	115.83	52.8809	140.387	281.278	87.1265	87.2722	150.963	1.7298	0.264795
ILMN_2450735	RN18S	23688.1	23291.5	14667.5	35482.6	40041.6	29385.1	20076.8	34691.1	1.72792	0.0391124
ILMN_3008748	SMAD6	341.3	327.766	532.254	376.862	462.318	1760.9	390.487	674.455	1.72721	0.342393
ILMN_2715601	ANK1	291.497	550.374	206.498	457.871	1214.07	303.685	321.17	552.675	1.72082	0.339821
ILMN_2471128	A830073O21RIK	405.349	249.286	264.309	659.579	677.349	302.76	298.914	513.325	1.7173	0.151254
ILMN_2593104	TMCC2	323.789	187.072	135.025	624.986	403.068	164.199	201.479	345.838	1.7165	0.313403
ILMN_1246473	CCND3	391.145	340.439	364.754	382.759	767.889	827.709	364.86	624.263	1.71097	0.0970314
ILMN_2591029	NIBAN	70.338	75.3976	73.9572	150.866	129.024	100.414	73.1997	125.031	1.70809	0.0112621
ILMN_2627733	SLC46A3	211.605	349.749	222.04	347.272	877.25	266.655	254.237	433.093	1.7035	0.248729
ILMN_1233545	LBH	1127.07	1380.75	2147.31	2075.43	1485.78	5326.56	1495.04	2541.97	1.70026	0.281735
ILMN_2626432	NFIX	131.078	83.7838	90.8492	186.467	194.281	134.543	99.9241	169.55	1.69679	0.0426304
ILMN_1232907	ADRA1A	94.7778	207.779	77.7894	175.482	390.296	109.144	115.277	195.528	1.69616	0.330797
ILMN_2634083	CDKN1A	485.58	378.84	566.181	893.23	765.2	739.616	470.497	796.614	1.69313	0.015736
ILMN_2793260	MICALL2	93.2306	198.968	94.1296	144.531	321.887	181.517	120.417	203.639	1.69111	0.203625
ILMN_2603837	HTATIP2	491.17	440.659	318.34	1037.28	1139.7	281.416	409.96	692.914	1.6902	0.32648
ILMN_1242481	OLFR1371	75.7644	170.93	60.3662	131.626	328.12	87.2831	92.121	155.633	1.68944	0.355996
ILMN_2667257	DNAJB13	131.078	274.068	78.7859	207.202	479.729	137.026	141.453	238.817	1.68831	0.367993
ILMN_2801746	CHCHD6	548.662	501.078	436.16	1008.05	793.497	720.844	493.119	832.318	1.68787	0.0120331
ILMN_2948945	SESN2	105.565	88.9943	87.1408	162.943	150.342	159.912	93.5479	157.64	1.68512	0.00133821
ILMN_2670827	LOC671564	67.1017	104.042	52.8809	104.771	281.278	59.4021	71.7376	120.52	1.68001	0.354331
ILMN_1244879	LOC100046690	215.238	508.884	164.165	352.222	951.485	253.915	261.983	439.848	1.67892	0.378336
ILMN_1259769	PABPC1	160.768	167.322	111.425	231.43	350.761	174.49	144.183	241.955	1.67811	0.0977535
ILMN_2657124	EG623818	3296.62	8077.24	2785.08	5407.39	13172.4	4919.72	4201.36	7050.15	1.67806	0.319373
ILMN_2981767	KLC2	87.1706	72.4126	90.8492	93.8701	87.0031	331.247	83.081	139.339	1.67714	0.304239
ILMN_1225587	ABCG4	109.494	299.907	103.305	171.612	598.337	155.572	150.256	251.85	1.67613	0.404504
ILMN_1244995	C430015A10RIK	356.879	272.9	319.144	653.607	510.77	436.382	314.415	526.182	1.67353	0.0217232
ILMN_1236869	LOC100046690	329.325	458.456	175.222	477.763	1003.48	258.444	297.969	498.534	1.67311	0.346753
ILMN_2729513	HBB-B2	993.944	790.663	536.861	1525.49	1712.42	756.204	750.018	1254.74	1.67294	0.174749
ILMN_2681123	SYRADB	425.729	488.743	377.937	661.574	882.461	629.142	428.428	716.155	1.67159	0.0163461
ILMN_2862706	H2-Q5	269.702	126.344	95.805	467.818	343.181	94.6788	148.346	247.714	1.66984	0.425719
ILMN_2766123	SYNGR4	125.885	250.459	80.1741	205.143	420.856	136.192	136.222	227.395	1.66929	0.334478
ILMN_2491392	TM7SF3	40.7256	42.9867	293.947	158.027	117.499	128.099	80.1353	133.487	1.66577	0.48006
ILMN_2664291	BC055111	82.8848	77.9725	50.2618	158.027	160.847	58.9284	68.7413	114.417	1.66445	0.237691
ILMN_2899599	DDX3Y	141.093	164.952	1197.77	126.958	1125.52	897.435	303.211	504.28	1.66313	0.629946
ILMN_1217896	C230084O18RIK	166.969	218.348	93.2982	278.404	474.761	118.124	150.39	249.936	1.66192	0.346564
ILMN_3127739	SF3B4	104.571	82.9146	103.305	100.348	118.827	343.989	96.395	160.075	1.66061	0.266286
ILMN_2527040	LOC332427	57.6114	110.273	48.7379	104.771	202.24	66.6061	67.6521	112.169	1.65803	0.282369
ILMN_2480282	4933404O12RIK	128.474	236.643	78.0392	186.467	497.112	115.469	133.375	220.381	1.65234	0.401971
ILMN_2673566	EIF4EBP2	659.919	577.148	384.149	599.604	666.367	1649.65	526.938	870.275	1.65157	0.235915
ILMN_2836137	E2F2	281.164	537.422	235.8	501.532	1156.23	276.785	329.058	543.453	1.65154	0.358869
ILMN_2849449	ITGA5	290.565	238.897	385.704	296.271	251.041	1621.54	299.159	494.069	1.65152	0.458487
ILMN_2855792	PNPO	363.256	1139.23	233.512	744.273	2005.91	289.773	458.893	756.31	1.64812	0.532056
ILMN_2629581	COX6A2	9619.97	6054.35	8068.95	15185	11025.6	12560.8	7774.74	12811.8	1.64788	0.0380916
ILMN_2544003	RAD23A	388.472	407.239	294.763	692.713	870.718	344.896	359.937	592.524	1.64619	0.167686
ILMN_2709397	EIF2AK1	491.17	660.062	349.201	730.149	1254.31	551.177	483.761	796.226	1.64591	0.175878
ILMN_2877835	C920005C14RIK	207.957	334.655	177.609	311.317	657.903	268.49	231.213	380.275	1.6447	0.213271
ILMN_3102736	GM129	138.263	109.453	121.093	248.133	192.925	170.181	122.373	201.215	1.64428	0.0186376
ILMN_1238479	MGST3	2173.01	3305.84	1048.95	3270.09	7150.01	1428.11	1960.5	3220.15	1.64251	0.435591
ILMN_1246459	SASH1	86.8906	161.447	63.6448	143.482	283.902	97.1194	96.2916	158.158	1.64249	0.298919
ILMN_2612255	LYL1	278.314	411.721	244.969	373.912	747.808	443.258	303.913	498.584	1.64055	0.130265
ILMN_3101732	SYNGR1	223.4	122.81	169.689	344.298	247.168	239.606	166.977	273.196	1.63613	0.0772818
ILMN_1223035	SLC22A4	104.571	240.033	74.6555	253.983	406.89	79.2156	123.286	201.541	1.63475	0.45693
ILMN_2463447	TRAPPC3	328.403	257.541	269.813	496.599	419.59	476.959	283.643	463.202	1.63305	0.00554328
ILMN_1259989	NCOA4	130.207	151.287	122.669	230.438	278.646	163.344	134.191	218.896	1.63123	0.0437807
ILMN_2770917	BLVRB	370.512	773.072	224.343	736.209	1350.1	280.489	400.539	653.273	1.63098	0.447734
ILMN_1232955	A430090J22	73.4771	168.518	55.7647	130.688	273.367	83.3924	88.3865	143.892	1.62799	0.367226
ILMN_1247996	LOC673501	10045.3	7896.92	6399.09	11517.1	14855.1	12752.3	7977.11	12969.9	1.62589	0.0315361
ILMN_2612018	PROKR1	119.767	172.146	90.8492	233.41	343.181	100.414	123.268	200.361	1.6254	0.298981
ILMN_1215167	DDX5	215.238	161.447	176.812	269.579	285.21	343.081	183.156	297.68	1.62528	0.0122202
ILMN_1256420	SLC25A38	370.512	502.195	272.187	498.574	1018.08	427.783	369.982	601.051	1.62454	0.204468
ILMN_3156208	GPR146	129.34	159.144	131.16	198.927	291.703	199.399	139.243	226.179	1.62434	0.0279126
ILMN_2720813	EPB4.1	313.648	309.786	233.512	517.232	573.263	327.592	283.099	459.682	1.62375	0.0697552
ILMN_3047327	OTTMUSG00000016790	80.0784	100.362	59.6265	135.432	243.329	62.1979	78.2542	127.027	1.62326	0.315836
ILMN_2675760	2310046K01RIK	87.5442	261.098	79.6889	132.568	516.976	113.672	122.126	198.238	1.62322	0.474135
ILMN_2597710	LMNA	222.492	188.307	229.697	274.474	323.132	461.345	212.705	344.59	1.62003	0.0432498
ILMN_1260031	APOL2	49.231	49.4975	48.2868	66.885	143.789	51.9136	49.0024	79.3314	1.61893	0.190874
ILMN_1245307	FBLN2	3490.34	1923.46	4678.56	5033.49	4044.17	6546.84	3155.15	5107.91	1.61891	0.17927
ILMN_2948143	SLC7A11	45.002	52.6791	52.0918	82.5863	72.0847	87.8312	49.7981	80.5626	1.61778	0.00340099
ILMN_2625279	PACRG	106.555	127.524	159.393	222.449	180.605	228.196	129.383	209.294	1.61763	0.0252557
ILMN_2649773	SLC38A5	1029.48	3239.63	868.178	1918.72	4655.56	1367.89	1425.3	2303.27	1.61599	0.433382
ILMN_2754985	PHLDA1	467.098	524.343	430.571	678.604	516.976	1266.46	472.45	763.062	1.61512	0.151965
ILMN_1228748	FOXA3	51.8935	48.653	54.3418	103.665	84.1326	66.0106	51.5765	83.1898	1.61294	0.023594
ILMN_2854157	AQP8	107.54	195.514	74.3948	190.595	325.624	105.559	116.082	187.115	1.61193	0.329338
ILMN_1256890	MLLT3	375.026	610.4	159.393	801.845	1049.42	181.517	331.677	534.547	1.61165	0.516836
ILMN_2527631	LOC380862	43.7673	48.9641	41.3849	83.1986	111.085	40.1671	44.5953	71.8699	1.6116	0.194629
ILMN_2705324	HIPK2	161.658	213.095	108.179	167.768	367.281	253.012	155.038	249.814	1.6113	0.186893
ILMN_3067259	PPFIA3	143.98	258.726	94.1296	238.338	411.977	149.356	151.923	244.773	1.61117	0.314058
ILMN_2453695	UROD	6373.52	11150.3	4133.76	9653.54	18791.3	6757.64	6647.68	10702.4	1.60994	0.315268
ILMN_2770528	MTHFD1	53.3583	53.0618	56.8971	89.5313	77.7505	96.3033	54.4116	87.5198	1.60848	0.00204856
ILMN_2603834	HTATIP2	541.346	475.253	384.149	1027.51	1097.1	360.243	462.345	740.528	1.60168	0.276754
ILMN_2765032	KCNN4	58.6325	126.344	62.8609	95.6385	239.53	83.4738	77.5101	124.122	1.60136	0.316775
ILMN_1252885	LOC383162	149.762	241.174	95.805	207.202	461.071	148.457	151.254	242.059	1.60035	0.33469
ILMN_3160897	GSK3A	84.2839	70.1473	78.5375	89.7386	84.7614	249.412	77.4362	123.794	1.59865	0.256472
ILMN_1237964	SH3YL1	344.056	681.874	296.395	511.361	1435.93	386.066	411.214	656.913	1.59749	0.379532
ILMN_3000909	PKHD1L1	133.719	231.113	135.807	225.456	429.706	176.23	161.304	257.496	1.59634	0.218699
ILMN_2733356	ENDOD1	1233.11	1691.29	933.594	1967.81	3882.02	1034.67	1248.7	1991.96	1.59523	0.327036
ILMN_2751492	FRAG1	392.925	271.729	154.55	650.627	479.729	214.288	254.588	405.922	1.59442	0.337217
ILMN_2598585	IKBKG	393.814	291.109	327.147	595.717	641.119	397.476	334.732	533.454	1.59368	0.054197
ILMN_2905866	CITED2	117.967	120.467	113.051	147.701	156.935	280.489	117.121	186.641	1.59357	0.0857291
ILMN_2624477	E2F2	171.411	298.812	133.472	240.303	636.349	180.629	189.791	302.283	1.59272	0.35893
ILMN_1256645	ZFPN1A1	96.63	255.174	85.0061	142.441	457.328	129.702	127.977	203.674	1.59149	0.432996
ILMN_1225522	TRPC4AP	455.26	406.116	618.881	565.693	616.145	1317.21	485.481	771.448	1.58904	0.193473
ILMN_2660175	FBXO6	1678.01	1757.87	875.634	3173.71	3658.63	891.543	1372.04	2179.43	1.58845	0.408812
ILMN_1251114	BC002216	38.1633	42.1775	149.624	133.515	44.0152	164.199	62.217	98.8177	1.58827	0.483916
ILMN_2939503	TTC39A	372.32	368.415	253.427	500.547	809.656	343.081	326.364	518.061	1.58737	0.172801
ILMN_2639818	ACAN	70.1417	122.81	51.2562	99.2571	206.1	86.2636	76.1469	120.843	1.58698	0.281993
ILMN_2665359	SGK3	105.565	163.777	109.8	166.806	281.278	161.631	123.82	196.468	1.58672	0.112808
ILMN_2509988	LBR	84.8423	75.159	72.3421	102.446	163.447	110.05	77.2672	122.599	1.58669	0.0392692
ILMN_2901626	TNFRSF21	468.932	884.19	383.372	739.236	1586.51	541.123	541.7	859.358	1.58641	0.319995
ILMN_1252730	NUDT4	1607.92	2477.52	1165.42	2607.56	4256.57	1668.3	1668.22	2645.59	1.58587	0.255428
ILMN_2747553	FBXO34	396.48	611.481	478.109	734.19	935.093	672.126	487.578	772.748	1.58487	0.0447904
ILMN_1254225	ADD2	54.6325	98.4278	51.7257	95.325	177.907	65.2231	65.2767	103.419	1.58432	0.267759
ILMN_2615035	MGST3	3823.83	6313.96	1911.34	5701.13	12323	2608.79	3586.85	5680.31	1.58365	0.462574
ILMN_1216602	SCL000959.1_2	4146.63	4006.53	2802.06	5569.39	4804.47	6904.4	3597.33	5695.43	1.58324	0.0484435
ILMN_1251071	YPEL5	813.772	751.742	804.117	1840	1573.88	673.116	789.4	1249.18	1.58245	0.216925
ILMN_2742557	BCL2L1	64.1274	76.3611	62.6308	125.087	102.983	93.8708	67.4375	106.537	1.57979	0.0121803
ILMN_1240979	RBM38	1268.3	1546.85	1102.2	1466.58	2598.86	2235.62	1293.14	2042.5	1.57949	0.0815761
ILMN_2670662	CSDE1	227.044	166.134	171.266	310.312	251.041	325.762	186.243	293.865	1.57786	0.0232971
ILMN_2464573	TNFRSF21	78.5043	105.759	72.5244	113.317	184.701	112.768	84.4433	133.143	1.57671	0.0850273
ILMN_2419185	TUFT1	1180.16	1535.75	912.128	2607.56	2690.86	923.405	1182.42	1864.26	1.57664	0.299436
ILMN_2680086	RHBDD1	326.558	420.652	346.075	499.56	677.349	550.261	362.258	571.027	1.5763	0.0182177
ILMN_3124547	RFFL	111.425	126.344	88.4983	158.027	254.943	120.711	107.603	169.424	1.57453	0.134159
ILMN_2712900	SARS	121.538	123.986	129.625	210.279	203.535	177.981	125.004	196.76	1.57402	0.00113546
ILMN_2728118	RRP12	861.327	1314.51	1189.64	1486.24	1945.86	1816.21	1104.37	1738.29	1.57401	0.0397946
ILMN_2727022	ITGB1BP3	53.8398	48.1424	48.6445	156.019	60.6702	51.9136	50.1443	78.9123	1.5737	0.259772
ILMN_2549368	0610025G21RIK	78.4125	128.703	57.6951	115.364	235.771	83.3924	83.5035	131.39	1.57347	0.305245
ILMN_1252160	LOC383840	83.0717	204.53	70.3546	143.482	303.17	106.447	106.129	166.676	1.5705	0.377092
ILMN_3161168	GM1964	84.2839	143.596	58.6583	117.374	285.21	81.9913	89.2084	140.013	1.5695	0.375684
ILMN_2661407	RPL7L1	154.443	293.319	147.143	253.983	516.976	195.846	188.198	295.164	1.56837	0.285657
ILMN_3100042	BTRC	393.814	571.803	410.748	437.018	808.311	1008.21	452.242	708.831	1.56737	0.17942
ILMN_2646618	FN1	307.205	235.524	362.426	335.35	382.618	786.671	297.094	465.607	1.5672	0.200219
ILMN_2426949	TNFRSF14	42.8757	44.3844	48.4623	109.116	57.2992	56.7677	45.1803	70.8021	1.5671	0.109916
ILMN_2708211	RBM38	200.577	182.078	136.592	192.674	308.19	323.015	170.866	267.684	1.56663	0.0896002
ILMN_2710286	C030025P15RIK	316.411	426.218	248.037	357.163	590.007	609.998	322.206	504.682	1.56633	0.126905
ILMN_1243992	PTRF	152.59	64.8884	117.905	140.387	121.455	262.996	105.295	164.904	1.56611	0.265602
ILMN_2846775	CDKN1A	170.518	121.637	145.49	235.384	218.569	223.844	144.507	225.824	1.56272	0.0111193
ILMN_2764919	6030468B19RIK	67.992	264.653	67.2756	97.8571	380.059	124.05	106.577	166.474	1.56201	0.510421
ILMN_1238939	LYSMD1	520.106	404.992	427.385	851.196	720.209	558.53	448.18	699.592	1.56096	0.0366167
ILMN_1246543	SIAT7C	130.207	132.227	112.238	210.279	299.377	116.36	124.556	194.211	1.55922	0.188581
ILMN_2765989	OTUB2	169.628	179.572	145.49	220.436	300.645	253.012	164.256	255.952	1.55825	0.015505
ILMN_2797584	9430028L06RIK	117.055	196.676	82.3473	193.716	330.62	111.863	123.765	192.779	1.55763	0.332432
ILMN_2708895	STK3	391.145	295.521	262.745	558.93	644.703	318.429	311.999	485.933	1.55748	0.145481
ILMN_2911760	UBAC1	1686.8	2856.36	1895.28	2530.64	4655.56	2919.99	2090.18	3252.33	1.55601	0.143832
ILMN_2630641	SRM	993.944	855.556	766.364	1226.88	1158.59	1723.95	866.992	1348.2	1.55503	0.0383249
ILMN_1236716	1200016B10RIK	559.565	685.364	616.623	915.121	890.251	1089.53	618.392	961.043	1.5541	0.0069078
ILMN_1251253	TMEM103	158.082	145.796	150.45	255.932	216.109	235.197	151.359	235.185	1.55383	0.00124477
ILMN_2806315	GM867	68.1715	68.8997	45.2748	90.3596	103.253	85.4754	59.6887	92.734	1.55363	0.0418165
ILMN_2641632	FUK	294.285	285.531	339.803	417.222	394.132	649.508	305.644	474.458	1.55232	0.0577562
ILMN_1226760	LOC619973	125.885	101.901	106.561	171.612	195.63	152.041	110.982	172.179	1.55142	0.0106455
ILMN_2543417	AUH	204.284	180.824	154.55	301.277	391.575	180.629	178.726	277.24	1.5512	0.14274
ILMN_1245858	EG623230	6805.73	7896.92	5030.82	13249.3	14541.1	5234.33	6466.32	10028.1	1.55081	0.280725
ILMN_2747552	FBXO34	584.708	774.25	531.483	893.23	1185.73	846.201	621.971	964.143	1.55014	0.0464997
ILMN_1225204	RSAD2	253.346	63.8069	62.4	484.715	118.827	65.2231	100.289	155.454	1.55005	0.592078
ILMN_3157764	GOLGA7	474.456	401.616	378.713	633.828	742.496	570.548	416.331	645.138	1.54958	0.0127351
ILMN_1238733	TTC27	57.0287	403.868	710.067	373.912	325.624	498.905	253.831	393.099	1.54867	0.602365
ILMN_2764551	COX6B2	159.876	276.394	168.112	281.361	401.793	244.046	195.121	302.166	1.54861	0.128952
ILMN_2888834	APOB48R	50.2545	52.5826	46.8519	84.2267	77.8845	69.933	49.8404	77.1248	1.54744	0.00234514
ILMN_2426561	9130017K11RIK	69.8502	120.467	56.298	112.28	212.394	73.5848	77.9549	120.618	1.54728	0.31726
ILMN_2760619	TINAGL1	182.467	177.075	156.175	233.41	306.938	260.262	171.521	265.172	1.546	0.00933791
ILMN_2503748	TRAPPC3	373.223	278.703	316.729	473.786	467.3	549.344	320.577	495.459	1.54552	0.0117595
ILMN_2638914	D330027H18RIK	52.849	42.4939	46.1851	47.9356	43.569	183.3	46.9845	72.6104	1.54541	0.40511
ILMN_1219471	MYLK	264.893	268.2	246.502	359.137	428.444	419.168	259.687	401.034	1.5443	0.00210878
ILMN_2711772	MICALL2	82.5108	173.369	78.4546	114.345	258.867	139.574	103.92	160.46	1.54407	0.288489
ILMN_2659224	CSPG4	366.889	563.246	223.576	513.32	985.076	335.806	358.828	553.753	1.54323	0.351041
ILMN_1214650	SCL0002368.1_75	189.18	156.867	172.846	214.361	248.456	353.94	172.46	266.139	1.54319	0.0518781
ILMN_2605453	RANBP10	1250.71	1150.08	1056.43	1938.37	2029.78	1418.13	1149.68	1773.65	1.54274	0.0241729
ILMN_1237606	2310007G05RIK	434.621	562.175	771.492	490.663	494.629	2851.65	573.374	884.545	1.5427	0.515444
ILMN_1238654	GORASP2	114.272	115.83	125.007	162.943	166.047	223.844	118.276	182.279	1.54113	0.015372
ILMN_2595163	MPP2	71.2399	82.5346	71.4292	84.5367	91.8687	197.626	74.8879	115.35	1.54031	0.190806
ILMN_1223577	1110037P13RIK	89.4212	103.293	55.4971	147.701	202.24	62.6858	80.0315	123.256	1.54009	0.338053
ILMN_3127790	IKZF1	69.3718	206.702	82.4225	119.348	350.761	102.947	105.728	162.734	1.53917	0.448615
ILMN_1246816	TRIM15	62.5477	64.2848	46.3578	87.5544	150.342	51.6172	57.1234	87.9127	1.53899	0.256428
ILMN_1225882	LOC333744	268.741	227.867	250.344	313.326	341.92	520.313	248.419	381.999	1.53772	0.0582524
ILMN_1221048	PSAT1	1329.65	1535.75	1354.96	2172.87	1921.7	2406.85	1403.88	2158.02	1.53719	0.00559574
ILMN_1234702	GPT2	221.584	236.643	232.749	380.794	391.575	296.273	230.236	353.508	1.53542	0.00917243
ILMN_2678745	2300004C15RIK	283.056	240.033	306.188	296.271	371.109	683.035	275.028	421.902	1.53403	0.174651
ILMN_2591651	A330080J22RIK	132.833	163.777	121.883	235.384	319.399	127.296	138.41	212.312	1.53394	0.206923
ILMN_3142789	ABCB10	95.4584	142.49	89.2696	127.89	248.456	137.868	106.684	163.625	1.53373	0.169749
ILMN_2997975	SHOX2	86.1452	185.83	135.025	151.912	217.34	236.076	129.297	198.272	1.53346	0.176524
ILMN_2495194	SLC43A1	248.558	542.831	232.749	329.364	895.428	383.418	315.496	483.57	1.53273	0.35983
ILMN_2736762	IFRD2	73.3778	128.703	96.6456	104.771	183.331	171.039	97.0015	148.659	1.53254	0.149121
ILMN_1238094	TFDP2	176.849	230.026	160.193	312.321	449.824	166.761	186.784	286.141	1.53193	0.239899
ILMN_1227163	NARS	801.158	1150.08	813.872	1456.73	1599.14	1156.59	908.52	1391.5	1.53161	0.0488366
ILMN_2670172	ITGA5	129.34	128.703	170.477	132.568	118.827	646.581	141.578	216.767	1.53108	0.485704
ILMN_3142193	LYSMD1	330.248	280.997	343.727	601.549	533.069	356.644	317.14	485.397	1.53054	0.0660813
ILMN_1223735	MYH8	64.4357	62.4272	80.0131	113.317	117.499	86.6562	68.531	104.884	1.53047	0.02629
ILMN_2620069	POLR1A	408.006	427.33	159.393	588.923	514.494	328.506	302.901	463.441	1.53001	0.310488
ILMN_2960714	AGPAT4	265.855	338.122	222.809	369.977	733.258	263.91	271.571	415.237	1.52902	0.260159
ILMN_1259180	RCAN1	545.008	293.319	473.242	728.127	477.245	778.21	422.937	646.669	1.529	0.154247
ILMN_2930707	TCF21	588.272	673.779	690.451	944.645	999.811	1034.67	649.246	992.346	1.52846	0.00167695
ILMN_3127066	MARK2	115.207	133.395	134.247	128.822	117.499	486.573	127.304	194.562	1.52833	0.410317
ILMN_2798079	1200016B10RIK	321.021	378.84	359.321	446.941	497.112	701.944	352.228	538.273	1.52819	0.0428127
ILMN_3132898	YPEL3	3788.82	3294.79	2573.29	5316.33	7757.62	2773.69	3178.87	4854.37	1.52707	0.257593
ILMN_2722389	SCRIB	96.63	155.739	91.6563	130.688	229.59	163.344	111.316	169.863	1.52595	0.146629
ILMN_2977558	DAPK2	479.08	849.988	265.877	846.395	1787.07	253.915	476.614	726.889	1.52511	0.557317
ILMN_2702703	SHMT2	76.5893	75.5172	84.6401	95.2207	136.327	133.728	78.8128	120.183	1.52492	0.0258163
ILMN_2773540	THAP4	631.63	669.183	304.558	945.599	852.316	564.066	504.924	768.916	1.52284	0.231558
ILMN_1220815	SYT5	78.8723	66.8842	58.01	138.375	106.574	73.1396	67.3882	102.554	1.52184	0.110197
ILMN_1246298	ATP8A1	89.5154	69.8952	62.7842	144.531	137.545	69.5936	73.2372	111.427	1.52145	0.179301
ILMN_1221161	ZFP57	64.0249	69.0227	74.3076	76.3815	72.6499	208.189	68.9908	104.929	1.52091	0.291739
ILMN_1224842	LOC385068	3155.53	2401.92	2057.16	3415.19	4331.52	3700.2	2498.23	3796.88	1.51983	0.0431304
ILMN_1229853	ARRB1	94.4868	182.078	84.5669	133.515	277.328	137.868	113.312	172.185	1.51956	0.28325
ILMN_2588411	GRINA	4094.43	4496.36	3192.84	6573.67	9643.9	3252.53	3888.16	5907.82	1.51944	0.278936
ILMN_1229901	4930562A09RIK	83.2584	134.556	59.996	102.002	239.53	96.3033	87.5961	133.006	1.5184	0.329575
ILMN_2692960	ERO1LB	146.883	115.83	139.775	212.323	177.907	220.369	133.477	202.666	1.51835	0.0130112
ILMN_2883606	EBF2	63.1236	106.243	63.2478	83.9174	154.31	114.572	75.1356	114.054	1.51797	0.166124
ILMN_1247893	CGEF2-PENDING	69.562	69.0227	56.298	104.771	141.25	63.6974	64.6575	98.0507	1.51646	0.16095
ILMN_2628757	EHD1	205.205	244.626	159.393	244.223	343.181	332.159	200.011	303.076	1.5153	0.0653467
ILMN_2511868	2310002B06RIK	1135.92	1139.23	890.371	1682.42	2380.52	999.525	1048.36	1587.82	1.51457	0.192385
ILMN_1218384	NFIC	240.018	173.369	200.952	196.844	187.449	784.798	202.972	307.082	1.51293	0.435858
ILMN_2769393	MIB2	830.857	570.734	821.892	1307.45	1012.01	1016.96	730.452	1104	1.5114	0.0508113
ILMN_2593993	EIF4EL3	1546.89	1182.75	962.021	1643.13	1699.9	2169.55	1207.39	1823.15	1.50999	0.0647792
ILMN_2534616	LOC211980	68.3523	121.637	59.0867	117.374	199.624	72.1445	78.9047	119.123	1.50971	0.324959
ILMN_2667614	JOSD2	2208.44	2921.69	1823.26	2434.31	4804.47	3457.51	2274.34	3432.38	1.50917	0.160618
ILMN_1254523	GSTO1	870.267	654.411	590.581	1387.46	840.399	990.901	695.442	1049.33	1.50887	0.0934806
ILMN_2588130	EG630499	391.145	180.824	164.165	489.673	392.854	207.315	226.443	341.656	1.5088	0.336243
ILMN_2678521	GPR146	232.555	319.822	168.112	383.742	654.292	171.039	232.101	350.189	1.50878	0.394905
ILMN_2778428	THOC6	849.691	817.231	788.389	1126.42	1066.17	1564.71	818.055	1234.01	1.50847	0.0278431
ILMN_2740902	MKI67	1416.71	3294.79	1871.22	1948.18	5443.33	2822.4	2059.42	3104.83	1.50763	0.351619
ILMN_2655437	LOC100045963	245.698	259.912	258.849	305.29	308.19	598.626	254.737	383.321	1.50477	0.141674
ILMN_2599400	CREB3L2	152.59	161.447	172.846	201.005	184.701	390.467	162.083	243.83	1.50435	0.163285
ILMN_2800687	HR	128.474	240.033	88.2694	198.927	377.5	123.226	139.626	209.945	1.50362	0.402727
ILMN_2615855	HNRNPA2B1	3234.91	2033	2016.43	3154.46	3994.23	3574.22	2366.98	3557.79	1.50309	0.075085
ILMN_2770278	SLC35A2	57.6114	91.1735	52.7031	104.771	121.455	73.8487	65.1735	97.9489	1.50289	0.144357
ILMN_1216900	RABL3	227.958	179.572	245.735	334.354	261.494	390.467	215.867	324.402	1.50279	0.053454
ILMN_2773012	HBP1	2394.52	2033	2163.78	3299.05	2794.82	3873.68	2192.08	3293.23	1.50233	0.0182458
ILMN_1226216	RNF123	152.59	225.729	162.58	175.482	353.295	305.534	177.58	266.569	1.50112	0.173101
ILMN_1240485	LOC673352	66.1969	97.5309	45.3562	99.1487	156.935	63.6101	66.4058	99.6576	1.50074	0.300637
ILMN_2603888	TTC39A	242.851	313.108	222.04	304.286	566.038	331.247	256.54	384.97	1.50062	0.138647
ILMN_2826110	CAT	459.795	685.364	578.023	974.293	1039.81	607.147	566.861	850.445	1.50027	0.119263
ILMN_2726371	NQO1	103.574	103.042	73.8691	141.409	225.913	83.2294	92.3797	138.537	1.49965	0.260386
ILMN_2595026	YOD1	239.078	376.532	260.405	373.912	671.232	314.753	286.196	429.079	1.49925	0.205626
ILMN_2763602	MAEA	755.076	537.422	569.146	800.867	847.028	1146.83	613.54	919.714	1.49903	0.0574829
ILMN_2643016	RAB3IL1	75.3938	80.051	71.8853	92.1143	149.018	106.447	75.7032	113.475	1.49894	0.0500699
ILMN_2427096	1190002F15RIK	504.249	554.671	395.836	637.769	1586.51	367.415	480.174	719.042	1.49746	0.408944
ILMN_1247746	LOC100045423	75.672	105.028	67.2756	130.688	217.34	63.1826	81.1645	121.523	1.49724	0.350793
ILMN_2663585	JDP2	149.762	145.796	157.789	225.456	198.302	258.444	151.034	226.075	1.49685	0.00724679
ILMN_2683980	CITED2	182.467	178.321	176.017	188.525	221.02	460.481	178.915	267.714	1.49632	0.216982
ILMN_2430887	ASB1	324.712	335.809	280.973	489.673	647.096	323.931	312.909	468.212	1.49632	0.125149
ILMN_3148398	EPRS	153.519	139.134	96.6456	174.51	196.97	201.167	127.329	190.514	1.49624	0.0524014
ILMN_2773244	2610009E16RIK	442.659	333.503	452.212	472.791	456.079	1034.67	405.668	606.509	1.49509	0.230635
ILMN_2492961	6530401N04RIK	37.8822	35.5571	61.8494	56.4599	72.9339	67.6036	43.6749	65.295	1.49502	0.102618
ILMN_1231847	EGLN3	78.6881	122.81	56.298	114.345	221.02	71.8724	81.6354	122.012	1.4946	0.368187
ILMN_1222171	RG9MTD2	554.124	680.714	655.185	1008.05	775.967	1052.67	627.545	937.286	1.49358	0.0246848
ILMN_1235304	JARID1A	55.9956	108.982	48.4623	90.1528	166.047	65.7511	66.6252	99.4729	1.49302	0.338563
ILMN_2678218	MMP2	2633.78	1436.03	2446.91	3318.38	2541.46	3651.81	2099.52	3134.53	1.49297	0.142225
ILMN_2659062	ADD1	111.425	90.9408	84.2004	130.688	138.769	156.446	94.8458	141.568	1.49261	0.0154717
ILMN_2604256	LOC433464	92.366	72.7787	85.0793	91.1859	88.6487	235.197	83.0068	123.883	1.49244	0.289436
ILMN_1223741	LOC381138	94.8749	233.307	77.8727	160.991	318.155	111.863	119.901	178.941	1.49241	0.429434
ILMN_2726585	NFIB	1162.48	784.82	940.711	1216.8	988.771	2368.64	950.321	1417.77	1.49188	0.235707
ILMN_2589181	EEF2	1564.31	1002.97	1019.45	1417.23	1811.77	2066.35	1169.48	1744.14	1.49139	0.0939497
ILMN_1226541	5430417J04RIK	191.103	104.66	168.9	283.338	234.528	168.47	150.047	223.704	1.4909	0.16908
ILMN_1249220	COL6A3	922.857	519.949	644.932	1525.49	770.58	872.052	676.399	1008.3	1.49069	0.211347
ILMN_1229173	H2-T24	52.176	48.8594	51.0702	84.6402	89.9577	56.6051	50.683	75.5365	1.49037	0.0528923
ILMN_2802590	TMEM16B	65.3428	69.1462	53.5603	104.771	124.029	61.461	62.3165	92.78	1.48885	0.152086
ILMN_2633350	MFAP4	958.413	507.772	687.926	1156.46	742.496	1286.75	694.365	1033.81	1.48885	0.185157
ILMN_2545445	HIPK2	80.1717	162.609	73.7809	126.958	214.875	116.36	98.7119	146.966	1.48884	0.275744
ILMN_1215632	MARCKSL1	296.139	249.286	363.202	259.827	304.429	1117.9	299.305	445.51	1.48848	0.449392
ILMN_1258394	AARS	1845.61	2391.11	1895.28	2943.24	3437.43	2725.07	2029.88	3020.97	1.48825	0.0204899
ILMN_2540464	LOC381904	802.06	848.871	796.71	1287.33	1712.42	810.632	815.548	1213.51	1.48796	0.143522
ILMN_2639036	HSPD1	1215.48	742.21	853.067	1267.19	1003.48	1991.79	916.401	1363.11	1.48746	0.186166
ILMN_1223244	HBB-B1	37674.2	35651.8	6425.84	38418	39349.6	18772.5	20512.5	30502.3	1.48701	0.5626
ILMN_2678724	DUSP10	120.656	107.799	125.007	116.374	135.112	339.447	117.589	174.759	1.48619	0.305789
ILMN_2657516	PRR13	5044.24	5389.8	2844.53	8565	9939.76	2978.64	4260.49	6329.56	1.48564	0.409545
ILMN_3035162	SGK3	50.5717	48.1424	42.1047	71.3974	82.4578	57.0926	46.801	69.5288	1.48562	0.0300843
ILMN_1245121	UBXN8	257.19	240.033	233.512	390.622	400.518	301.835	243.376	361.451	1.48515	0.0140399
ILMN_2745889	ACOT2	166.084	97.9145	81.9693	180.401	158.241	152.929	110.055	163.437	1.48505	0.14382
ILMN_1221469	PAQR6	59.7051	92.1134	55.5862	90.9795	151.668	72.5076	67.3649	100.017	1.4847	0.216151
ILMN_2606072	AGFG1	460.705	469.641	480.542	643.693	802.929	658.323	470.226	698.123	1.48465	0.00517819
ILMN_2600315	ERCC8	115.207	125.164	207.285	208.229	195.63	239.606	144.049	213.71	1.4836	0.110567
ILMN_2603918	CLCN3	1660.45	1713.5	1429.61	2260.26	2461.07	2387.74	1596.28	2368.23	1.48359	0.0029782
ILMN_1238661	TRAPPC3	343.138	267.019	318.34	465.828	449.824	453.582	307.823	456.36	1.48254	0.00631789
ILMN_1224782	LOC333670	74.6418	84.1491	48.5526	124.146	137.545	58.1104	67.3103	99.7416	1.48182	0.28505
ILMN_1236661	SLFN14	54.3391	45.2124	42.7012	70.621	83.8791	57.5921	47.1632	69.8742	1.48154	0.0396936
ILMN_1231420	GOLGA2	446.246	388.013	192.922	422.164	439.785	584.525	322.058	476.989	1.48106	0.231747
ILMN_2905525	F830116E18RIK	68.0816	78.7411	49.3031	94.4922	140.003	64.7743	64.1754	94.9829	1.48005	0.208885
ILMN_1241128	CALCOCO1	142.051	110.39	145.49	157.027	160.847	292.559	131.644	194.775	1.47956	0.152202
ILMN_3096335	ARRB1	204.284	325.486	146.316	263.724	519.457	229.941	213.478	315.819	1.4794	0.31649
ILMN_2719202	HIST1H2BF	2057.91	2174.57	1048.95	2655.58	4169.11	1367.89	1674.37	2474.1	1.47763	0.383849
ILMN_2772930	GFI1B	135.511	385.728	94.1296	232.421	673.674	101.251	170.083	251.212	1.477	0.603356
ILMN_2645935	PTGR1	108.52	195.514	80.4938	168.728	319.399	102.094	119.532	176.539	1.47692	0.406298
ILMN_1254405	LMNA	793.941	633.273	742.174	917.976	1001.03	1307.05	719.938	1062.98	1.47649	0.0362147
ILMN_1236079	GM129	88.5748	70.5269	82.1209	132.568	112.153	110.956	80.0521	118.159	1.47603	0.0116353
ILMN_2481836	LOC668047	111.425	268.2	121.093	301.277	324.378	118.995	153.528	226.559	1.47569	0.41388
ILMN_2742042	NUPR1	134.611	94.1581	94.1296	195.801	162.147	120.711	106.061	156.492	1.47549	0.102602
ILMN_2753077	ARRB1	60.6036	86.6132	56.298	78.6091	142.512	84.5215	66.6078	98.1967	1.47425	0.166493
ILMN_1216718	SPIN1	122.415	71.792	88.4219	130.688	120.147	158.185	91.937	135.427	1.47304	0.0916858
ILMN_2723108	TSC22D1	1118.21	750.552	1109.98	1176.54	1228.25	2057.01	976.65	1437.84	1.47222	0.157305
ILMN_2855261	SLC25A39	541.346	610.4	471.62	622.046	940.152	848.814	538.138	791.792	1.47135	0.056022
ILMN_2448404	SCL0002975.1_346	131.078	103.168	86.5476	115.364	143.789	224.714	105.384	155.051	1.47129	0.168596
ILMN_1222000	STOML1	63.3199	113.523	66.066	96.1626	183.331	85.7912	78.019	114.788	1.47128	0.270194
ILMN_2799368	GTPBP8	240.018	374.219	152.096	331.361	612.585	214.288	239.054	351.686	1.47116	0.389641
ILMN_1225605	PIGR	55.733	72.4126	47.7671	74.0098	122.749	67.5212	57.7677	84.9668	1.47084	0.157201
ILMN_3148175	PUS10	326.558	421.766	313.497	556.032	789.452	312.913	350.823	515.96	1.47071	0.247711
ILMN_1250469	BCL9L	347.728	301.002	302.927	256.905	330.62	1186.14	316.506	465.314	1.47016	0.46344
ILMN_1232711	OLFR1006	75.0199	144.698	65.5725	138.375	245.885	66.4373	89.2867	131.24	1.46987	0.440986
ILMN_2509327	WIPF3	334.857	302.097	386.482	458.865	395.41	684.029	339.4	498.811	1.46969	0.0972527
ILMN_1249762	LOC211870	96.63	180.824	88.1934	178.42	270.725	101.251	115.505	169.742	1.46956	0.349316
ILMN_1216675	2900072M03RIK	132.833	177.075	103.305	213.343	292.991	123.226	134.44	197.49	1.46898	0.265128
ILMN_2976129	TINAGL	104.571	83.6611	103.305	116.374	143.789	171.039	96.6835	141.979	1.4685	0.0444359
ILMN_2669608	2010107H07RIK	1538.2	1989.25	1157.4	1987.41	2806.41	2010.39	1524.27	2238.24	1.4684	0.117446
ILMN_1228536	PROKR1	56.7755	73.1406	50.35	98.824	112.153	59.6869	59.3526	87.1334	1.46806	0.158596
ILMN_1236993	MARCH2	583.816	641.003	434.562	923.686	1266.19	439.82	545.836	801.246	1.46792	0.315247
ILMN_2673599	ACTN4	1416.71	1613.51	1624.28	1731.61	1724.92	3931.25	1548.47	2272.92	1.46784	0.2389
ILMN_2679619	RB1	241.905	363.756	197.754	289.291	741.172	256.629	259.135	380.353	1.46778	0.369984
ILMN_2604282	SFRP1	552.305	1204.6	322.355	1216.8	1048.22	531.135	598.576	878.266	1.46726	0.451379
ILMN_2679502	PBRM1	97.6109	103.419	80.3343	126.958	164.747	122.396	93.2537	136.798	1.46695	0.0337804
ILMN_2617433	ACTB	3736.25	3494.12	2455.31	4181.6	5223.49	4631.03	3176.58	4659.37	1.46679	0.0577157
ILMN_2909634	TRAPPC3	1503.44	1380.75	1543.98	2143.67	1981.95	2378.19	1474.4	2161.89	1.46628	0.00362831
ILMN_1239110	EEF2	2598.34	2022.07	1879.23	2386.06	3231.42	4036.46	2145.31	3145.51	1.46623	0.102276
ILMN_1220230	HBP1	2429.96	2196.28	2708.72	3717.51	2993.37	4093.65	2436.04	3571.42	1.46608	0.0258418
ILMN_2531530	CDC42BPG	75.672	167.322	69.7465	129.754	240.792	88.6938	95.941	140.46	1.46402	0.398004
ILMN_2447712	IBRDC3	51.1027	71.5406	56.298	77.5563	127.79	65.1339	59.0423	86.4253	1.46379	0.166123
ILMN_2737713	EDN1	345.893	388.013	391.153	630.877	580.455	449.278	374.437	547.952	1.4634	0.0254827
ILMN_2666018	MGP	2137.59	633.273	1437.86	3241.14	1586.51	1186.14	1248.56	1827.09	1.46335	0.460115
ILMN_2711461	TGFB1	141.093	141.378	145.49	140.387	160.847	402.71	142.64	208.726	1.46331	0.31427
ILMN_2695228	2810453I06RIK	164.316	172.146	151.274	253.009	333.124	159.05	162.348	237.552	1.46323	0.157213
ILMN_1235209	9629553_3793	78.6881	81.3702	67.1955	104.771	141.25	90.8273	75.4927	110.361	1.46188	0.0565004
ILMN_1244024	CEBPG	791.234	913.456	704.91	1156.46	1374.42	999.525	798.685	1166.85	1.46096	0.0331103
ILMN_3122845	H1FX	287.76	245.785	272.98	254.958	214.875	1098.92	268.27	391.927	1.46094	0.506336
ILMN_2821916	NICN1	632.513	533.078	691.294	1297.4	674.898	825.928	615.424	897.603	1.45851	0.143366
ILMN_1237279	GATA1	69.4668	140.26	54.8794	88.284	208.636	89.955	81.1658	118.331	1.45789	0.399128
ILMN_2684268	MGAT4B	89.2328	75.04	90.8492	98.9321	87.1282	218.633	84.7317	123.52	1.45778	0.26941
ILMN_2635718	BZRPL1	65.6333	56.5328	48.8323	80.9656	140.003	49.3591	56.5862	82.4014	1.45621	0.296022
ILMN_2736690	2210411K11RIK	475.379	886.373	256.521	508.418	1498.31	438.101	476.351	693.637	1.45615	0.515556
ILMN_1218725	1110002E23RIK	814.672	711.243	789.226	599.604	692.21	3389.26	770.432	1120.48	1.45435	0.537788
ILMN_2494912	LOC100046586	187.254	290	184.026	245.201	489.663	254.819	215.395	312.764	1.45205	0.238227
ILMN_2630423	IKBKG	178.701	146.893	144.665	267.626	257.557	168.47	156.014	226.451	1.45148	0.0844552
ILMN_2877069	TSPO	1836.77	1469.24	1189.64	2104.7	3243.45	1438.05	1475.21	2141.2	1.45145	0.234397
ILMN_1229244	A830033B12RIK	41.6744	45.7368	52.6157	71.0648	61.3601	70.1899	46.4605	67.3915	1.45051	0.0107418
ILMN_1247490	4933428G20RIK	574.875	833.147	603.92	800.867	1386.64	794.119	661.34	958.966	1.45003	0.163547
ILMN_2713071	FADS2	339.46	348.583	272.187	405.381	678.578	356.644	318.166	461.211	1.44959	0.154244
ILMN_2655571	B3GNT7	61.1629	60.7568	61.3511	63.4071	66.5901	164.199	61.0898	88.506	1.44879	0.296895
ILMN_2659063	ADD1	131.078	106.122	107.37	147.701	177.907	172.76	114.307	165.58	1.44855	0.0144397
ILMN_3121891	LMNA	331.17	304.288	366.305	397.505	478.487	588.273	332.961	481.871	1.44723	0.041929
ILMN_2592507	PPP1R9B	455.26	644.335	406.811	578.266	982.609	634.932	492.328	711.888	1.44596	0.160135
ILMN_3060766	ATL2	127.611	133.395	122.669	164.879	216.109	177.104	127.816	184.795	1.44578	0.0120315
ILMN_1251572	XPO7	287.76	216.25	196.147	463.838	345.704	229.941	230.245	332.835	1.44557	0.189973
ILMN_2452383	UROS	573.081	1193.67	453.018	806.728	1860.87	623.373	676.714	978.131	1.44541	0.450078
ILMN_2657343	LOC100044180	59.3837	103.042	56.2098	97.3244	164.747	64.7743	70.0645	101.27	1.44538	0.329855
ILMN_2631939	LOC100048832	64.8442	59.289	79.116	97.0063	99.0767	95.4897	67.2517	97.1798	1.44502	0.0128014
ILMN_1237625	FAM113B	68.626	75.5172	52.3559	83.9174	130.249	74.7943	64.7391	93.5044	1.44433	0.142113
ILMN_1223261	MKRN1	190.142	147.989	117.101	316.338	223.467	140.438	148.807	214.923	1.44431	0.250378
ILMN_2665805	PCLO	102.576	145.796	57.6165	146.642	198.302	89.2445	95.1583	137.422	1.44414	0.36138
ILMN_1225181	9626962_211_RC	96.63	158.002	108.179	137.384	296.833	121.558	118.206	170.507	1.44246	0.311534
ILMN_1252294	EEF2	1529.5	961.547	1041.51	1287.33	1637.01	2178.97	1152.73	1662.13	1.44191	0.154774
ILMN_2652500	LRG1	80.4519	187.072	56.8971	124.146	237.019	87.2048	94.961	136.905	1.4417	0.470042
ILMN_1225880	SRM	836.243	915.609	829.818	1066.79	1063.78	1677.6	859.69	1239.38	1.44167	0.0771973
ILMN_2858548	OTTMUSG00000016293	57.8712	64.4054	59.996	77.4501	137.545	62.8499	60.6972	87.483	1.4413	0.196702
ILMN_1225513	PEG3	104.571	83.1655	95.805	118.365	130.249	161.631	94.098	135.574	1.44077	0.0325881
ILMN_2732848	TAGLN2	3181.99	2000.2	2455.31	3658.74	2794.82	4565.55	2500.11	3600.75	1.44023	0.135295
ILMN_2511867	2310002B06RIK	1109.34	925.274	679.577	1437.01	1824.08	794.119	886.867	1276.82	1.4397	0.271046
ILMN_2526631	LOC381307	46.1247	39.4085	36.3114	50.3002	44.8975	86.9698	40.4131	58.1282	1.43835	0.167448
ILMN_2741872	HEATR5A	194.929	269.378	370.182	369.977	394.132	396.602	268.876	386.715	1.43827	0.123097
ILMN_1224736	ZMIZ1	353.223	298.812	211.983	334.354	401.793	495.37	281.784	405.24	1.43813	0.125975
ILMN_2665063	SLC11A2	135.511	225.729	134.247	185.444	420.856	156.446	160.136	230.27	1.43796	0.3585
ILMN_2706938	PPOX	193.021	277.551	164.165	196.844	524.414	253.012	206.415	296.697	1.43738	0.336328
ILMN_1215879	PKHD1L1	91.0296	128.703	100.831	141.409	219.795	112.768	105.711	151.901	1.43694	0.176649
ILMN_2531225	OSBPL1A	67.9026	74.0919	63.8073	96.7947	137.545	71.5113	68.4714	98.3762	1.43675	0.135
ILMN_2711506	HERC1	88.1058	92.1134	58.8272	114.345	159.545	77.4116	78.1571	112.194	1.43549	0.226272
ILMN_1245815	UBE2O	2837.45	2293.8	2032.7	5437.75	3782.53	1899.19	2365.12	3393.05	1.43462	0.327123
ILMN_2550423	SCL0002368.1_75	112.38	115.83	94.9658	126.024	150.342	192.27	107.323	153.868	1.43369	0.0584383
ILMN_3028575	SYNGR1	131.953	93.6713	97.4859	185.444	136.327	140.438	106.412	152.555	1.43363	0.0691088
ILMN_1214762	SGK3	201.508	364.922	200.952	294.273	512.012	288.844	245.393	351.748	1.43341	0.25793
ILMN_2663033	D930020E02RIK	61.0709	123.986	48.0297	63.2013	227.137	74.5398	71.3793	102.282	1.43294	0.505508
ILMN_1235347	FRAG1	431.95	279.852	189.686	575.363	473.518	247.619	284.096	407.087	1.43292	0.360288
ILMN_2628098	WNK4	85.959	150.185	89.2696	109.116	253.639	122.396	104.843	150.184	1.43246	0.323761
ILMN_1219154	MT2	50.2545	114.676	51.3501	62.5995	162.147	85.6334	66.6392	95.435	1.43211	0.409249
ILMN_1242390	ACTN4	249.514	286.654	269.024	299.273	414.517	455.305	267.967	383.681	1.43182	0.054527
ILMN_3129752	VPS39	67.992	134.556	127.322	120.322	168.654	168.47	105.218	150.645	1.43174	0.218446
ILMN_1249959	TOM1L1	207.957	145.796	175.222	261.775	315.668	188.68	174.49	249.821	1.43172	0.119943
ILMN_2636781	HIST1H2BK	565.887	745.787	336.654	784.163	1386.64	382.534	521.807	746.472	1.43055	0.460986
ILMN_2667463	OCEL1	96.63	88.6548	107.37	122.247	175.236	125.681	97.2522	139.116	1.43047	0.0492522
ILMN_2466121	TWISTNB	217.051	59.7466	186.449	211.302	206.1	162.488	134.218	191.985	1.4304	0.437615
ILMN_2935012	ANXA4	128.474	66.5369	196.951	205.143	169.962	141.31	118.963	170.161	1.43036	0.343541
ILMN_2495796	MTDNA_ND3	223.4	232.207	329.533	387.673	279.963	458.755	257.604	367.888	1.42811	0.134754
ILMN_1235372	HBB-B1	2598.34	2628.74	117.905	3366.75	4031.69	172.76	930.376	1328.56	1.42798	0.818319
ILMN_2861176	CALR	1285.86	798.803	940.711	1166.5	1362.24	1770.12	988.622	1411.61	1.42785	0.126872
ILMN_1218890	LOC381140	457.071	306.483	479.731	633.828	462.318	667.185	406.564	580.389	1.42755	0.12291
ILMN_2747070	FPGS	117.055	100.233	113.051	131.626	135.112	216.895	109.873	156.83	1.42737	0.102965
ILMN_2535680	AK157302	304.443	303.192	214.317	381.777	558.778	269.408	270.454	385.91	1.4269	0.213664
ILMN_2660766	CD59B	657.26	683.036	380.266	877.025	1278.09	442.398	554.74	791.52	1.42683	0.383615
ILMN_2629165	2410004N11RIK	214.331	195.514	244.203	284.328	300.645	347.614	217.106	309.735	1.42665	0.0156497
ILMN_2559669	PBX1	125.021	227.867	147.97	228.45	453.579	118.124	161.54	230.459	1.42664	0.452694
ILMN_3116560	ST3GAL5	1020.59	1010.41	845.4	1397.4	1921.7	940.133	955.294	1361.65	1.42537	0.175615
ILMN_2628174	ACSS1	1180.16	2337.07	1004.94	1780.87	3894.48	1156.59	1404.7	2001.8	1.42507	0.465485
ILMN_2946901	SLC25A38	205.205	296.619	160.193	245.201	512.012	224.714	213.637	304.423	1.42495	0.325991
ILMN_2758087	CCNT1	128.474	116.984	134.247	120.322	127.79	378.992	126.362	179.952	1.4241	0.399198
ILMN_2682173	MFSD11	250.47	195.514	275.367	355.188	281.278	389.588	238.021	338.896	1.42381	0.0660615
ILMN_2589651	ANPEP	56.8606	46.0578	61.3511	59.4722	49.8426	156.446	54.3641	77.4034	1.4238	0.38869
ILMN_2443831	UBA1	79.0569	74.0919	74.3948	91.908	117.499	116.36	75.8143	107.911	1.42336	0.0131248
ILMN_2755860	HOXA4	80.9197	108.274	80.5733	91.908	105.782	209.062	89.0409	126.672	1.42263	0.264665
ILMN_2727920	TSPO	967.296	656.667	572.108	998.368	1586.51	660.288	713.61	1015.05	1.42242	0.302561
ILMN_2487046	CAMK2N1	136.42	120.467	128.09	176.457	204.821	167.615	128.161	182.295	1.4224	0.00732258
ILMN_2771709	PPARGC1B	406.235	428.441	430.571	502.518	452.328	948.513	421.604	599.629	1.42226	0.203621
ILMN_3092415	HBP1	779.492	541.751	671.333	937.018	771.926	1127.48	656.926	934.282	1.4222	0.0814272
ILMN_1249313	RABL3	775.877	833.147	853.067	1156.46	966.49	1418.13	820.035	1165.95	1.42183	0.0370294
ILMN_2683718	LRPPRC	115.207	108.982	113.863	163.913	138.769	180.629	112.652	160.164	1.42175	0.0111186
ILMN_2662527	SPNA1	131.078	291.109	108.179	153.981	521.937	147.556	160.414	228.042	1.42158	0.530755
ILMN_1219915	DGAT2	281.164	234.412	188.067	342.312	296.833	350.328	231.429	328.955	1.42141	0.0507094
ILMN_2458671	VLDLR	61.3461	41.6407	47.9435	83.6088	67.9414	61.8727	49.6606	70.5714	1.42107	0.0711699
ILMN_1235317	E030016N13RIK	110.462	159.144	74.1327	182.402	233.288	87.8312	109.229	155.188	1.42076	0.392838
ILMN_2634796	SOCS1	62.1729	106.604	51.0702	98.5005	140.003	70.2761	69.6917	98.9603	1.41997	0.302632
ILMN_2727116	SOX4	1399.34	1045.57	1263.5	1307.45	1188.09	3399.02	1227.3	1741.31	1.41882	0.369501
ILMN_2545963	HBB-B1	47261.7	40791.4	5065.35	37911.9	48818.5	15065.7	21374.5	30323.8	1.41869	0.686297
ILMN_2647121	SHOX2	108.52	317.574	203.337	251.059	353.295	225.583	191.362	271.482	1.41868	0.361245
ILMN_1228942	CD59A	2332.48	1380.75	743.912	2463.23	3111.78	892.386	1338.09	1898.26	1.41864	0.527533
ILMN_1260210	RPGRIP1	66.5627	120.467	69.2359	112.28	158.241	89.0083	82.1884	116.507	1.41756	0.241762
ILMN_1220270	MEF2C	43.7673	46.0578	85.8118	60.6221	97.0487	83.7171	55.7186	78.973	1.41735	0.246533
ILMN_2626535	SLC9A8	86.7974	103.793	85.2989	130.688	175.236	95.4897	91.5953	129.799	1.4171	0.13444
ILMN_3104118	AW548124	350.477	218.348	387.26	385.708	333.124	656.36	309.46	438.533	1.41709	0.268384
ILMN_1233345	MRGPRX1	119.767	178.321	75.2589	147.701	303.17	102.094	117.138	165.968	1.41685	0.438407
ILMN_2542320	2410018L13RIK	163.432	140.26	156.175	213.343	217.34	219.501	152.977	216.713	1.41664	0.00164412
ILMN_2852672	TSPAN32	214.331	488.743	201.748	301.277	831.083	239.606	276.476	391.474	1.41594	0.506297
ILMN_1258770	LRRC51	196.825	221.499	200.154	315.334	260.18	301.835	205.876	291.477	1.41579	0.00724702
ILMN_2695199	ST3GAL6	616.627	1115.41	676.266	925.59	1649.62	864.356	774.802	1096.9	1.41571	0.275631
ILMN_1222773	EXOC4	396.48	388.013	381.042	518.209	463.564	691.986	388.461	549.841	1.41544	0.044255
ILMN_1242689	LOC236371	251.428	182.078	257.297	311.317	309.439	346.708	227.528	322.043	1.4154	0.041766
ILMN_3132262	IHPK2	42.2282	47.6992	47.0231	48.4201	45.6268	121.558	45.5836	64.5173	1.41536	0.338063
ILMN_2794796	E2F4	159.876	183.332	147.97	147.701	206.1	403.58	163.079	230.744	1.41492	0.314751
ILMN_2461172	SLC16A5	51.7961	92.1134	54.7027	70.8429	149.018	69.933	63.9062	90.3799	1.41426	0.326343
ILMN_2669333	DAPK2	70.0442	101.005	61.0904	102.556	171.273	69.5936	75.6072	106.924	1.4142	0.313603
ILMN_2630749	ALDH1A2	124.156	134.556	134.247	158.027	188.822	212.548	130.896	185.103	1.41413	0.0183717
ILMN_2689731	DUSP4	217.051	257.541	244.203	338.337	285.21	399.223	238.994	337.736	1.41316	0.0341961
ILMN_2627328	DNASE2A	110.462	127.524	76.8698	160.991	222.244	85.2379	102.688	145.018	1.41222	0.340509
ILMN_2704285	PKLR	55.9956	174.598	54.5239	66.6788	211.147	106.447	81.0825	114.437	1.41137	0.535639
ILMN_2959291	UPP1	887.229	440.659	464.327	1297.4	725.406	542.034	566.223	799.025	1.41115	0.369984
ILMN_2695306	FBXO9	586.491	625.601	541.438	819.373	916.001	743.54	583.494	823.305	1.41099	0.00934403
ILMN_2635491	PAPD4	305.364	278.703	287.438	344.298	374.942	532.04	290.292	409.526	1.41074	0.0644322
ILMN_1239464	C030027H14RIK	156.273	167.322	209.639	183.411	188.822	444.117	176.321	248.69	1.41044	0.320249
ILMN_2800675	ZFAND2B	391.145	465.16	319.948	467.818	824.405	423.478	387.561	546.617	1.4104	0.215534
ILMN_1259564	IIGP2	253.346	109.453	108.179	295.272	221.02	128.901	144.221	203.378	1.41018	0.40774
ILMN_2801404	CLK3	1180.16	1469.24	1141.45	1535.29	2276.46	1583.76	1255.54	1768.94	1.40891	0.0831272
ILMN_2727503	IGFBP3	200.577	109.688	160.99	212.323	177.907	262.084	152.433	214.722	1.40863	0.176336
ILMN_1241890	KLF7	651.947	499.959	471.62	943.691	594.769	764.879	535.689	754.381	1.40824	0.108984
ILMN_2606564	ATIC	254.306	207.779	223.576	252.034	235.771	554.849	227.752	320.658	1.40793	0.290486
ILMN_2804407	1700012L04RIK	52.6869	61.4234	48.2868	67.2956	110.551	58.4677	53.8627	75.7685	1.4067	0.172326
ILMN_2620803	IAH1	531.225	505.544	476.487	685.65	770.58	673.116	503.921	708.495	1.40596	0.00295405
ILMN_1230327	LOC383099	10300.6	12509.2	10802.3	14471.9	15273.1	17499.2	11165.3	15697.2	1.4059	0.01381
ILMN_1216661	COL6A2	212.514	205.62	277.763	308.303	235.771	463.939	229.814	323.08	1.40583	0.194223
ILMN_1240878	SNCA	54.3391	71.6665	45.12	104.771	84.6361	54.9926	56.0101	78.7107	1.4053	0.217028
ILMN_1230923	VLDLR	83.2584	55.9669	71.7939	125.087	84.006	88.3014	69.4196	97.5356	1.40501	0.117045
ILMN_1258966	1110006E14RIK	94.8749	92.1134	99.1626	132.568	122.749	147.556	95.3397	133.907	1.40453	0.00411233
ILMN_2636832	CYB5R3	239.078	155.739	200.952	223.453	230.82	401.839	195.588	274.686	1.40441	0.209782
ILMN_3107114	STX3	68.8102	68.5336	86.6955	102.556	107.234	102.947	74.2194	104.224	1.40427	0.0126669
ILMN_1217767	GLRX5	3815.08	5389.8	3735.61	5285.99	7939.27	5058.75	4250.88	5965.54	1.40337	0.143053
ILMN_3020240	HBP1	3384.71	2639.55	3260.76	4962.9	3844.68	4217.13	3076.98	4317.22	1.40307	0.0345329
ILMN_2677712	ARF5	993.944	899.416	659.981	934.16	1573.88	1108.37	838.722	1176.77	1.40306	0.160548
ILMN_1224664	FBXL11	837.14	878.722	976.25	849.276	887.658	2628.13	895.51	1255.97	1.40252	0.414812
ILMN_2788073	HMOX1	132.833	150.185	136.592	226.456	151.668	218.633	139.675	195.823	1.40199	0.0645155
ILMN_2831491	PWP2	244.748	382.29	215.093	321.354	519.457	332.159	272.007	381.323	1.40189	0.220848
ILMN_1216788	SLC17A5	118.871	98.4278	111.425	157.027	199.624	114.572	109.243	153.14	1.40183	0.117919
ILMN_2826264	SERINC2	93.8094	71.9171	75.5157	105.871	112.153	118.124	79.8678	111.937	1.40153	0.0182356
ILMN_1226535	LOC212434	54.3391	75.637	54.2492	75.5204	131.469	61.7909	60.6382	84.9711	1.40128	0.250672
ILMN_2726714	D0H8S2298E	198.708	188.307	171.266	304.286	258.867	223.844	185.745	260.277	1.40126	0.0268613
ILMN_2644621	DNAJB12	214.331	212.04	231.986	248.133	318.155	367.415	219.274	307.251	1.40122	0.0460963
ILMN_2491099	XPOT	208.871	213.095	177.609	278.404	336.888	231.689	199.207	279.054	1.40082	0.0512937
ILMN_3003567	KHSRP	238.139	308.683	240.38	284.328	383.898	444.977	260.464	364.858	1.4008	0.0980241
ILMN_3117650	NT5DC3	67.7243	76.8499	72.1595	97.1122	95.0107	111.863	72.1484	101.06	1.40072	0.00584001
ILMN_2935098	BMP10	100.581	86.2689	93.2982	143.482	117.233	132.11	93.1997	130.495	1.40017	0.0101913
ILMN_3064134	THNSL1	83.7249	82.407	103.305	127.89	120.147	127.296	89.3265	125.061	1.40004	0.0112162
ILMN_2439813	SLC16A10	161.658	208.851	131.16	260.801	299.377	155.572	164.215	229.872	1.39983	0.234327
ILMN_1243252	SLC30A10	65.3428	147.989	59.9033	81.9771	216.109	89.6389	83.3604	116.669	1.39957	0.470953
ILMN_2794608	BCAT2	242.851	245.785	242.673	222.449	257.557	692.982	243.765	341.147	1.39949	0.399629
ILMN_2648618	ARFGAP3	303.523	304.288	230.46	380.794	411.977	371.879	277.135	387.842	1.39947	0.0259293
ILMN_2729235	CCDC126	233.48	200.098	204.129	393.571	244.605	271.248	212.063	296.678	1.39901	0.0922304
ILMN_2603662	B230312A22RIK	364.165	314.221	292.317	566.66	494.629	326.677	322.203	450.72	1.39887	0.13212
ILMN_2624451	4933407C03RIK	351.393	340.439	323.155	373.912	348.231	812.446	338.128	472.945	1.39871	0.285489
ILMN_1256970	ADAMTS18	61.7119	62.6525	73.6039	93.6631	99.5065	83.4738	65.7763	91.9722	1.39826	0.0117957
ILMN_1226665	ISLR	85.3076	55.7366	68.2419	119.348	86.7535	85.6334	68.7163	96.0686	1.39805	0.110531
ILMN_1222365	2610200O14RIK	93.1344	141.378	90.0534	110.18	219.795	133.728	105.844	147.95	1.39781	0.254067
ILMN_2739544	STC2	167.854	112.366	113.863	284.328	167.35	123.226	129.018	180.322	1.39765	0.294027
ILMN_1240566	CEP170	85.2145	68.2924	78.0392	100.458	92.8543	132.917	76.8657	107.429	1.39762	0.0571264
ILMN_2780167	PITRM1	1546.89	2022.07	1429.61	2202.03	2598.86	2131.93	1647.5	2302.11	1.39734	0.0512329
ILMN_1243166	C87414	84.2839	269.378	72.3421	146.642	270.725	112.768	117.987	164.813	1.39688	0.532249
ILMN_2778655	VCAM1	1303.4	1063.76	1271.78	1938.37	1232.99	2010.39	1208.12	1687.43	1.39674	0.120422
ILMN_2877507	PIGQ	884.553	1171.85	755.176	1017.76	2005.91	1043.63	921.611	1286.77	1.39622	0.263202
ILMN_2449019	TNK2	114.272	152.392	136.592	131.626	209.894	234.318	133.488	186.373	1.39618	0.163276
ILMN_2871412	SARS	543.178	658.929	501.547	874.162	977.665	571.476	564.11	787.517	1.39603	0.141569
ILMN_2646166	NDRL	175.018	89.562	94.1296	209.255	164.747	116.36	113.844	158.891	1.39569	0.291675
ILMN_1238986	B230205C01RIK	132.833	227.867	135.807	185.444	408.162	147.556	160.19	223.529	1.3954	0.401198
ILMN_1239133	KLC2	88.0121	81.5012	81.2015	73.2547	86.8782	248.515	83.5135	116.511	1.39511	0.433524
ILMN_2712697	PACSIN2	101.578	86.0382	88.4983	121.288	124.029	139.574	91.7929	128.051	1.395	0.00778084
ILMN_1237736	PLEKHF2	225.22	194.341	171.266	270.557	268.084	280.489	195.71	272.991	1.39487	0.0143413
ILMN_1228213	IFI30	251.428	270.555	250.344	387.673	454.829	262.084	257.278	358.854	1.39481	0.115002
ILMN_1240553	HTRA2	729.76	557.889	563.211	867.475	762.514	940.133	612.068	853.555	1.39454	0.0359889
ILMN_2716195	HIST1H2BH	1303.4	1491.39	751.717	1672.59	2564.42	923.405	1134.77	1582.18	1.39428	0.411433
ILMN_2931918	4432416J03RIK	101.578	296.619	85.4453	146.642	334.378	142.188	137.055	191.038	1.39388	0.526698
ILMN_3153772	MOSPD3	98.5964	93.7927	86.1056	119.348	120.147	150.254	92.6873	129.157	1.39347	0.0177538
ILMN_1257520	HIST1H2BN	515.452	627.788	356.989	731.16	1137.34	375.44	487.026	678.393	1.39293	0.411872
ILMN_2959272	RNU6	2376.79	3961.91	2032.7	3727.31	5418.97	2560.51	2675	3725.75	1.3928	0.325258
ILMN_1224534	EXOSC1	931.751	1006.15	904.915	1337.55	1224.71	1398.1	946.653	1318.14	1.39242	0.00272849
ILMN_2524489	2310036I02RIK	199.644	155.739	147.97	239.321	260.18	199.399	166.319	231.558	1.39225	0.0526136
ILMN_2759945	PTPN12	73.9685	71.5406	80.9675	93.1462	105.386	117.246	75.3882	104.797	1.39009	0.0123532
ILMN_2787844	SERINC3	881.876	1215.55	904.915	1317.49	2345.91	842.707	989.911	1375.87	1.3899	0.353185
ILMN_2645645	HNRPA0	1118.21	916.684	764.649	974.293	1238.91	1742.44	922.008	1281.23	1.38961	0.177359
ILMN_1218347	MYLK	423.954	433.996	453.824	654.601	689.714	496.253	437.083	607.365	1.38959	0.0341446
ILMN_2837156	OBFC2B	357.791	376.532	417.067	393.571	439.785	869.492	383.012	531.916	1.38877	0.262217
ILMN_2956448	CREB3L2	567.689	534.166	436.96	872.252	624.455	651.463	509.811	707.963	1.38868	0.0669706
ILMN_2667346	SRXN1	179.636	179.572	117.905	259.827	273.367	143.073	156.094	216.602	1.38764	0.261498
ILMN_3150296	ACBD4	95.5558	83.7838	108.179	110.18	195.63	107.341	95.3207	132.262	1.38754	0.192659
ILMN_2605575	ALG14	673.245	610.4	696.375	958.968	782.708	1016.96	658.987	913.909	1.38684	0.0210119
ILMN_1229203	HBB-B1	42297.7	41099.6	7463.57	37304.7	45370	20444.5	23498.2	32586.4	1.38676	0.626709
ILMN_2669280	EDEM2	169.628	158.002	198.555	214.361	224.689	294.417	174.588	242.045	1.38638	0.0525056
ILMN_2878542	MYL1	13118.2	13447.6	11855.4	17322.7	14541.1	22123.4	12788.3	17729.1	1.38636	0.0627003
ILMN_1222599	ZUBR1	141.093	163.777	124.231	186.467	217.34	188.68	142.123	197.011	1.3862	0.0253267
ILMN_2749178	ST3GAL1	85.1215	70.5269	70.6195	100.458	135.112	83.0659	75.123	104.08	1.38546	0.10281
ILMN_2838317	PQLC3	134.611	174.598	163.373	199.967	310.687	164.199	156.591	216.879	1.385	0.185631
ILMN_2661299	PMP22	380.422	259.912	305.373	434.044	404.343	457.03	311.392	431.263	1.38495	0.0484035
ILMN_2830898	CDC25B	152.59	318.697	105.751	183.411	408.162	182.407	172.608	239.02	1.38475	0.482045
ILMN_2509037	TM9SF2	76.7716	114.676	68.4052	108.043	172.588	85.7124	84.4477	116.919	1.38451	0.276855
ILMN_1240963	2610008E11RIK	46.9114	86.9558	43.123	68.6523	114.294	59.4973	56.0311	77.5757	1.38451	0.334662
ILMN_2545583	4933428G20RIK	49.231	68.2924	55.9432	68.5456	131.469	55.3723	57.2954	79.3169	1.38435	0.305406
ILMN_1235327	RBBP4	177.773	139.134	128.858	158.027	209.894	254.819	147.164	203.698	1.38416	0.12725
ILMN_2465552	GPR83	71.6485	98.5564	51.3501	89.9458	162.147	65.9244	71.309	98.6988	1.3841	0.372728
ILMN_1247682	ATP6V0A1	635.16	617.98	664.01	710.92	643.508	1506.88	638.769	883.387	1.38295	0.295102
ILMN_2455596	ADAMTS18	56.5171	65.7218	73.426	86.8243	93.2814	89.0083	64.8505	89.6649	1.38264	0.0146578
ILMN_2666108	SSBP3	2004.81	2131.09	1751.59	1918.72	2380.52	4330.59	1956	2704.44	1.38264	0.265185
ILMN_1215653	9830141J12RIK	66.7434	77.7199	55.854	97.5371	135.112	58.1104	66.1706	91.4899	1.38264	0.286336
ILMN_2750013	SILG111	1451.4	1635.74	1421.35	1948.18	2159.82	2113.16	1499.91	2071.7	1.38121	0.00388771
ILMN_3064941	PTBP1	124.156	111.67	114.675	115.364	167.35	216.895	116.714	161.182	1.38099	0.157594
ILMN_2461665	UNC5C	197.768	252.812	228.169	239.321	272.046	461.345	225.115	310.849	1.38085	0.204521
ILMN_2622235	KRT31	45.9413	56.5328	46.4416	67.0904	80.3106	58.9284	49.4087	68.2212	1.38075	0.0452858
ILMN_2652511	HIST1H2BJ	1091.61	1281.45	643.371	1397.4	2171.54	780.098	965.481	1332.74	1.38039	0.423821
ILMN_3131609	AW061290	106.555	169.72	80.8104	150.866	247.168	102.947	113.481	156.579	1.37978	0.388928
ILMN_2423282	DLEU2	198.708	196.676	140.582	251.059	427.181	134.543	176.454	243.454	1.3797	0.413076
ILMN_2741629	TMEM130	92.8458	102.79	90.0534	138.375	126.548	128.901	95.076	131.176	1.3797	0.00265135
ILMN_2818717	AFTPH	350.477	695.894	400.531	468.812	943.937	578.92	460.553	635.117	1.37903	0.337244
ILMN_1215280	LOC224732	110.462	95.6387	122.669	121.288	135.112	207.315	109.025	150.331	1.37886	0.146946
ILMN_2593631	3000004C01RIK	506.118	660.062	384.149	546.367	869.409	707.919	504.404	695.393	1.37864	0.194256
ILMN_2573159	D130047L08RIK	52.7679	54.4633	61.7684	68.3335	93.5676	72.6889	56.2014	77.4597	1.37825	0.0405581
ILMN_1213631	LOC208791	58.5306	81.8918	56.2098	84.2267	137.545	60.8658	64.587	89.0066	1.37809	0.293278
ILMN_2464553	TNPO2	105.565	118.141	94.9658	136.403	145.08	156.446	105.802	145.747	1.37754	0.012637
ILMN_2617305	NUDT8	568.589	401.616	461.091	639.742	551.479	779.155	472.207	650.208	1.37696	0.0877646
ILMN_2946905	SLC25A38	1573.02	2747.79	1413.08	2501.76	4431.38	1438.05	1827.94	2516.83	1.37687	0.452616
ILMN_1221646	LMNA	97.6109	76.8499	74.9149	89.3238	94.5759	173.624	82.522	113.619	1.37684	0.234663
ILMN_2682623	AUP1	1082.74	1557.96	1034.12	1277.27	2112.77	1686.89	1203.79	1657.32	1.37675	0.176267
ILMN_1218393	RAC3	81.5749	69.2701	83.7595	112.28	96.7574	113.672	77.9313	107.287	1.37669	0.0153855
ILMN_2822825	FBXO2	79.7058	116.984	73.7809	126.958	187.449	75.3791	88.2781	121.506	1.3764	0.346817
ILMN_2628658	ATP6AP2	309.966	217.3	219.732	365.054	363.459	290.702	245.521	337.873	1.37615	0.0828039
ILMN_2617162	MLP	213.423	185.83	248.806	198.927	203.535	634.932	214.489	295.134	1.37599	0.461497
ILMN_2725493	2700078K21RIK	151.653	183.332	125.007	201.005	232.052	194.061	151.475	208.406	1.37584	0.0608708
ILMN_2782964	ENPP1	117.055	146.893	165.745	201.005	177.907	207.315	141.779	194.989	1.37531	0.0467876
ILMN_2439313	2700084L06RIK	313.648	278.703	296.395	392.588	335.633	511.353	295.905	406.918	1.37517	0.0668732
ILMN_1215814	LOC215996	69.7537	120.467	55.1431	109.116	171.273	64.4122	77.3825	106.377	1.37469	0.432834
ILMN_2657575	STX2	72.4688	69.0227	70.5309	80.7633	118.827	95.4897	70.6601	97.132	1.37464	0.0476447
ILMN_1230087	PSME4	119.767	121.637	67.9178	171.612	162.147	92.2634	99.6465	136.929	1.37415	0.313139
ILMN_1213958	SEC23A	384.005	264.653	335.866	443.962	432.23	461.345	324.384	445.686	1.37394	0.0452239
ILMN_2756379	AQP8	101.578	142.49	77.3723	145.585	212.394	93.8708	103.846	142.647	1.37364	0.342032
ILMN_2587711	PBX1	207.957	150.185	166.535	241.284	244.605	228.196	173.261	237.922	1.37319	0.0321267
ILMN_1242167	HIST2H2AA2	511.722	660.062	285.007	795.969	1047.02	299.055	458.309	629.315	1.37312	0.52371
ILMN_2506144	VAPB	508.921	467.399	459.474	561.828	674.898	745.498	478.116	656.29	1.37266	0.0233261
ILMN_2473066	LOC100047419	119.767	81.239	81.8172	113.317	100.076	181.517	92.6792	127.208	1.37256	0.227049
ILMN_2831283	TMEM43	719.836	827.486	745.648	1017.76	1018.08	1108.37	762.973	1047.22	1.37255	0.00331401
ILMN_1228366	CDKN2C	246.65	308.683	188.067	274.474	558.778	241.379	242.83	333.283	1.37249	0.347541
ILMN_2461668	UNC5C	227.044	291.109	272.98	265.674	344.442	509.567	262.28	359.934	1.37232	0.194711
ILMN_2795854	1190017O12RIK	1827.93	1557.96	1222.28	2202.03	1993.94	2047.67	1515.52	2079.37	1.37205	0.0587653
ILMN_2688944	HTRA2	560.469	535.252	553.512	750.305	672.453	849.683	549.641	754.024	1.37185	0.0101471
ILMN_2813830	NT5E	193.021	127.524	180.006	350.243	266.764	122.396	164.246	225.297	1.3717	0.405337
ILMN_1243982	PTPRE	57.0287	100.104	54.3418	91.3923	142.512	61.461	67.6954	92.851	1.3716	0.368712
ILMN_2697270	SCAMP4	911.288	940.248	1189.64	1027.51	1138.52	2245.09	1006.4	1379.71	1.37093	0.290534
ILMN_2751539	SDCBP	1390.65	1436.03	1775.45	1899.06	2276.46	2113.16	1524.86	2090.47	1.37092	0.0274288
ILMN_1228139	GNPDA1	101.578	87.524	81.1237	126.958	116.3	125.681	89.6792	122.886	1.37029	0.0117009
ILMN_2742626	SPIN	79.7058	59.86	65.5725	97.3244	73.9268	111.863	67.8864	93.0186	1.37021	0.100624
ILMN_2755578	NNAT	294.285	223.608	263.527	292.278	289.116	527.519	258.837	354.57	1.36986	0.215512
ILMN_2420939	SCL0002624.1_576	143.98	189.534	116.294	153.981	381.338	138.717	146.954	201.203	1.36916	0.421119
ILMN_2778409	MTMR3	194.929	217.3	181.611	252.034	343.181	228.196	197.405	270.249	1.369	0.0782447
ILMN_2910258	BNC1	161.658	144.698	164.165	207.202	198.302	239.606	156.596	214.325	1.36865	0.0107692
ILMN_1233746	EIF3B	66.3807	63.223	82.3473	84.5367	73.644	142.188	70.176	96.0171	1.36823	0.220525
ILMN_2629120	RFWD2	242.851	234.412	279.366	295.272	323.132	426.922	251.477	344.073	1.36821	0.0636967
ILMN_1224207	RTKN2	193.976	158.002	88.4983	231.43	248.456	120.711	139.46	190.754	1.3678	0.394491
ILMN_2774882	1110005F07RIK	716.232	829.753	465.947	889.42	1087.6	731.735	651.798	891.202	1.3673	0.206148
ILMN_2571934	D030034I04RIK	257.19	156.867	175.222	295.272	221.02	276.785	191.922	262.381	1.36712	0.14607
ILMN_2699307	HEBP1	1766.09	4173.76	1214.09	1908.89	4643.13	2579.81	2076.17	2838.31	1.36709	0.524649
ILMN_2702101	PLD3	495.838	402.742	406.024	500.547	570.858	724.81	432.819	591.651	1.36697	0.0709391
ILMN_2642571	MXD3	90.8396	88.5417	82.9457	97.6437	192.925	90.4303	87.3787	119.43	1.36681	0.26672
ILMN_2507227	ZC3H3	79.4272	74.0919	85.7384	82.4845	75.3187	207.315	79.6108	108.802	1.36667	0.392428
ILMN_2429215	TMEM129	432.84	508.884	515.088	620.087	530.6	878.858	484.108	661.271	1.36596	0.121999
ILMN_2665545	RIN3	695.57	1436.03	637.939	1056.93	2461.07	624.333	860.521	1175.43	1.36595	0.547485
ILMN_2592095	GTRGEO22	272.581	264.653	214.317	305.29	283.902	454.444	249.121	340.241	1.36577	0.131287
ILMN_1234319	CCNDBP1	607.789	455.112	399.747	714.971	971.465	405.319	479.975	655.396	1.36548	0.334962
ILMN_1224635	FKBP11	380.422	354.418	302.927	585.045	411.977	431.224	344.381	470.17	1.36526	0.0733259
ILMN_1234171	EZH2	967.296	1013.6	492.689	1056.93	1338.01	868.637	784.631	1070.98	1.36494	0.304583
ILMN_2809611	SRM	1250.71	1215.55	1141.45	1584.29	1266.19	2197.83	1201.7	1639.74	1.36452	0.128149
ILMN_2648669	GPNMB	55.4673	48.9641	59.3536	110.18	54.7407	67.8504	54.4236	74.2429	1.36417	0.221116
ILMN_1227967	LOC384258	65.8235	106.243	65.2387	103.665	142.512	78.2243	76.9831	104.94	1.36316	0.260522
ILMN_2620799	A930010I20RIK	279.265	308.683	204.129	449.92	558.778	177.104	260.103	354.433	1.36267	0.454351
ILMN_3006575	6330503K22RIK	226.131	339.28	187.258	288.296	397.965	316.592	243.101	331.178	1.36231	0.196636
ILMN_3033007	RCAN2	145.916	90.9408	121.093	140.387	120.147	240.492	117.128	159.483	1.36161	0.28652
ILMN_1240458	MFAP2	1002.83	652.161	860.658	1186.6	1070.94	1117.9	825.665	1124.15	1.36151	0.0755919
ILMN_1254148	AB041568	57.9603	108.037	55.5862	114.345	122.749	62.5227	70.3434	95.7396	1.36103	0.366945
ILMN_2980466	IDUA	244.748	183.332	214.317	368.008	211.147	311.992	212.653	289.42	1.361	0.170431
ILMN_2466034	UBL4	1259.51	1413.91	926.462	1456.73	2218.3	1286.75	1181.64	1608.04	1.36086	0.211805
ILMN_2595814	A630082K20RIK	752.362	929.559	883.029	1146.43	1561.25	869.492	851.582	1158.86	1.36083	0.163317
ILMN_1241367	GPX1	27984.8	38633.2	17813.6	40138.2	45468.6	26591.7	26804.7	36475.8	1.3608	0.328248
ILMN_2770414	RRAGC	1082.74	1259.44	962.021	1377.51	1561.25	1535.93	1094.7	1489.29	1.36045	0.0243218
ILMN_2535566	LOC382691	423.067	335.809	343.727	471.797	487.18	534.759	365.515	497.203	1.36028	0.0202832
ILMN_2701891	MARCKSL1	146.883	109.1	156.983	126.958	136.327	365.625	136.003	184.966	1.36001	0.440225
ILMN_2607926	KDELR2	1135.92	1380.75	853.067	1446.88	1836.37	1266.46	1101.92	1498.52	1.35992	0.15761
ILMN_2971816	GLTP	462.527	353.25	332.705	429.091	484.696	657.341	378.814	515.153	1.35991	0.131195
ILMN_1214163	B230380D07RIK	336.699	343.924	225.109	394.554	545.367	304.61	296.505	403.193	1.35982	0.230864
ILMN_3152389	C230021P08RIK	95.6532	93.4292	99.1626	90.5664	90.0912	273.09	96.0528	130.613	1.3598	0.451965
ILMN_3145881	CNOT2	138.263	94.7713	137.382	158.027	150.342	190.476	121.648	165.406	1.35971	0.0999854
ILMN_2622217	MYH11	64.2301	154.617	138.973	92.3206	162.147	231.689	111.338	151.369	1.35955	0.469819
ILMN_2524020	4933409L06RIK	55.1967	65.0088	64.6462	77.6623	103.387	72.5983	61.4435	83.5349	1.35954	0.0639699
ILMN_1257299	G0S2	282.111	177.075	215.869	348.263	287.818	270.328	220.93	300.357	1.35951	0.118529
ILMN_2589477	DARS	717.133	719.558	751.717	951.324	990.001	1034.67	729.301	991.415	1.35941	0.000427081
ILMN_1213167	EIF4G2	784.913	544.989	687.926	835.809	790.801	1117.9	665.146	904.049	1.35917	0.112477
ILMN_1225503	4833439L19RIK	111.425	85.2224	116.294	130.688	127.79	165.907	103.363	140.454	1.35884	0.0750425
ILMN_1237644	P2RX4	171.411	140.26	163.373	235.384	184.701	226.454	157.779	214.326	1.35839	0.0337276
ILMN_2733193	CTH	58.4307	63.9256	50.6167	78.4	80.0394	75.4618	57.3944	77.9439	1.35804	0.0120272
ILMN_2683958	COL3A1	102.576	66.0726	86.992	124.146	88.3921	134.543	83.8525	113.868	1.35796	0.167566
ILMN_2876066	FTH1	26095.1	34212	21786	40138.2	44778.6	27089.9	26892.9	36515.6	1.35781	0.203098
ILMN_1240630	POLK	189.18	187.072	184.026	311.317	253.639	206.44	186.747	253.554	1.35774	0.0617849
ILMN_2636175	MSH5	49.1403	54.1187	43.8847	57.9832	86.1313	58.4677	48.8689	66.3427	1.35756	0.100867
ILMN_2686097	FAM110A	81.0133	68.2924	81.6643	97.8571	92.4299	124.868	76.7338	104.14	1.35716	0.0488904
ILMN_2615547	POFUT2	388.472	403.868	477.298	471.797	414.517	956.915	421.499	571.992	1.35704	0.317506
ILMN_3149256	SLC16A3	193.021	155.739	115.485	166.806	164.747	315.673	151.417	205.473	1.357	0.307612
ILMN_2676634	ZFAND2B	193.976	190.751	165.745	210.279	348.231	209.062	183.043	248.302	1.35652	0.158793
ILMN_1254855	MKNK1	252.387	316.453	277.763	321.354	441.042	390.467	280.985	381.08	1.35623	0.0544648
ILMN_2536676	LOC383981	26009.2	25870.8	22484	35077.7	38162.4	28186.8	24732.6	33540.6	1.35613	0.0406013
ILMN_2480136	ZCCHC6	512.655	524.343	276.963	642.705	948.973	303.685	420.682	570.028	1.35501	0.484032
ILMN_2627713	C2CD3	302.601	383.438	319.948	363.083	456.079	557.609	333.592	451.986	1.35491	0.100987
ILMN_2747580	9130401M01RIK	51.5982	61.6457	49.5705	71.8389	85.0114	64.1414	54.024	73.1687	1.35437	0.0455515
ILMN_2688871	TMEM129	109.494	93.6713	112.238	135.432	124.029	170.181	104.804	141.923	1.35417	0.0509965
ILMN_3161884	E130309D14RIK	58.4307	68.8997	40.2185	73.7942	100.076	54.4218	54.5039	73.7974	1.35398	0.270564
ILMN_2996877	DYNC1I1	131.078	172.146	99.9978	151.912	329.37	111.863	131.161	177.55	1.35368	0.444743
ILMN_3070951	ATIC	362.347	324.348	322.355	341.319	346.967	793.192	335.859	454.579	1.35348	0.341992
ILMN_3048689	RFFL	152.59	245.785	145.49	246.179	408.162	134.543	176.051	238.222	1.35315	0.450281
ILMN_1248338	A230024N07RIK	68.1715	155.739	53.0649	103.665	152.991	87.9879	82.5915	111.748	1.35302	0.453242
ILMN_2847061	SLC27A5	47.2942	51.6228	42.4518	68.0186	82.7201	45.5896	46.973	63.5382	1.35265	0.176424
ILMN_1253779	POLH	110.462	142.49	93.2982	132.568	202.24	135.365	113.664	153.675	1.35201	0.177452
ILMN_1242474	RAB3IL1	158.082	261.098	152.096	185.444	330.62	253.012	184.474	249.399	1.35195	0.27948
ILMN_2744245	WWP2	80.2651	77.846	78.6204	94.804	111.752	114.572	78.904	106.673	1.35193	0.00739781
ILMN_2973925	POP5	873.84	1039.16	716.111	1086.58	1637.01	903.314	866.361	1171.26	1.35193	0.217115
ILMN_2790246	HERPUD1	2199.59	2304.62	2404.95	3048.76	3016.96	3272.08	2301.53	3110.56	1.35152	0.00114569
ILMN_2609011	ANK1	46.642	57.4573	39.8269	60.0863	83.4964	52.5014	47.435	64.102	1.35136	0.158442
ILMN_1216301	IMPDH1	123.287	138.001	136.592	142.441	150.342	267.572	132.457	178.945	1.35096	0.216065
ILMN_2518744	WNK4	423.954	808.049	545.987	538.624	1202.26	711.9	571.89	772.504	1.35079	0.374341
ILMN_2673926	CDC37L1	278.314	257.541	308.629	348.263	372.386	420.031	280.72	379.077	1.35037	0.0166705
ILMN_2653642	ZC3H14	109.494	90.5934	115.485	115.364	131.469	185.986	104.634	141.295	1.35037	0.134431
ILMN_2701712	PLCXD3	70.5358	138.001	59.535	104.771	145.08	93.8708	83.3722	112.58	1.35033	0.355964
ILMN_2726742	B230209E15RIK	46.2995	50.6031	60.4583	65.4056	79.9038	66.6902	52.1279	70.3744	1.35003	0.0411719
ILMN_3055507	IHPK2	66.8333	52.3854	55.854	53.0554	58.2906	155.572	58.0434	78.3586	1.35	0.441482
ILMN_1226152	ALKBH4	251.428	279.852	241.144	294.273	358.371	395.728	256.964	346.865	1.34986	0.0372617
ILMN_2980663	AQP1	432.84	215.2	322.355	512.341	372.386	386.947	310.815	419.503	1.34969	0.255478
ILMN_2682788	JUND1	150.711	116.984	106.561	136.403	112.822	299.982	123.393	166.509	1.34943	0.397731
ILMN_1226372	RFFL	94.293	128.703	88.4983	134.469	196.97	99.5842	102.408	138.167	1.34918	0.260646
ILMN_2949275	ZFP637	931.751	939.181	962.021	1397.4	1278.09	1156.59	944.23	1273.56	1.34878	0.00571421
ILMN_2638114	PTN	6076.46	5761.06	5604.19	8320.99	8210.36	7042.09	5810.61	7835.73	1.34852	0.00695528
ILMN_3102163	MAP2K7	70.0442	78.0994	68.1606	76.7033	98.0663	121.558	71.9755	97.0596	1.34851	0.0984855
ILMN_1239588	4930522L14RIK	158.082	177.075	125.781	187.494	299.377	153.814	152.131	205.148	1.34849	0.248552
ILMN_3162332	GPR149	122.415	264.653	83.9066	196.844	295.556	114.572	139.563	188.197	1.34848	0.530054
ILMN_2524699	9430077D24RIK	181.519	136.86	143.842	222.449	188.822	208.189	152.884	206.022	1.34757	0.0396625
ILMN_2974041	PMM1	193.021	248.115	162.58	233.41	338.145	241.379	198.202	267.079	1.34751	0.155173
ILMN_2966558	YPEL4	103.574	104.413	76.9537	122.247	187.449	88.5368	94.0616	126.595	1.34587	0.282343
ILMN_2859659	DCTN2	1573.02	1436.03	1560.12	1662.77	1909.58	2705.65	1521.78	2048.08	1.34584	0.114731
ILMN_2976191	STAT5A	120.656	120.467	102.484	138.375	190.194	137.868	114.207	153.664	1.34549	0.068126
ILMN_2726055	SHMT1	215.238	188.307	196.951	309.308	216.109	290.702	199.855	268.846	1.34521	0.0649449
ILMN_1213001	TMC6	252.387	248.115	252.656	300.274	417.054	307.382	251.044	337.647	1.34497	0.0489945
ILMN_1234799	TMEM120B	117.055	141.378	109.8	131.626	209.894	159.912	122.028	164.087	1.34467	0.128913
ILMN_2973928	POP5	1590.46	1857.41	1263.5	1810.44	3183.42	1574.25	1551.2	2085.69	1.34457	0.289344
ILMN_1252902	RHOBTB1	224.309	194.341	231.223	366.039	237.019	282.344	216.014	290.422	1.34446	0.0970857
ILMN_2750548	GNPDA1	133.719	106.001	110.612	134.469	164.747	171.899	116.172	156.16	1.34421	0.0468075
ILMN_2542956	TERA-PENDING	165.2	151.287	105.751	190.595	179.252	187.782	138.261	185.813	1.34394	0.0982743
ILMN_2612502	SF3B4	1011.71	1150.08	926.462	979.094	1136.16	2349.57	1025.35	1377.48	1.34342	0.347526
ILMN_2918479	HSPA8	5172.79	3327.94	3964.27	4801.8	5382.41	6400.25	4086.53	5489.41	1.34329	0.126033
ILMN_2665364	SGK3	57.1118	72.1658	67.1154	73.6863	111.752	81.3207	65.1568	87.488	1.34273	0.109096
ILMN_2694782	2410076I21RIK	426.617	425.105	359.321	680.615	922.386	251.21	402.413	540.278	1.34259	0.499134
ILMN_2960108	CYP27A1	178.701	151.287	179.206	230.438	188.822	269.408	169.21	227.164	1.34249	0.0656957
ILMN_2486231	LOC677216	113.33	93.9142	108.179	105.871	108.557	242.267	104.811	140.683	1.34226	0.348877
ILMN_2972627	HINT3	726.149	662.333	611.376	897.991	936.359	845.329	664.972	892.442	1.34207	0.00707126
ILMN_1256319	B130065L01	136.42	269.378	92.4732	214.361	334.378	114.572	150.344	201.753	1.34195	0.540976
ILMN_2670959	SNRP70	814.672	619.066	580.239	814.518	931.29	931.766	663.91	890.767	1.3417	0.0603055
ILMN_2694758	EFR3A	359.615	268.2	294.763	406.367	377.5	447.557	305.204	409.475	1.34165	0.0418194
ILMN_2647346	GGA2	396.48	403.868	409.172	502.518	505.804	622.414	403.14	540.843	1.34158	0.0142939
ILMN_1219298	ART4	512.655	560.033	784.196	798.909	1050.62	647.556	608.351	816.094	1.34148	0.198432
ILMN_1247460	OPA1	112.38	86.7276	124.231	128.822	114.294	198.513	106.584	142.977	1.34145	0.21385
ILMN_1237483	RNF216	98.5964	85.8065	77.0375	85.5742	108.557	169.325	86.7018	116.298	1.34136	0.238864
ILMN_2612178	COX4I2	79.52	44.8509	59.0867	65.0714	54.969	142.188	59.5085	79.8222	1.34136	0.431709
ILMN_1258029	WDR81	72.5709	84.9865	90.8492	83.1986	125.295	129.702	82.4412	110.577	1.34128	0.1355
ILMN_2595359	SLC3A2	61.4375	66.6527	68.5694	98.3929	97.4854	70.6234	65.4828	87.8248	1.34119	0.0614794
ILMN_2926155	RBM38	851.483	876.53	679.577	848.316	1278.09	1127.48	797.493	1069.24	1.34075	0.114117
ILMN_2982890	CLPP	949.528	891.818	750.851	1106.47	1147.97	1206.05	859.896	1152.77	1.3406	0.017028
ILMN_2675491	PKLR	49.911	116.984	46.1851	59.9813	146.384	73.9361	64.6062	86.5875	1.34023	0.506184
ILMN_1215502	P4HA1	276.408	212.04	227.405	367.024	303.17	287.915	237.095	317.601	1.33955	0.0542286
ILMN_2711688	ADSSL1	210.695	168.518	171.266	259.827	229.59	244.938	182.526	244.473	1.33939	0.0219822
ILMN_2709681	HDLBP	218.864	220.448	186.449	276.437	278.646	280.489	207.976	278.519	1.33919	0.00597992
ILMN_3145331	TMSB10	4450.1	3305.84	3676.31	3688.11	4119.12	8547.64	3781.71	5063.9	1.33905	0.352362
ILMN_2640239	PQLC3	109.494	116.984	96.6456	125.087	207.371	114.572	107.374	143.774	1.339	0.205265
ILMN_2730701	PQLC3	57.7834	62.5397	64.0552	82.5863	99.6493	67.5212	61.4004	82.213	1.33897	0.066543
ILMN_1251074	RFFL	66.3807	87.6373	61.5206	92.0111	129.024	72.326	70.9987	95.0462	1.3387	0.217256
ILMN_1257178	ZFP367	71.3418	163.777	134.247	127.89	181.965	161.631	116.19	155.519	1.33849	0.342752
ILMN_1254374	FZR1	1011.71	1128.39	1288.38	1066.79	1523.44	2169.55	1137.24	1522.03	1.33836	0.249509
ILMN_2972403	0610012H03RIK	104.571	164.952	94.1296	141.409	256.249	107.341	117.534	157.266	1.33804	0.399512
ILMN_2420505	VPS16	240.96	267.019	275.367	279.389	350.761	432.943	260.695	348.779	1.33788	0.0934112
ILMN_2584709	8030467N07RIK	64.2301	64.0448	56.6453	56.5561	96.6117	102.094	61.536	82.3197	1.33775	0.205853
ILMN_2763459	TBCEL	839.832	606.086	651.219	1297.4	1036.2	590.15	692.072	925.749	1.33765	0.316473
ILMN_3001540	LUM	1259.51	291.109	803.298	1879.39	738.527	507.784	665.342	889.926	1.33755	0.643679
ILMN_3163340	RBM45	360.526	1358.66	1413.08	888.467	1362.24	1367.89	884.582	1182.99	1.33735	0.570671
ILMN_1248235	2810021O14RIK	284	375.376	248.806	348.263	559.991	324.847	298.228	398.647	1.33672	0.238554
ILMN_2731379	6430527G18RIK	111.425	91.057	95.805	120.322	97.6308	197.626	99.0591	132.411	1.33669	0.25344
ILMN_2937548	HIST1H4M	163.432	346.252	119.505	218.417	677.349	109.144	189.106	252.755	1.33658	0.663502
ILMN_1251682	PREI4	61.1629	58.8304	57.6951	91.0827	74.7669	72.7793	59.212	79.1379	1.33652	0.0163169
ILMN_1260532	JARID1A	159.876	136.86	90.8492	183.411	181.965	142.188	125.736	168.045	1.33649	0.198043
ILMN_2677270	PEG3	781.299	792.993	566.181	862.693	937.624	1034.67	705.257	942.387	1.33623	0.0760405
ILMN_2972063	UBL7	840.729	727.895	837.652	882.748	950.229	1457.87	800.318	1069.37	1.33618	0.150874
ILMN_2700168	CCND2	2181.87	1945.41	1759.54	2770.7	1969.94	3262.3	1954.7	2611.29	1.3359	0.146578
ILMN_2505100	TRADD	89.9872	69.1462	81.6643	97.8571	116.166	106.447	79.7983	106.562	1.33539	0.0341339
ILMN_1216676	KCNG2	177.773	122.81	192.114	148.759	131.469	510.46	161.269	215.323	1.33518	0.559368
ILMN_2700505	TMEM43	577.562	589.982	568.405	785.15	690.961	849.683	578.582	772.481	1.33513	0.00915489
ILMN_2650392	RBM28	700.949	865.526	845.4	908.46	967.735	1388.05	800.466	1068.62	1.335	0.122528
ILMN_3060168	IFT140	284	607.163	411.537	302.279	1099.47	507.784	414.01	552.616	1.33479	0.542715
ILMN_2753323	EIF4B	133.719	108.156	123.452	144.531	172.588	170.181	121.314	161.918	1.33469	0.0264503
ILMN_2620122	P2RX4	100.581	84.868	108.989	137.384	118.827	135.365	97.6221	130.252	1.33425	0.0294897
ILMN_2467578	SCL000416.1_19	272.581	172.146	266.662	262.75	235.771	479.575	232.159	309.716	1.33407	0.340761
ILMN_2628178	SOCS2	1144.78	1314.51	716.976	1554.89	1523.44	1080.2	1025.64	1367.76	1.33356	0.257502
ILMN_2599897	SRP68	200.577	347.417	174.429	300.274	464.81	206.44	229.924	306.569	1.33335	0.412742
ILMN_1242672	EG434168	125.885	116.984	99.1626	126.958	143.789	189.578	113.453	151.26	1.33324	0.105353
ILMN_3115640	PIBF1	161.658	151.287	144.665	195.801	204.821	209.062	152.377	203.152	1.33322	0.00157331
ILMN_2697220	FIGF	94.6807	58.4948	72.3421	101.339	72.2255	129.702	73.7208	98.2813	1.33316	0.260488
ILMN_1217102	TPCN1	863.116	1011.47	1063.95	919.879	1043.42	2292.49	975.695	1300.67	1.33307	0.381438
ILMN_2633148	ADPGK	338.54	366.087	316.729	359.137	383.898	674.106	339.855	452.969	1.33283	0.231896
ILMN_1258642	KCTD18	44.2486	55.5056	44.2376	70.9539	66.7114	54.3275	47.7173	63.5914	1.33267	0.0602395
ILMN_1228053	1110034G24RIK	166.969	159.144	142.205	250.084	264.127	135.365	155.757	207.556	1.33256	0.261002
ILMN_1244316	HBB-B1	34761.2	36988.5	9382.01	30317.2	34493.5	27289.2	22934.3	30559	1.33246	0.560244
ILMN_1220187	PPP1CC	118.871	105.272	115.485	120.322	180.605	157.317	113.059	150.643	1.33243	0.0828534
ILMN_2446405	LOC98434	246.65	203.434	217.416	304.286	299.377	283.272	221.785	295.507	1.3324	0.00901348
ILMN_2585630	F830031F15RIK	79.1494	128.703	64.6462	105.871	179.252	82.0746	87.0015	115.918	1.33237	0.403774
ILMN_2826816	PPOX	337.619	665.751	394.274	473.786	1079.27	409.658	445.84	593.898	1.33209	0.475924
ILMN_2828731	SCRIB	310.886	361.423	340.589	316.338	350.761	815.16	336.989	448.885	1.33205	0.397567
ILMN_2692454	PIAS4	362.347	318.697	323.955	286.31	409.434	754.265	334.448	445.501	1.33205	0.372317
ILMN_2759365	ANGPTL4	209.784	241.174	267.449	322.357	304.429	325.762	238.294	317.376	1.33187	0.0175094
ILMN_1223746	BCAM	95.361	76.6048	120.301	90.9795	71.2476	320.265	95.7852	127.568	1.33181	0.58532
ILMN_1241320	CLSPN	296.139	355.586	152.096	338.337	459.824	243.156	252.069	335.693	1.33175	0.417118
ILMN_2759207	KCNE1	1669.23	812.648	1094.47	2007	1325.96	1317.21	1140.79	1519.07	1.33159	0.317593
ILMN_2673233	PFKP	415.091	194.341	283.391	483.722	281.278	396.602	283.812	377.887	1.33147	0.349288
ILMN_2898917	OTUB2	216.144	298.812	201.748	297.271	413.247	250.311	235.316	313.291	1.33136	0.207448
ILMN_2471166	TMC6	290.565	335.809	294.763	397.505	495.871	343.989	306.386	407.773	1.33091	0.0691685
ILMN_2550089	2010001F03RIK	182.467	217.3	113.051	257.879	387.737	105.559	164.882	219.356	1.33039	0.543962
ILMN_1219935	B230363H02RIK	63.7197	87.0697	71.0668	81.7746	125.295	90.589	73.3279	97.5459	1.33027	0.144856
ILMN_2742675	ROCK1	299.835	250.459	265.093	326.363	359.642	399.223	271.023	360.52	1.33022	0.0223141
ILMN_2543842	2810417K24RIK	549.573	664.61	225.875	508.418	1004.7	379.879	435.332	578.94	1.32988	0.552421
ILMN_2550240	GTPBP2	159.876	162.609	117.905	208.229	251.041	137.868	145.262	193.16	1.32973	0.237898
ILMN_1225133	NOSIP	201.508	167.322	170.477	243.244	225.913	245.83	179.131	238.162	1.32954	0.011733
ILMN_1259041	EG632352	63.5187	74.8024	59.2639	77.8739	130.249	65.2231	65.5444	87.1344	1.3294	0.262672
ILMN_2557426	E430021A19RIK	82.7913	73.9736	77.7061	91.8049	103.79	117.246	78.0738	103.762	1.32903	0.0216286
ILMN_2727921	TSPO	1029.48	750.552	555.757	988.717	1611.77	632.034	754.445	1002.39	1.32865	0.429529
ILMN_2729953	PPM1B	90.3656	64.1646	79.6889	101.892	94.2869	112.768	77.3094	102.705	1.3285	0.065224
ILMN_2761082	ADAMTS1	202.436	140.26	200.154	236.37	180.605	311.992	178.455	237.04	1.32829	0.22596
ILMN_1260493	IFT140	118.871	202.33	156.983	105.871	386.458	216.027	155.715	206.758	1.3278	0.522176
ILMN_1252682	A030010B05RIK	95.4584	77.0964	65.5725	78.1901	81.7948	176.23	78.4374	104.068	1.32677	0.377664
ILMN_1244845	NARF	290.565	487.619	266.662	376.862	968.98	241.379	335.553	445.04	1.32629	0.565214
ILMN_1252199	AUP1	357.791	378.84	261.184	363.083	551.479	412.256	328.355	435.412	1.32604	0.170933
ILMN_2915166	INO80B	204.284	198.968	185.64	197.886	244.605	362.936	196.139	259.958	1.32538	0.192627
ILMN_2891646	HIST1H2BM	606.02	676.085	386.482	807.704	1054.21	432.943	541.01	717.03	1.32535	0.42089
ILMN_2873822	AEBP1	444.452	399.36	424.999	529.894	493.387	671.137	422.531	559.839	1.32496	0.0454272
ILMN_1225594	1110008P14RIK	654.602	764.801	526.839	627.93	904.455	1080.2	641.31	849.705	1.32495	0.218262
ILMN_2727153	LOC100046120	2376.79	1303.48	1568.18	3492.89	2017.85	1602.7	1693.68	2243.75	1.32478	0.389194
ILMN_1244618	DLK1	1233.11	1051.98	1413.08	1297.4	1031.38	3184.07	1223.84	1621.16	1.32465	0.47196
ILMN_2599018	CLIC4	330.248	236.643	309.442	323.359	369.833	470.003	289.182	383.057	1.32462	0.133317
ILMN_1240267	HBA-X	35018.3	37502.5	22783.3	41150	45665.7	37001	31044.9	41120.4	1.32455	0.168395
ILMN_2601884	PREI4	530.301	470.762	515.088	792.042	805.621	468.268	504.741	668.536	1.32451	0.196756
ILMN_2686183	MAP1LC3A	157.18	101.774	153.734	144.531	122.749	322.099	134.979	178.781	1.32451	0.442278
ILMN_1241020	TTC23	198.708	285.531	69.8326	247.156	335.633	110.956	158.237	209.57	1.3244	0.627759
ILMN_1239921	MAN1B1	557.753	600.706	721.309	578.266	631.587	1535.93	622.886	824.727	1.32404	0.431488
ILMN_1251426	KLF7	741.508	586.771	575.067	1027.51	673.674	838.322	630.136	834.094	1.32367	0.128476
ILMN_1260543	SENP7	100.581	120.467	94.1296	176.457	155.624	96.3033	104.481	138.288	1.32357	0.231113
ILMN_2844820	ANGPTL7	114.272	197.827	90.8492	202.042	212.394	110.956	127.111	168.233	1.32352	0.41862
ILMN_1221940	8430419L09RIK	57.5269	68.8997	72.1595	69.4088	124.029	77.0077	65.8861	87.1948	1.32342	0.217475
ILMN_1235589	LOC100041576	64.3329	128.703	58.01	92.0111	184.701	65.4887	78.3144	103.632	1.32328	0.51699
ILMN_2535582	LOC382707	377.727	284.403	255.747	385.708	392.854	420.031	301.746	399.261	1.32317	0.0786664
ILMN_2492377	UBE2V1	417.749	356.753	452.212	421.175	456.079	812.446	406.951	538.393	1.32299	0.269287
ILMN_2732961	MFF	382.215	392.567	403.668	477.763	592.389	495.37	392.719	519.497	1.32282	0.0149156
ILMN_1236167	LOC674599	62.0801	115.83	63.5643	97.3244	142.512	76.2797	77.0303	101.897	1.32281	0.363969
ILMN_2742592	HIST1H2BE	1969.42	2087.55	1165.42	2607.56	3584.6	1186.14	1685.85	2229.82	1.32267	0.499799
ILMN_2888842	ISCA1	2270.46	2867.24	2785.08	3029.57	3894.48	3554.8	2627.07	3474.41	1.32254	0.0545012
ILMN_2643915	ETV1	148.807	87.8636	121.093	160.991	140.003	162.488	116.551	154.142	1.32252	0.156891
ILMN_2611812	BASP1	51.3986	44.9384	49.3031	57.3076	57.6963	79.6338	48.4709	64.0942	1.32232	0.0729931
ILMN_2869728	DNAJB3	84.8423	98.4278	73.515	110.18	168.654	76.3608	84.9902	112.372	1.32217	0.316155
ILMN_1216204	MYBBP1A	130.207	126.344	129.625	151.912	143.789	225.583	128.714	170.167	1.32205	0.121008
ILMN_1230545	MOBK1B	432.84	401.616	377.162	561.828	632.776	426.062	403.232	533.059	1.32197	0.0870964
ILMN_1228501	TOB2	129.34	125.164	101.66	138.375	154.31	177.981	118.065	156.054	1.32177	0.0563735
ILMN_2720634	PRMT5	319.177	301.002	280.169	349.253	372.386	477.831	299.691	396.098	1.32169	0.0533188
ILMN_2588199	MRPS27	189.18	110.973	198.555	177.436	151.668	357.545	160.937	212.694	1.3216	0.436489
ILMN_1229467	HAND2	243.798	164.952	228.933	191.634	183.331	604.302	209.588	276.899	1.32116	0.533067
ILMN_2722616	KRT14	127.611	156.867	167.323	236.37	213.636	152.929	149.621	197.66	1.32107	0.146602
ILMN_2612090	2610034E13RIK	100.581	88.3157	123.452	117.374	104.324	206.44	103.122	136.223	1.32099	0.296543
ILMN_2860725	2310061F22RIK	217.051	205.62	220.502	250.084	256.249	353.94	214.295	283.069	1.32093	0.0709615
ILMN_3040069	HIST2H3C1	98.5964	144.698	86.0321	115.364	242.058	101.251	107.068	141.404	1.32069	0.424209
ILMN_1242130	BC023892	114.272	112.366	87.0664	187.494	162.147	84.6812	103.787	137.055	1.32054	0.344667
ILMN_1252995	HIST1H2BE	1038.36	961.547	582.455	1136.42	1586.51	742.56	834.693	1102.14	1.32042	0.384389
ILMN_2972755	CPOX	53.3583	84.0278	60.4583	64.2762	90.3595	107.341	64.7183	85.4272	1.31999	0.242469
ILMN_2631994	HEXIM1	368.702	363.756	315.922	523.085	620.892	299.982	348.622	460.145	1.3199	0.284981
ILMN_1221953	HEXIM2	152.59	147.989	152.916	268.602	221.02	133.728	151.148	199.49	1.31983	0.253079
ILMN_1240671	LOC382058	50.5717	70.0212	60.8229	59.2742	111.752	74.7098	59.9425	79.0982	1.31957	0.253033
ILMN_1232514	SIAT9	360.526	315.336	253.427	439.993	566.038	265.739	306.564	404.497	1.31945	0.320881
ILMN_1219572	PCNP	432.84	343.924	256.521	420.186	495.871	420.893	336.748	444.284	1.31934	0.160397
ILMN_3084087	IVNS1ABP	802.06	704.142	919.308	998.368	913.441	1307.05	803.728	1060.28	1.31921	0.104552
ILMN_2702233	CCNG1	362.347	360.256	439.361	496.599	389.017	681.048	385.643	508.609	1.31886	0.188379
ILMN_2620326	CYP27A1	133.719	119.302	140.582	175.482	145.08	202.049	130.895	172.623	1.31879	0.0618002
ILMN_2744459	ALG3	330.248	332.352	326.35	382.759	427.181	502.449	329.641	434.72	1.31877	0.0250499
ILMN_2558889	9330199F12RIK	56.9449	71.5406	44.7442	66.5754	112.822	55.6514	56.6998	74.7701	1.3187	0.333405
ILMN_3161263	FZD5	423.954	810.35	381.042	570.527	1215.25	432.943	507.756	669.562	1.31867	0.515539
ILMN_1214899	PHOSPHO1	48.5202	49.913	41.929	55.9714	59.0771	70.3625	46.6534	61.5048	1.31833	0.0344305
ILMN_2460062	ATL2	139.198	149.087	113.863	161.969	219.795	152.041	133.194	175.578	1.31821	0.118915
ILMN_1218242	PVRL2	271.622	210.981	193.73	213.343	254.943	467.401	223.084	294.038	1.31806	0.344986
ILMN_2628567	PHLDA3	363.256	410.601	552.762	530.866	430.968	825.036	435.235	573.633	1.31798	0.293337
ILMN_2759159	HIST1H4A	967.296	1735.69	656.779	1267.19	3076.13	646.581	1033.12	1360.89	1.31726	0.632257
ILMN_2705119	LOC100047353	1494.76	930.629	1437.86	1594.09	1586.51	1806.99	1259.95	1659.48	1.31709	0.155768
ILMN_2855397	HGS	517.315	555.744	560.235	524.059	628.019	1117.9	544.085	716.559	1.317	0.297013
ILMN_2462202	UBE2M	400.917	416.191	567.664	473.786	411.977	1108.37	455.841	600.317	1.31694	0.448877
ILMN_2619270	EIF2B3	649.293	904.826	627.207	963.751	1423.55	612.854	716.923	943.84	1.31652	0.366174
ILMN_2909150	CTGF	5138.53	8236.15	8541.02	14166.3	9158.89	6354.45	7123.46	9376.9	1.31634	0.387484
ILMN_3022943	GRK4	97.6109	81.6317	86.8436	126.024	114.696	109.144	88.4501	116.413	1.31614	0.0150567
ILMN_2656776	BC053749	91.1247	115.83	90.0534	111.235	175.236	110.956	98.3223	129.322	1.31528	0.187603
ILMN_1215768	RIOK3	1678.01	2054.83	1584.25	2636.37	3255.49	1447.97	1761.16	2316.3	1.31521	0.343368
ILMN_2609897	PRSS35	883.66	419.538	698.927	1166.5	894.135	564.99	637.523	838.383	1.31506	0.420335
ILMN_1243690	PTBP1	855.959	928.488	933.594	856.949	1123.15	1751.67	905.307	1190.19	1.31468	0.263142
ILMN_2829171	HNRNPF	409.777	408.36	418.651	494.622	609.025	528.422	412.238	541.955	1.31467	0.0114948
ILMN_1244594	MVK	101.578	102.537	77.6227	108.043	177.907	95.4897	93.1587	122.438	1.31429	0.264855
ILMN_2920027	DTNB	136.42	164.952	156.175	167.768	233.288	203.808	152.037	199.806	1.31419	0.0697431
ILMN_2941714	UPK3B	1880.97	2098.44	2810.55	2665.18	2621.84	3603.34	2230.27	2930.98	1.31418	0.159404
ILMN_1231851	ENPP1	195.878	251.634	184.833	314.33	335.633	195.846	208.855	274.403	1.31384	0.232793
ILMN_1249908	9030619K07RIK	273.539	334.655	301.294	277.42	420.856	535.667	302.136	396.937	1.31377	0.245725
ILMN_1253031	PUS10	259.115	305.385	302.927	398.489	490.904	277.71	288.332	378.734	1.31354	0.193694
ILMN_2638061	TSC22D4	232.555	219.398	225.875	213.343	230.82	530.23	225.879	296.669	1.3134	0.402942
ILMN_2793844	STK40	259.115	305.385	251.114	298.272	258.867	582.655	270.855	355.659	1.3131	0.349673
ILMN_2824002	FRAT2	197.768	212.04	197.754	267.626	394.132	177.981	202.41	265.775	1.31305	0.303183
ILMN_2740646	KCTD20	521.964	519.949	457.859	542.497	758.491	683.035	499.012	655.034	1.31266	0.0653307
ILMN_2605041	2610200G18RIK	80.1717	69.5192	79.2803	97.964	81.661	124.868	76.1664	99.9643	1.31244	0.107045
ILMN_2780420	RNF26	150.711	164.952	141.392	157.027	223.467	226.454	152.046	199.552	1.31244	0.100785
ILMN_2611261	ATP5J	1047.24	810.35	829.818	1086.58	1055.41	1388.05	889.68	1167.61	1.31239	0.0849742
ILMN_2597653	HIST1H4M	613.093	1270.44	469.998	832.916	2112.77	470.003	715.362	938.68	1.31217	0.634808
ILMN_2642681	ATF4	2704.65	4106.89	2657.87	3688.11	5382.41	3359.99	3090.67	4055.45	1.31216	0.250724
ILMN_2997494	LOX	426.617	233.307	413.905	584.076	363.459	438.101	345.373	453.071	1.31183	0.321222
ILMN_3066763	ARL4A	244.748	197.827	206.498	343.305	320.643	204.687	215.43	282.443	1.31106	0.196075
ILMN_2683822	RNF138	96.63	102.029	98.3252	116.374	110.284	170.181	98.9692	129.746	1.31097	0.120208
ILMN_3107690	1700047I17RIK1	325.635	374.219	285.007	371.945	550.259	381.649	326.265	427.468	1.31019	0.143842
ILMN_2907878	H2AFX	2164.16	2617.93	1863.21	2143.67	3646.27	3037.32	2193.66	2874.08	1.31018	0.216523
ILMN_1249861	HEXIM2	118.871	95.1418	90.8492	146.642	155.624	101.251	100.907	132.204	1.31015	0.162531
ILMN_3071764	1200015F23RIK	271.622	276.394	243.438	334.354	429.706	286.057	263.407	345.099	1.31014	0.0967927
ILMN_3003076	CARM1	297.064	375.376	393.493	322.357	348.231	878.858	352.71	462.07	1.31006	0.463777
ILMN_2725789	KHDRBS1	401.804	397.1	346.857	495.61	444.809	564.066	381.085	499.131	1.30976	0.031696
ILMN_1231053	HIST2H2AA1	280.215	270.555	161.786	470.802	382.618	152.929	230.619	302.017	1.30959	0.525667
ILMN_2422042	SCL000981.1_40	187.254	166.134	196.147	215.377	228.362	278.636	182.736	239.306	1.30957	0.0431727
ILMN_1235266	LOC544718	39.9659	62.315	42.0164	58.3807	82.1938	48.9692	47.1231	61.7083	1.30951	0.262619
ILMN_2525049	FSTL	520.106	222.552	342.159	442.97	340.661	589.212	340.866	446.33	1.3094	0.407704
ILMN_2655785	HIST1H2BK	547.749	782.477	435.361	742.259	1111.32	507.784	571.436	748.212	1.30935	0.3952
ILMN_2548634	4833416I09RIK	78.6881	57.2593	68.4872	83.7116	73.3602	112.768	67.5754	88.4731	1.30925	0.161172
ILMN_1257181	LOC100048378	46.9114	60.534	43.5464	62.7985	88.5202	49.8828	49.8207	65.21	1.30889	0.237982
ILMN_1247646	H1FX	193.976	154.617	188.067	164.879	140.003	547.514	178.008	232.934	1.30856	0.57052
ILMN_2705349	NIPA1	240.018	354.418	220.502	296.271	519.457	273.09	265.699	347.682	1.30855	0.34161
ILMN_2616497	PABPC4	97.6109	85.6903	68.3235	100.348	129.024	98.7592	82.9851	108.539	1.30793	0.118612
ILMN_2416218	5530400B01RIK	333.014	276.394	269.024	381.777	357.101	406.188	291.47	381.161	1.30772	0.0249423
ILMN_3109289	TCF3	922.857	844.397	954.919	853.114	813.686	2397.29	906.183	1185.03	1.30771	0.491254
ILMN_2770819	RNF10	239.078	217.3	173.637	233.41	330.62	261.172	208.168	272.14	1.30731	0.127491
ILMN_2618714	PDGFB	187.254	128.703	143.022	264.699	147.697	196.737	151.057	197.395	1.30676	0.256081
ILMN_1252584	C1QTNF4	237.203	284.403	179.206	273.493	442.298	222.975	229.51	299.898	1.30668	0.333554
ILMN_1246655	PLEKHG2	111.425	120.467	168.9	126.958	131.469	302.76	131.369	171.604	1.30627	0.439293
ILMN_2603504	CAR2	50.5717	77.0964	43.123	61.7956	112.956	53.6759	55.193	72.0912	1.30617	0.404044
ILMN_1233987	1110014O20RIK	1942.88	3063.77	1903.31	2636.37	4692.83	2038.34	2245.97	2932.51	1.30568	0.411834
ILMN_2476341	2310051F07RIK	1038.36	1098.14	1034.12	1116.43	1163.31	2019.7	1056.47	1379.13	1.30541	0.237609
ILMN_2966602	6430411K18RIK	54.5354	50.305	57.8522	85.6782	65.3728	63.0154	54.1423	70.6705	1.30527	0.064165
ILMN_2482591	RPS13	87.7313	122.81	56.9793	90.0493	116.166	130.503	84.9901	110.933	1.30524	0.342874
ILMN_2659151	THBS1	217.051	115.83	121.883	239.321	152.991	185.986	145.247	189.544	1.30497	0.328572
ILMN_1247613	POLE3	400.03	619.066	365.53	520.161	943.937	409.658	449.005	585.914	1.30492	0.420531
ILMN_2683363	ORF61	817.372	816.087	795.882	688.675	952.74	1797.78	809.72	1056.59	1.30489	0.398639
ILMN_2875404	NRIP3	58.7364	65.6041	56.0323	87.3458	100.92	54.4218	59.9919	78.2825	1.30489	0.238549
ILMN_3156058	ASPSCR1	567.689	528.719	607.643	656.591	591.198	1043.63	567.102	739.932	1.30476	0.211766
ILMN_1251894	DCT	43.5846	51.3892	49.8282	88.0757	47.9981	58.5586	48.146	62.79	1.30416	0.225912
ILMN_2696360	2310010B21RIK	60.9785	134.556	144.665	142.441	107.498	171.899	105.88	138.071	1.30403	0.438013
ILMN_2595477	CLDN7	106.555	309.786	84.7133	208.229	218.569	136.192	140.884	183.694	1.30386	0.56785
ILMN_2836586	MFSD10	177.773	201.218	220.502	217.405	198.302	405.319	199.059	259.496	1.30362	0.318775
ILMN_2711676	OSBPL1A	48.963	50.2078	42.193	61.483	66.1053	56.5232	46.9851	61.2453	1.30351	0.0199282
ILMN_2654736	IQCA	53.0126	79.6554	54.9673	71.8389	122.749	58.2878	61.4563	80.1036	1.30342	0.360966
ILMN_2980661	AQP1	582.924	284.403	436.16	704.846	464.81	488.328	416.611	542.867	1.30306	0.3431
ILMN_2767918	IFI30	156.273	209.918	147.97	218.417	273.367	179.744	169.318	220.578	1.30275	0.179381
ILMN_2598239	STK25	533.992	440.659	271.394	461.849	521.937	585.461	399.711	520.641	1.30254	0.281844
ILMN_2657628	SEC61G	7178.28	8511.22	6470.47	9226.14	10950.1	8640.64	7339.21	9557.13	1.3022	0.06849
ILMN_2637757	HLX	92.2702	105.15	111.425	97.8571	108.955	223.844	102.633	133.637	1.3021	0.376682
ILMN_2512442	ZFP395	56.7755	53.0618	48.3738	67.604	60.6702	78.3881	52.6241	68.5067	1.30181	0.0394784
ILMN_2503361	XPOT	1634.16	1989.25	1672.09	2530.64	2748.53	1723.95	1758.25	2288.86	1.30178	0.167321
ILMN_1222313	HIST1H4F	461.616	929.559	435.361	669.572	1561.25	393.976	571.657	744.013	1.3015	0.604346
ILMN_1247267	SMOX	261.041	450.659	271.394	296.271	711.192	333.984	317.238	412.858	1.30141	0.463938
ILMN_1218843	CIAO1	163.432	150.185	164.165	206.173	208.636	206.44	159.128	207.08	1.30134	0.000835751
ILMN_1246737	KATNB1	322.867	528.719	367.081	366.039	717.623	525.714	397.195	516.882	1.30133	0.341591
ILMN_2643241	ACCN2	104.571	142.49	144.665	118.365	160.847	249.412	129.177	168.081	1.30116	0.335612
ILMN_3160616	WHDC1	130.207	121.637	135.807	144.531	160.847	203.808	129.084	167.957	1.30114	0.0688153
ILMN_3160244	OTTMUSG00000005148	84.9354	61.757	71.1571	116.374	80.988	87.2048	71.9997	93.671	1.30099	0.141618
ILMN_1218206	KLF13	395.592	395.969	482.975	345.289	478.487	1008.21	422.939	550.218	1.30094	0.462334
ILMN_2933618	GEMIN7	757.79	787.16	689.608	816.461	1018.08	1089.53	743.712	967.501	1.30091	0.0512318
ILMN_1257208	FGFR3	55.2876	49.0696	50.8869	65.8397	61.5806	74.9626	51.6831	67.2345	1.3009	0.0177277
ILMN_2767602	CHIC2	1486.08	1613.51	1437.86	1771.01	2171.54	1973.22	1510.7	1965.12	1.3008	0.018154
ILMN_1257428	FKBP4	3164.35	3184.56	3235.29	4102.18	3658.63	4780.29	3194.59	4155.23	1.30071	0.0277394
ILMN_2675261	TALDO1	3928.75	4374.13	3107.9	5589.65	6602.74	3184.07	3765.92	4898.13	1.30065	0.33957
ILMN_1249624	FTSJ1	169.628	198.968	177.609	212.323	232.052	267.572	181.655	236.233	1.30045	0.0332374
[truncated: 44,181 more rows]

## Sheet: MHC E11.5 Array 
Table S2. Normalized microarray results of heart tissue isolated from controls and aMHC::Cre-driven Ronin knockout animals at E11.5. Shown are all genes after cubic spline normalization. The population means of knockout (KO) and control (Ctrl) were used to calculate the fold change. Genes are sorted by fold change.
[truncated: 45,282 more rows]

[truncated: 10 more sheets: MHC P0 Array , MHC 6 weeks Array , GO Nkx2.5 E9.5, GO Nkx2.5 E11.5, GO MHC E11.5, GO MHC P0, GO MHC 6 weeks, Target Expression Nkx11.5, Target Expression MHC 11.5, Targets GSEA Nkx11.5]
