# Supplementary material for: Ronin Governs Early Heart Development by Controlling Core Gene Expression Programs
Source: Cell Rep. 2017 Nov 7;21(6):1562–73. doi: 10.1016/j.celrep.2017.10.036 (PMC5695914; doi:10.1016/j.celrep.2017.10.036)
Supplement: Table S3. Comparison of H3K4me3 Status in Heart Tissue of Controls or Nkx2.5::Cre-Driven Ronin Knockout Embryos at E11.5 — Shown is the linear regression of the H3K4me3 raw signal at all gene promoters in knockout tissue as a function of the signal in controls. Positive Z scores indicate promoters with lower H3K4me3 levels; negative Z scores indicate promoters with higher H3K4me3 levels in Ronin knockout tissue when compared with controls. Slope = 0.74; Intercept: 0.01. Chr, chromosome. [file mmc4.xlsx]

## Sheet: H3K4me3 status KO vs Ctrl
Table S3. Comparison of H3K4me3 status in heart tissue of controls or Nkx2.5::Cre-driven Ronin knockout embryos at E11.5. Shown is the linear regression of the H3K4me3 raw signal at all gene promoters in knockout tissue as a function of the signal in controls. Positive z-scores indicate promoters with lower H3K4me3 levels, negative z-scores indicate promoters with higher H3K4me3 levels in Ronin k…
Gene promoter	Chr	Start	Stop	Predicted	Original	Residual	Z-score
AW548124	chr17	83606642	83622642	3.73272	2.65733	1.07539	4.97598
Txndc12	chr4	108499283	108515283	3.38142	2.39635	0.985071	4.55805
Lrrfip1	chr1	92887304	92903304	3.71601	2.75159	0.964416	4.46247
Ldb3.2	chr14	35393867	35409867	3.45454	2.51534	0.939203	4.34581
Ldb3.3	chr14	35393867	35409867	3.45454	2.51534	0.939203	4.34581
Ldb3.4	chr14	35393867	35409867	3.45454	2.51534	0.939203	4.34581
Ldb3.5	chr14	35393867	35409867	3.45454	2.51534	0.939203	4.34581
Ldb3.6	chr14	35393867	35409867	3.45454	2.51534	0.939203	4.34581
Ldb3.7	chr14	35393867	35409867	3.45454	2.51534	0.939203	4.34581
Ldb3	chr14	35393793	35409793	3.44839	2.52034	0.928046	4.29418
Zfp27	chr7	30683123	30699123	2.69043	1.76489	0.925539	4.28258
Zfp27.2	chr7	30683123	30699123	2.69043	1.76489	0.925539	4.28258
Mrpl53	chr6	83051102	83067102	4.67771	3.7782	0.899512	4.16216
Zfp110	chr7	13412410	13428410	2.69255	1.83676	0.855793	3.95986
Vdac1	chr11	52166617	52182617	3.13746	2.32867	0.808789	3.74237
Btf3l4	chr4	108498189	108514189	3.30428	2.49654	0.807742	3.73752
1500031I19Rik	chr7	134156725	134172725	4.28928	3.50509	0.784186	3.62853
B230396O12Rik	chr4	154222457	154238457	1.63819	0.858364	0.779825	3.60835
Flnc	chr6	29375153	29391153	2.9009	2.13037	0.770535	3.56536
Fem1a	chr17	56388245	56404245	2.28594	1.51561	0.770332	3.56442
Large	chr8	75868455	75884455	3.02026	2.26023	0.760033	3.51676
Amd2	chr10	40013664	40029664	2.47287	1.72114	0.751731	3.47835
BC060632	chr8	113237384	113253384	2.1231	1.38329	0.739811	3.4232
2900092E17Rik	chr7	134152866	134168866	3.50121	2.76283	0.738378	3.41657
Amd1	chr10	40013978	40029978	2.46649	1.73589	0.730602	3.38058
Gcs1	chr6	83057500	83073500	4.98138	4.25105	0.730329	3.37932
Fbxl19	chr7	134882289	134898289	2.52236	1.79739	0.724966	3.35451
Trim11	chr11	58783618	58799618	3.2628	2.54472	0.718076	3.32263
Zbed4	chr15	88574141	88590141	2.24436	1.52878	0.71558	3.31108
Psmd8	chr7	29957692	29973692	1.89659	1.19243	0.704158	3.25823
Lbh	chr17	73259666	73275666	3.54052	2.83757	0.702948	3.25263
Cacna1c	chr6	119138249	119154249	2.73653	2.03919	0.697342	3.22669
Nup54	chr5	92856225	92872225	2.18981	1.49885	0.690963	3.19717
Nexn	chr3	151921219	151937219	2.65592	1.97119	0.684732	3.16834
Slmap	chr14	27345226	27361226	2.42335	1.73864	0.684709	3.16823
Dnajb4.2	chr3	151865263	151881263	3.21276	2.52859	0.684174	3.16576
Mdga1	chr17	30016827	30032827	2.73344	2.04956	0.683879	3.16439
Pard6b	chr2	167898785	167914785	2.16551	1.48541	0.680101	3.14691
Tnnt2	chr1	137724982	137740982	2.95469	2.28142	0.67327	3.1153
Map3k8	chr18	4344951	4360951	2.13013	1.4581	0.672031	3.10957
Chrnb1	chr11	69601439	69617439	2.48846	1.81707	0.671393	3.10662
Fubp1	chr3	151865422	151881422	3.19417	2.52859	0.665577	3.07971
Birc6	chr17	74919635	74935635	2.32786	1.66622	0.661637	3.06148
Casq1	chr1	174141972	174157972	1.63111	0.971252	0.659855	3.05323
Opn3	chr1	177614721	177630721	2.3718	1.71371	0.658089	3.04506
Esrra	chr19	6988298	7004298	2.72682	2.07225	0.654573	3.02879
Nfil3	chr13	53068408	53084408	3.13386	2.48147	0.652385	3.01867
Irs1	chr1	82280014	82296014	5.19537	4.54315	0.65222	3.0179
Hmgn2	chr4	133515906	133531906	1.96941	1.31931	0.650104	3.00811
Ppapdc3	chr2	31943171	31959171	1.60479	0.955565	0.649227	3.00405
Ing2	chr8	48752512	48768512	2.91496	2.26611	0.648848	3.0023
Ahr	chr12	36211661	36227661	1.54791	0.900007	0.647907	2.99795
Erbb4	chr1	69146633	69162633	3.33174	2.68569	0.646047	2.98934
Ppp2cb	chr8	34702093	34718093	1.98176	1.33764	0.644125	2.98045
Ppargc1b	chr18	61552085	61568085	3.45507	2.81339	0.641678	2.96912
Dlat	chr9	50459885	50475885	2.59567	1.95588	0.639789	2.96039
Scn5a	chr9	119480134	119496134	1.98236	1.34329	0.639074	2.95708
Pcdh7	chr5	58101339	58117339	6.22079	5.58459	0.636202	2.94379
Gse1	chr8	123004766	123020766	3.76431	3.13024	0.634074	2.93394
Slc6a15	chr10	102822477	102838477	2.20696	1.57346	0.6335	2.93128
Isg15	chr4	155566905	155582905	3.00607	2.3726	0.633469	2.93114
Hunk	chr16	90378642	90394642	3.4766	2.85007	0.626533	2.89904
Cidea	chr18	67495218	67511218	1.56738	0.941379	0.625997	2.89657
Rasa3	chr8	13669587	13685587	2.70416	2.08081	0.623354	2.88433
Mvp	chr7	134150106	134166106	2.82117	2.19861	0.622558	2.88065
Acp6	chr3	96954714	96970714	2.13217	1.51041	0.621756	2.87694
Rhot2	chr17	25973796	25989796	2.16764	1.54747	0.620165	2.86958
Nfic	chr10	80881918	80897918	2.14936	1.5299	0.619464	2.86634
Nfic.2	chr10	80881918	80897918	2.14936	1.5299	0.619464	2.86634
Magi1.2	chr6	94225898	94241898	3.40432	2.78708	0.617238	2.85603
Magi1.3	chr6	94225898	94241898	3.40432	2.78708	0.617238	2.85603
Scrt1	chr15	76344559	76360559	2.46621	1.85113	0.61508	2.84605
Adcy5	chr16	35147722	35163722	2.83305	2.21855	0.614503	2.84338
Sox18	chr2	181398345	181414345	1.91854	1.30473	0.613815	2.8402
2810428I15Rik	chr8	73022638	73038638	3.36177	2.74845	0.613316	2.83789
Ogfod2	chr5	124554347	124570347	4.31929	3.70802	0.611272	2.82843
Hivep2	chr10	13678185	13694185	3.1062	2.49517	0.611031	2.82732
Crk	chr11	75484812	75500812	2.26519	1.65649	0.608702	2.81654
Bmp7	chr2	172757794	172773794	3.58075	2.97238	0.608373	2.81502
Klhl17	chr4	155600945	155616945	3.63813	3.03063	0.607496	2.81096
Grid2ip	chr5	144117587	144133587	1.58289	0.975814	0.60708	2.80904
Med22	chr2	26758162	26774162	4.7326	4.12643	0.60617	2.80482
Med22.2	chr2	26758162	26774162	4.7326	4.12643	0.60617	2.80482
Exoc8	chr8	127413605	127429605	2.79786	2.19174	0.606117	2.80458
Apobec2	chr17	48564053	48580053	2.69371	2.08787	0.605837	2.80328
Tcte2	chr17	13890401	13906401	2.49225	1.88763	0.604622	2.79766
Snta1	chr2	154225820	154241820	2.19349	1.58929	0.604201	2.79571
Irf7	chr7	148444300	148460300	1.54397	0.941271	0.602698	2.78876
4733401H18Rik	chr9	108461673	108477673	3.7453	3.14437	0.600933	2.78059
Vars	chr17	35130081	35146081	2.55607	1.95613	0.599941	2.776
BC066135	chr2	180016584	180032584	1.13241	0.536448	0.595967	2.75761
Cdc25c	chr18	34903187	34919187	2.3044	1.70883	0.595568	2.75577
Mllt4	chr17	13889548	13905548	2.44587	1.85113	0.594737	2.75192
Lynx1	chr15	74575409	74591409	1.24429	0.654623	0.589668	2.72847
Jmy	chr13	94261644	94277644	2.78695	2.19761	0.589339	2.72695
Speg.2	chr1	75374185	75390185	2.16246	1.57365	0.588805	2.72447
Adamts15	chr9	30722037	30738037	2.24629	1.6579	0.588392	2.72256
Arid1a	chr4	133301526	133317526	3.74026	3.15355	0.586714	2.7148
Cdh2	chr18	16959558	16975558	3.25266	2.66708	0.585585	2.70958
Smoc1	chr12	82119818	82135818	1.63481	1.0506	0.584214	2.70323
Nxn	chr11	76204643	76220643	2.3579	1.77414	0.583761	2.70114
Jph2	chr2	163215686	163231686	3.75355	3.17246	0.581087	2.68876
Syngr1	chr15	79913764	79929764	2.144	1.56371	0.580289	2.68507
Syngr1.2	chr15	79913764	79929764	2.144	1.56371	0.580289	2.68507
1700019N12Rik	chr19	6991870	7007870	2.64908	2.07362	0.575457	2.66271
Tmem98	chr11	80615917	80631917	1.80486	1.23011	0.574753	2.65945
Dagla	chr19	10371367	10387367	1.37613	0.801813	0.574313	2.65742
Rpl7a	chr2	26758327	26774327	4.55752	3.98863	0.568888	2.63232
Popdc2	chr16	38354259	38370259	3.74276	3.17586	0.566898	2.62311
Gm505	chr8	127413786	127429786	2.76951	2.20361	0.565897	2.61848
Brwd1	chr16	96296035	96312035	1.91262	1.34779	0.564835	2.61356
Brwd1.2	chr16	96296035	96312035	1.91262	1.34779	0.564835	2.61356
Brwd1.3	chr16	96296035	96312035	1.91262	1.34779	0.564835	2.61356
Popdc2.2	chr16	38354296	38370296	3.74452	3.1808	0.563719	2.6084
Zfp518b	chr5	39067989	39083989	1.75709	1.19368	0.563407	2.60696
Mex3d	chr10	79842396	79858396	2.72308	2.16393	0.559148	2.58725
Lrrc59	chr11	94483138	94499138	2.58287	2.02382	0.559054	2.58682
Cyhr1	chr15	76482491	76498491	2.86797	2.31011	0.557864	2.58131
Nos1ap.2	chr1	172511980	172527980	2.65232	2.09487	0.557448	2.57938
Speg	chr1	75370689	75386689	2.58748	2.0305	0.556977	2.5772
Cyhr1.2	chr15	76482538	76498538	2.87842	2.32185	0.556573	2.57533
Lamc1	chr1	155171916	155187916	2.8725	2.31611	0.556393	2.5745
Aipl1	chr11	71843011	71859011	2.34759	1.79121	0.556375	2.57442
Odz4	chr7	103351147	103367147	2.84036	2.28653	0.553834	2.56266
Tbr1	chr2	61634510	61650510	1.75303	1.19936	0.553672	2.56191
1500031L02Rik	chr16	32091888	32107888	2.18306	1.63071	0.552347	2.55578
Hspa8	chr9	40601356	40617356	2.50946	1.95738	0.552077	2.55453
Taf15	chr11	83278610	83294610	2.15676	1.60565	0.551114	2.55007
2410131K14Rik	chr5	118687236	118703236	2.14759	1.59649	0.551098	2.55
Impdh2	chr9	108454832	108470832	3.03243	2.4817	0.550728	2.54829
Cd81	chr7	150230655	150246655	3.05426	2.50366	0.550599	2.54769
Ppl	chr16	5124574	5140574	1.38202	0.831636	0.55038	2.54668
Crocc	chr4	140601576	140617576	1.64225	1.09274	0.549511	2.54266
Upf1	chr8	72869178	72885178	2.18433	1.63509	0.54924	2.5414
Cs	chr10	127766888	127782888	2.33191	1.78339	0.548522	2.53808
Pigx	chr16	32091813	32107813	2.1838	1.6354	0.548397	2.5375
Pigx.2	chr16	32091813	32107813	2.1838	1.6354	0.548397	2.5375
Gnptg	chr17	25369061	25385061	2.28348	1.7353	0.548178	2.53649
Olfml2b	chr1	172566964	172582964	2.21527	1.66721	0.54806	2.53594
Tm6sf1	chr7	88995908	89011908	2.09155	1.54365	0.547904	2.53522
4932442K08Rik	chr17	15525210	15541210	1.99513	1.44757	0.547559	2.53362
Psg18	chr7	18932224	18948224	1.39736	0.849947	0.54741	2.53293
0610007P22Rik	chr17	25369144	25385144	2.27034	1.72511	0.545225	2.52282
2310039H08Rik	chr17	46901584	46917584	1.85366	1.30992	0.54374	2.51595
BC021395	chr18	24680705	24696705	2.0245	1.48165	0.542851	2.51184
2700081O15Rik	chr19	7487039	7503039	2.54648	2.00375	0.54273	2.51128
Mxd4	chr5	34522359	34538359	2.20191	1.6599	0.542005	2.50793
Adprhl1	chr8	13246162	13262162	1.40352	0.862446	0.541075	2.50362
Ift140	chr17	25145668	25161668	3.4567	2.91563	0.541066	2.50358
Sox4	chr13	29037551	29053551	4.83112	4.29036	0.540758	2.50216
Zfr	chr15	12039608	12055608	2.15561	1.6154	0.54021	2.49962
Cacng6	chr7	3417423	3433423	1.29989	0.76056	0.539329	2.49554
Tmem118	chr5	118686870	118702870	2.12317	1.58419	0.538977	2.49391
Smndc1	chr19	53457063	53473063	2.08651	1.5479	0.538614	2.49223
4121402D02Rik	chr11	98649083	98665083	3.59574	3.05718	0.538558	2.49198
Asb2	chr12	104586211	104602211	1.26899	0.730579	0.538407	2.49128
Tmem118.2	chr5	118687034	118703034	2.12061	1.58449	0.536117	2.48068
Nckipsd	chr9	108702711	108718711	1.47345	0.937504	0.535942	2.47987
Atp11a	chr8	12749016	12765016	1.61423	1.07839	0.535837	2.47938
Reep1	chr6	71649854	71665854	1.77665	1.24085	0.535804	2.47923
Smek2	chr11	29064996	29080996	3.17841	2.6441	0.534312	2.47233
Fen1	chr19	10270433	10286433	2.43716	1.90288	0.534285	2.4722
Dlg3	chrX	97955086	97971086	1.46434	0.930904	0.533432	2.46826
9130404D14Rik	chr2	32723744	32739744	3.0618	2.5284	0.5334	2.46811
3110043O21Rik	chr4	35165129	35181129	2.04753	1.51422	0.53331	2.46769
Rhbdl1	chr17	25966072	25982072	4.472	3.93907	0.532932	2.46594
Prrg2	chr7	52309022	52325022	2.16342	1.63077	0.532654	2.46466
Rcn1	chr2	105231476	105247476	2.4011	1.86895	0.532154	2.46234
Kif13a	chr13	47017087	47033087	2.91575	2.38379	0.53196	2.46144
Popdc3	chr10	45001111	45017111	1.62709	1.09618	0.530908	2.45658
Cav3	chr6	112401499	112417499	1.74506	1.21486	0.530202	2.45331
Dohh	chr10	80839256	80855256	3.338	2.8087	0.529297	2.44912
Fuz	chr7	52143451	52159451	2.63849	2.10997	0.528517	2.44551
2510009E07Rik	chr16	21686687	21702687	2.73399	2.2058	0.528194	2.44402
3632451O06Rik	chr14	50395042	50411042	1.8401	1.31231	0.527793	2.44216
Arl6ip4	chr5	124558117	124574117	3.55649	3.0297	0.526795	2.43755
Itgax	chr7	135265082	135281082	0.892449	0.366636	0.525813	2.433
LOC666586	chr8	73026260	73042260	3.08433	2.55859	0.525736	2.43265
Zcrb1	chr15	93220721	93236721	1.95485	1.4293	0.52555	2.43179
Uba52	chr8	73026266	73042266	3.084	2.55859	0.52541	2.43114
Stk35	chr2	129618297	129634297	2.7672	2.24236	0.524838	2.42849
Stk35.2	chr2	129618297	129634297	2.7672	2.24236	0.524838	2.42849
Sirt1	chr10	62793765	62809765	1.68938	1.16493	0.524453	2.42671
Pphln1	chr15	93220781	93236781	1.95485	1.43057	0.52428	2.42591
Pphln1.2	chr15	93220781	93236781	1.95485	1.43057	0.52428	2.42591
Pphln1.3	chr15	93220781	93236781	1.95485	1.43057	0.52428	2.42591
Syt3	chr7	51631496	51647496	1.33124	0.80745	0.523786	2.42362
Syt3.2	chr7	51631496	51647496	1.33124	0.80745	0.523786	2.42362
Pex26	chr6	121125685	121141685	1.99656	1.47441	0.522155	2.41608
LOC622404	chr4	43498276	43514276	2.56722	2.04543	0.521793	2.4144
Tm7sf2	chr19	6059850	6075850	2.43828	1.91676	0.521522	2.41315
Pim3	chr15	88684624	88700624	2.82343	2.30236	0.521072	2.41107
Cilp2	chr8	72403586	72419586	2.30615	1.78783	0.518322	2.39834
Six4	chr12	74206232	74222232	2.52512	2.00919	0.515933	2.38729
BC022623	chr16	30591809	30607809	2.3901	1.87488	0.51522	2.38399
A230051G13Rik	chr11	58969244	58985244	1.76264	1.24767	0.514968	2.38282
EG622408	chr13	113776076	113792076	2.78477	2.26986	0.514914	2.38257
Kdr	chr5	76366453	76382453	2.51155	1.9994	0.512151	2.36979
Fgf11	chr11	69607127	69623127	2.81326	2.30154	0.511725	2.36781
Gpr120	chr19	38163569	38179569	1.11227	0.601212	0.51106	2.36474
Plec1.4	chr15	76022265	76038265	3.05333	2.54265	0.510684	2.363
Creb3l3	chr10	80553617	80569617	1.90305	1.39279	0.510259	2.36103
Adam11	chr11	102614753	102630753	1.57566	1.0666	0.509057	2.35547
Adam11.2	chr11	102614753	102630753	1.57566	1.0666	0.509057	2.35547
Cggbp1	chr16	64843911	64859911	2.38639	1.87738	0.509012	2.35526
C1ql4	chr15	98910159	98926159	1.63412	1.12599	0.508129	2.35117
Capn2	chr1	184439614	184455614	2.19658	1.69002	0.506565	2.34394
Kifc2	chr15	76483071	76499071	2.93462	2.42816	0.50646	2.34345
Igsf3	chr3	101174239	101190239	2.60334	2.09737	0.505973	2.3412
AW209491	chr13	14714512	14730512	1.32315	0.817279	0.505869	2.34072
AW209491.2	chr13	14714525	14730525	1.32267	0.817279	0.505388	2.33849
Tmem163	chr1	129566598	129582598	2.01404	1.50866	0.505384	2.33848
Slc25a4	chr8	47288363	47304363	2.46455	1.95988	0.504665	2.33515
Ckap4	chr10	83988633	84004633	2.53115	2.0265	0.504647	2.33507
Zmiz1	chr14	26270778	26286778	4.24062	3.73608	0.50454	2.33457
EG633640	chr13	120268846	120284312	7.48272	6.97897	0.503754	2.33093
Tspyl4	chr10	34009227	34025227	2.11025	1.60659	0.503657	2.33048
Inhbb	chr1	121310825	121326825	1.82743	1.32449	0.502944	2.32718
Pabpc4	chr4	122952154	122968154	2.30421	1.80238	0.501826	2.32201
Ephb3	chr16	21196868	21212868	2.48619	1.98444	0.501751	2.32166
Zdhhc8	chr16	18227229	18243229	2.52916	2.02773	0.501426	2.32016
Nosip	chr7	52309863	52325863	1.78322	1.28217	0.501048	2.31841
Ube2d1	chr10	70739981	70755981	1.85957	1.35873	0.500843	2.31746
Nme4	chr17	26224415	26240415	2.14239	1.64174	0.500646	2.31655
Klhl9	chr4	88360412	88376412	2.83305	2.33241	0.500643	2.31654
Col27a1	chr4	62868446	62884446	1.99367	1.49341	0.500261	2.31477
Plec1.3	chr15	76021836	76037836	2.89776	2.3996	0.49816	2.30505
Myoz1	chr14	21467762	21483762	2.59095	2.09281	0.498138	2.30495
Ets2	chr16	95916093	95932093	2.36461	1.86663	0.497976	2.3042
Cdk4	chr10	126492659	126508659	3.75205	3.25473	0.497322	2.30117
BC023055	chr19	42152860	42168860	2.12967	1.63246	0.497205	2.30063
0610037D15Rik	chr4	116373535	116389535	1.64498	1.1478	0.497182	2.30052
2310005N03Rik	chr1	180241284	180257284	2.36604	1.86888	0.497162	2.30043
Klf9	chr19	23207716	23223716	2.66712	2.17024	0.496878	2.29912
Tmem101	chr11	102009675	102025675	1.5548	1.05818	0.496616	2.2979
Dot1l	chr10	80209951	80225951	2.39384	1.89738	0.496457	2.29717
Srd5a1	chr13	69742341	69758341	2.29879	1.80364	0.495149	2.29111
Bhlhb3	chr6	145805860	145821860	3.26747	2.77239	0.495076	2.29078
Csf2ra	chr19	61296321	61312321	2.05475	1.55995	0.494795	2.28948
Ppp4r1	chr17	66124695	66140695	2.06427	1.5699	0.494369	2.28751
Ppp4r1.2	chr17	66124695	66140695	2.06427	1.5699	0.494369	2.28751
Gopc	chr10	52093881	52109881	2.06404	1.5699	0.49414	2.28645
Tspan31	chr10	126499317	126515317	3.3737	2.87963	0.494066	2.2861
Usf2	chr7	31733798	31749798	2.02514	1.53134	0.493804	2.2849
Mybpc3	chr2	90950301	90966301	3.2887	2.79495	0.493747	2.28463
Zfp260	chr7	30872095	30888095	3.04977	2.55615	0.493625	2.28406
Lif.2	chr11	4159098	4175098	1.33452	0.841277	0.493245	2.28231
Hand1	chr11	57637649	57653649	2.83551	2.34242	0.493089	2.28159
Keap1	chr9	21035776	21051776	3.15596	2.6639	0.49206	2.27682
Keap1.2	chr9	21035776	21051776	3.15596	2.6639	0.49206	2.27682
Keap1.3	chr9	21035776	21051776	3.15596	2.6639	0.49206	2.27682
Keap1.4	chr9	21035776	21051776	3.15596	2.6639	0.49206	2.27682
Sh3md4	chr10	58268107	58284107	1.68332	1.19199	0.491332	2.27346
Atpbd3	chr7	50919401	50935401	1.58856	1.09733	0.491233	2.273
Atp1a1	chr3	101400580	101416580	3.36084	2.87126	0.489581	2.26535
Tm9sf3	chr19	41330494	41346494	2.01441	1.5249	0.489514	2.26504
Dcxr	chr11	120580595	120596595	1.77383	1.28492	0.488914	2.26227
Mras	chr9	99329131	99345131	1.9771	1.49116	0.485942	2.24852
Clasp1	chr1	120277635	120293635	2.77668	2.29079	0.485888	2.24826
Clasp1.2	chr1	120277635	120293635	2.77668	2.29079	0.485888	2.24826
Clasp1.3	chr1	120277635	120293635	2.77668	2.29079	0.485888	2.24826
Dab2ip.3	chr2	35405978	35421978	1.38697	0.901473	0.485494	2.24644
Csnk1e	chr15	79264487	79280487	1.87165	1.38751	0.48414	2.24017
Foxj2	chr6	122762529	122778529	2.85891	2.37523	0.483679	2.23804
Etnk2	chr1	135252149	135268149	1.92238	1.43891	0.483468	2.23707
Srf	chr17	46685111	46701111	3.12179	2.6394	0.482386	2.23206
Gm826	chr2	160145230	160161230	1.25479	0.77413	0.480655	2.22405
Mmachc	chr4	116372990	116388990	1.6436	1.16311	0.480488	2.22328
Ly6h	chr15	75389246	75405246	1.24892	0.768702	0.480215	2.22201
Atp1b1	chr1	166380486	166396486	4.06474	3.58516	0.47958	2.21908
Ctdsp2.2	chr10	126407773	126423773	3.29323	2.81395	0.479276	2.21767
Ccdc142	chr6	83043510	83059510	3.06901	2.58984	0.479175	2.2172
Pycard	chr7	135129381	135145381	1.03173	0.55343	0.478298	2.21315
Nkx2-5	chr17	26970510	26986510	3.73818	3.26111	0.477074	2.20748
Dnajc11	chr4	151299829	151315829	1.88362	1.40741	0.476213	2.2035
Rufy3	chr5	89004599	89020599	1.0733	0.597293	0.47601	2.20256
Slitrk5	chr14	112066337	112082337	3.0838	2.60817	0.475631	2.2008
1810033B17Rik	chr8	3657762	3673762	1.49606	1.02112	0.474941	2.19761
Hspb2	chr9	50552398	50568398	3.20355	2.72877	0.47478	2.19687
Syne2	chr12	76911305	76927305	2.3253	1.85113	0.474166	2.19403
Cdkl3	chr11	51809824	51825824	3.00136	2.52734	0.474015	2.19333
Slc35e4	chr11	3806667	3822667	2.06774	1.59415	0.47359	2.19136
Rmi1	chr13	58495629	58511629	3.01701	2.54415	0.472856	2.18797
Arhgap11a	chr2	113680818	113696818	3.12106	2.64893	0.472131	2.18461
Tuba4a	chr1	75207828	75223828	2.52523	2.0532	0.472027	2.18413
Chd3	chr11	69174928	69190928	2.36983	1.89863	0.4712	2.1803
Myh6	chr14	55577408	55593408	2.65394	2.18286	0.471078	2.17974
2010305C02Rik	chr11	75273581	75289581	2.82154	2.35051	0.471028	2.1795
ORF61	chr10	79439075	79455075	3.778	3.30736	0.470637	2.1777
EG545645	chr4	88398023	88414023	1.20637	0.736729	0.469644	2.1731
Errfi1	chr4	150221200	150237200	1.72915	1.26117	0.467982	2.16541
Trub1	chr19	57519418	57535418	1.22643	0.758616	0.467811	2.16462
Trub1.2	chr19	57519424	57535424	1.22613	0.758616	0.467515	2.16325
Ddi2	chr4	141271334	141287334	2.25523	1.78783	0.467401	2.16272
Tmem44	chr16	30542664	30558664	2.10561	1.63846	0.467154	2.16158
5830427D03Rik	chr15	98584483	98600483	1.88839	1.42154	0.466849	2.16017
Cenpb	chr2	130997748	131013748	3.129	2.66242	0.466581	2.15893
E130308A19Rik.2	chr4	59631093	59647093	2.21504	1.74864	0.466401	2.15809
Nsun2	chr13	69743122	69759122	2.29391	1.82751	0.466395	2.15807
Ryr2	chr13	12191212	12207212	2.98947	2.52347	0.466	2.15624
Ppp1r11	chr17	37080734	37096734	3.07502	2.60909	0.465934	2.15593
E130308A19Rik	chr4	59631199	59647199	2.21759	1.75233	0.465256	2.1528
Zfp74	chr7	30728912	30744912	2.00997	1.54523	0.464744	2.15043
Prim1	chr10	127444271	127460271	1.38146	0.916739	0.464722	2.15033
Pdlim7	chr13	55606800	55622800	2.36831	1.90387	0.464436	2.149
Pdlim7.2	chr13	55606800	55622800	2.36831	1.90387	0.464436	2.149
Pdlim7.3	chr13	55606800	55622800	2.36831	1.90387	0.464436	2.149
Pou4f1	chr14	104859216	104875216	1.84528	1.38091	0.464373	2.14871
Csrp1	chr1	137617774	137633774	2.51177	2.04743	0.464336	2.14854
Dlx3	chr11	94973449	94989449	1.51632	1.0525	0.463822	2.14616
BC021891	chr8	128426350	128442350	1.71718	1.2538	0.463378	2.14411
Grid1	chr14	35625322	35641322	1.88544	1.42241	0.463034	2.14251
Pitpnm3	chr11	71941391	71957391	1.46415	1.00119	0.462961	2.14218
Pitpnm3.2	chr11	71941391	71957391	1.46415	1.00119	0.462961	2.14218
2900010M23Rik	chr17	27262836	27278836	1.46813	1.00571	0.462422	2.13969
Hsp90ab1	chr17	45702210	45718210	2.90862	2.44628	0.462343	2.13932
Trim3	chr7	112774013	112790013	3.07868	2.61646	0.46222	2.13875
Sfrs2ip	chr15	96283274	96299274	2.41067	1.94951	0.461162	2.13385
Arf3	chr15	98585549	98601549	1.9122	1.45116	0.461043	2.1333
Cryab	chr9	50552863	50568863	3.20567	2.74464	0.461034	2.13326
2210404O07Rik	chr10	80847809	80863809	1.27907	0.818199	0.460866	2.13248
Prdm6	chr18	53616200	53632200	3.20818	2.74739	0.460786	2.13211
Chml	chr1	177610484	177626484	2.16628	1.70639	0.459891	2.12797
2610204M08Rik	chr12	113818995	113834995	1.55688	1.09781	0.459073	2.12419
6720460F02Rik	chr11	71848004	71864004	2.16708	1.70808	0.459	2.12385
Mmd	chr11	90102790	90118790	2.71669	2.25805	0.458642	2.12219
Rpl36	chr17	56744818	56760818	3.06231	2.60384	0.45847	2.1214
1200004M23Rik	chr19	5867208	5883208	1.90642	1.44822	0.458203	2.12016
Kbtbd5	chr9	121678866	121694866	1.25095	0.794075	0.456877	2.11402
Bhlhb8	chr5	144943155	144959155	1.2614	0.805012	0.456389	2.11177
Slc22a7	chr17	46567380	46583380	1.40829	0.951937	0.45635	2.11159
Greb1	chr12	16799692	16815692	1.2584	0.802512	0.455884	2.10943
Gpt2	chr8	88008516	88024516	1.84736	1.39148	0.455882	2.10942
Nudt14	chr12	114172329	114188329	1.61529	1.15949	0.455802	2.10906
Dag1	chr9	108158067	108174067	2.45248	1.997	0.455476	2.10754
Nefh	chr11	4840067	4856067	1.35367	0.898273	0.455393	2.10716
Htr6	chr4	138622704	138638704	1.22866	0.773815	0.45484	2.1046
Lpin3	chr2	160698469	160714469	1.93242	1.47882	0.4536	2.09886
Atn1	chr6	124698505	124714505	1.96869	1.51575	0.452938	2.0958
Pcdh17	chr14	84837481	84853481	3.55378	3.10106	0.452719	2.09479
Ranbp3	chr17	56804680	56820680	2.25741	1.80495	0.452457	2.09357
Gipr	chr7	19743476	19759476	1.8839	1.43154	0.452364	2.09315
Clcnkb	chr4	140963896	140979896	2.58905	2.1373	0.451746	2.09029
Grin2d	chr7	53114051	53130051	2.47486	2.02312	0.451741	2.09026
Rag1ap1	chr3	89066480	89082480	2.50631	2.05493	0.451382	2.0886
3322402L07Rik	chr1	193793270	193809270	1.19453	0.74335	0.451175	2.08764
Ube3a.2	chr7	66476122	66492122	2.8092	2.35851	0.450692	2.08541
Ube3a.3	chr7	66476122	66492122	2.8092	2.35851	0.450692	2.08541
Slc24a2	chr4	86868444	86884444	1.91507	1.46453	0.450544	2.08472
Ube3a	chr7	66476120	66492120	2.80915	2.35864	0.45051	2.08457
Ddr1	chr17	35833084	35849084	3.10574	2.65533	0.450405	2.08408
Ddr1.2	chr17	35833084	35849084	3.10574	2.65533	0.450405	2.08408
Ube2e1	chr14	19156358	19172358	1.6812	1.23124	0.449959	2.08201
Cnn2	chr10	79443345	79459345	3.85264	3.40291	0.449733	2.08097
Dhdh	chr7	52736166	52752166	1.50282	1.05368	0.449137	2.07821
Trim14	chr4	46541016	46557016	1.38516	0.936504	0.448657	2.07599
Pabpc4.2	chr4	122952528	122968528	2.28229	1.83376	0.448526	2.07539
Kcnn3	chr3	89316086	89332086	1.5874	1.13905	0.448351	2.07458
Mrpl28	chr17	26252477	26268477	1.79349	1.34524	0.448249	2.0741
2310022M17Rik	chr11	31563862	31579862	1.85037	1.40222	0.448154	2.07367
Pea15a	chr1	174128912	174144912	2.06085	1.61321	0.44764	2.07129
Prmt6	chr3	110045916	110061916	2.40901	1.96144	0.447567	2.07095
Slc35b2	chr17	45693101	45709101	2.09387	1.64652	0.44735	2.06994
Sipa1l2	chr8	128008610	128024610	1.16548	0.718143	0.447336	2.06988
Terf2ip	chr8	114527259	114543259	2.5455	2.09874	0.446756	2.0672
Dpm1	chr2	168047879	168063879	2.79495	2.3486	0.446349	2.06531
Phkg2	chr7	134708918	134724918	1.71819	1.27192	0.446272	2.06496
Zfp273	chr13	67906753	67922753	1.71348	1.26748	0.445998	2.06369
Ttc17	chr2	94238846	94254846	2.18007	1.73427	0.445805	2.06279
Kars	chr8	114527168	114543168	2.54998	2.10443	0.445551	2.06162
4632411J06Rik	chr7	120089476	120105476	1.78944	1.34398	0.445461	2.0612
Kcnk3	chr5	30882543	30898543	2.07232	1.62727	0.445051	2.05931
Picalm	chr7	97270742	97286742	3.05346	2.60846	0.445	2.05907
Rab11fip5	chr6	85316628	85332628	2.61287	2.16818	0.444687	2.05762
Rab11fip5.2	chr6	85316628	85332628	2.61287	2.16818	0.444687	2.05762
Hnrpk	chr13	58495877	58511877	3.0103	2.5659	0.444395	2.05627
Rpsa	chr9	120028906	120044906	1.94931	1.50497	0.444337	2.056
Fem1c	chr18	46677625	46693625	3.15314	2.70889	0.44425	2.0556
Cbr2	chr11	120585309	120601309	1.29831	0.854259	0.444046	2.05466
Ednra	chr8	80240351	80256351	2.47237	2.02862	0.443747	2.05328
Fnbp1	chr2	30989526	31005526	1.93876	1.49528	0.443475	2.05201
Fnbp1.2	chr2	30989526	31005526	1.93876	1.49528	0.443475	2.05201
Trib2	chr12	15815591	15831591	2.92287	2.47985	0.443019	2.0499
Trp53	chr11	69385890	69401890	3.30214	2.8592	0.442936	2.04952
Zfp467.2	chr6	48387089	48403089	2.36785	1.92559	0.442257	2.04638
Zfp467.3	chr6	48387089	48403089	2.36785	1.92559	0.442257	2.04638
Soat2	chr15	101973006	101989006	1.30515	0.863384	0.441767	2.04411
4930563D23Rik	chr16	92313686	92329686	0.872957	0.431305	0.441652	2.04358
Cyp2b10	chr7	26674683	26690683	1.14731	0.706081	0.441224	2.0416
Acot7	chr4	151544243	151560243	2.02163	1.58089	0.440739	2.03936
Atp1a3	chr7	25782914	25798914	1.29049	0.849947	0.440544	2.03845
EG240055	chr17	26543910	26559910	1.74303	1.30311	0.439917	2.03555
Nfs1	chr2	155961922	155977922	2.35296	1.91351	0.439448	2.03338
Gjc2.2	chr11	58988715	59004715	1.42507	0.985688	0.439383	2.03308
Ell	chr8	73055574	73071574	2.55552	2.11618	0.439336	2.03286
Rfxank	chr8	72655096	72671096	2.76535	2.32673	0.438618	2.02954
Rfxank.2	chr8	72655096	72671096	2.76535	2.32673	0.438618	2.02954
Hmcn1	chr1	152832565	152848565	2.37723	1.93869	0.438541	2.02918
Eif3c	chr7	133701880	133717880	1.76255	1.32426	0.438289	2.02802
Zfp108	chr7	25031813	25047813	1.30395	0.866196	0.437756	2.02555
Wsb1	chr11	79060197	79076197	2.05104	1.61365	0.437395	2.02388
2010100O12Rik	chr2	155962080	155978080	2.33973	1.90238	0.437354	2.02369
Edc3	chr9	57548376	57564376	1.47572	1.03869	0.437028	2.02218
Efnb3	chr11	69365680	69381680	2.14631	1.70929	0.437025	2.02217
Dctn1	chr6	83121583	83137583	1.07909	0.64246	0.43663	2.02034
Angpt4	chr2	151729068	151745068	0.877079	0.440472	0.436607	2.02024
1110003E01Rik	chr5	65876074	65892074	2.39839	1.962	0.436388	2.01922
2810012G03Rik	chr18	34910560	34926560	2.57763	2.1413	0.436328	2.01894
Nol3	chr8	107792347	107808347	2.2477	1.81139	0.436315	2.01888
Inpp5b	chr4	124411122	124427122	1.26038	0.824155	0.436224	2.01846
Msrb3	chr10	120327908	120343908	2.23766	1.80164	0.436016	2.0175
Ptpn23	chr9	110302714	110318714	2.15038	1.71452	0.435865	2.0168
Bspry	chr4	62133101	62149101	1.19827	0.762452	0.435818	2.01658
1300002K09Rik	chr4	45853832	45869832	1.05388	0.618932	0.434945	2.01255
Ccno	chr13	113770010	113786010	2.30407	1.86921	0.434855	2.01213
Gpsm1	chr2	26163060	26179060	2.05844	1.62365	0.434795	2.01185
Sgce	chr6	4689100	4705100	1.98208	1.5474	0.434683	2.01133
Pnn	chr12	60159906	60175906	2.81691	2.38235	0.434563	2.01078
Senp3	chr11	69487348	69503348	1.66385	1.22955	0.434302	2.00957
Foxo6	chr4	119951866	119967866	1.80829	1.37404	0.434249	2.00933
Cdk9	chr2	32560304	32576304	2.04295	1.6089	0.434049	2.0084
Rnf130	chr11	49830833	49846833	1.56608	1.13246	0.433621	2.00642
Oaz1	chr10	80281401	80297401	2.07487	1.64127	0.433604	2.00634
Zfp112	chr7	24889339	24905339	2.8461	2.4126	0.433499	2.00585
Katnal1	chr5	149732199	149748199	1.99175	1.55865	0.433105	2.00403
BC043098	chr1	34891819	34907819	2.37293	1.93994	0.432991	2.0035
Uhmk1	chr1	172137524	172153524	1.5151	1.08249	0.432611	2.00175
Tmed9	chr13	55686496	55702496	2.68136	2.24892	0.432436	2.00094
Cdc25b	chr2	131004687	131020687	2.95514	2.52277	0.432371	2.00063
Cdc25b.2	chr2	131004687	131020687	2.95514	2.52277	0.432371	2.00063
Hand2	chr8	59791780	59807780	6.20104	5.76876	0.432281	2.00022
Mdm2	chr10	117139772	117155772	1.92728	1.49537	0.431914	1.99852
C330016O10Rik	chr11	51456575	51472575	1.75371	1.32225	0.431463	1.99643
Spag7	chr11	70474795	70490795	2.4349	2.00369	0.43121	1.99526
Ela2	chr10	79341057	79357057	1.16159	0.730728	0.430866	1.99367
AI987944	chr7	48640630	48656630	1.66533	1.23492	0.430413	1.99157
Pgbd5	chr8	126949836	126965836	1.52907	1.09868	0.430393	1.99148
Edaradd	chr13	12604715	12620715	1.46832	1.03869	0.429627	1.98794
Decr2	chr17	26219109	26235109	1.97528	1.54615	0.429132	1.98565
Prss35	chr9	86628434	86644434	1.23949	0.810685	0.428804	1.98413
Speg.3	chr1	75363872	75379872	2.31193	1.88319	0.428741	1.98384
Gapdh	chr6	125107601	125123601	3.10097	2.67233	0.428639	1.98337
Vps45	chr3	95854378	95870378	1.79964	1.37116	0.428479	1.98262
Bap1	chr14	32056675	32072675	2.1057	1.67729	0.428413	1.98232
Afg3l1	chr8	125993803	126009803	2.17595	1.74779	0.428156	1.98113
Abl1	chr2	31607465	31623465	2.72551	2.29742	0.428093	1.98084
BC022687	chr12	114039186	114055186	2.23581	1.80776	0.428046	1.98062
Opn4	chr14	35405328	35421328	1.26455	0.836573	0.427973	1.98028
Brpf3	chr17	28930071	28946071	1.99842	1.57076	0.427655	1.97881
Frs3	chr17	47824156	47840156	2.93471	2.50709	0.427619	1.97865
Ttc25	chr11	100398946	100414946	1.20595	0.778944	0.427007	1.97581
Fiz1.4	chr7	4956844	4972844	2.37534	1.94894	0.426396	1.97299
Rnps1	chr17	24543620	24559620	2.4386	2.01237	0.42623	1.97222
Rnps1.2	chr17	24543620	24559620	2.4386	2.01237	0.42623	1.97222
Rnps1.3	chr17	24543620	24559620	2.4386	2.01237	0.42623	1.97222
4932418E24Rik	chr2	26142077	26158077	1.31357	0.887445	0.42612	1.97171
Wdr34	chr2	29896399	29912399	1.49611	1.07006	0.426052	1.9714
Fscn1	chr5	143714034	143730034	2.89988	2.47403	0.425854	1.97048
Hrasls3	chr19	7623949	7639949	1.58764	1.16193	0.425708	1.9698
Tnrc6c	chr11	117507603	117523603	2.46917	2.0435	0.425671	1.96963
1110008F13Rik	chr2	156680864	156696864	2.8029	2.37735	0.425554	1.96909
3300001A09Rik	chr9	67598383	67614383	1.71824	1.29286	0.425384	1.9683
Alox5	chr6	116403196	116419196	1.30668	0.881608	0.425067	1.96684
Cep135	chr5	77012739	77028739	1.41484	0.990063	0.424773	1.96548
Nav1	chr1	137474286	137490286	2.19502	1.77028	0.424736	1.9653
Kdelr3	chr15	79338898	79354898	1.94735	1.52265	0.424704	1.96516
Cbll1	chr12	32176405	32192405	2.53767	2.11312	0.424547	1.96443
Ifngr1	chr10	19303764	19319764	1.75595	1.33142	0.424528	1.96434
Ube2b	chr11	51805889	51821889	2.94303	2.51853	0.424504	1.96423
Tnrc6a	chr7	130259399	130275399	1.73489	1.31041	0.424477	1.96411
Gorasp2	chr2	70491633	70507633	2.03773	1.61329	0.424435	1.96391
Zfp708	chr13	67174481	67190481	1.58301	1.15859	0.424423	1.96386
Tbl1x	chrX	74748566	74764566	1.80565	1.3816	0.424048	1.96212
Nppb	chr4	147351898	147367898	1.64142	1.21742	0.424003	1.96191
Ntn1	chr11	68192328	68208328	2.15991	1.73614	0.423769	1.96083
Mier2	chr10	79009836	79025836	1.97247	1.54872	0.42375	1.96074
Stx16	chr2	173894552	173910552	2.37446	1.95169	0.422766	1.95619
Stx16.2	chr2	173894552	173910552	2.37446	1.95169	0.422766	1.95619
Stx16.3	chr2	173894552	173910552	2.37446	1.95169	0.422766	1.95619
Stx16.4	chr2	173894552	173910552	2.37446	1.95169	0.422766	1.95619
Elovl7	chr13	108996625	109012625	1.66866	1.24592	0.422743	1.95608
2900006K08Rik	chr12	85742064	85758064	1.80463	1.38191	0.422724	1.95599
Slc44a3	chr3	121227249	121243249	1.28568	0.863696	0.421985	1.95258
Bcorl1	chrX	45686535	45702535	1.96807	1.54615	0.421924	1.9523
Ubxd8	chr13	54715145	54731145	1.71181	1.28992	0.421893	1.95215
Helz	chr11	107401274	107417274	2.07547	1.65408	0.421393	1.94984
Plec1.2	chr15	76020639	76036639	2.63354	2.21224	0.421304	1.94942
Rps27	chr3	90009569	90025569	2.5366	2.11562	0.420981	1.94793
D630003M21Rik	chr2	158046958	158062958	1.18465	0.763702	0.420951	1.94779
Lpl	chr8	71396454	71412454	2.32706	1.90632	0.420737	1.9468
Nptx1	chr11	119401134	119417134	1.82937	1.40872	0.420653	1.94641
Tex22	chr12	114304713	114320713	1.59064	1.17059	0.420052	1.94364
Tor3a	chr1	158596438	158612438	2.08111	1.6614	0.419712	1.94206
Cyb561	chr11	105797461	105813461	1.44704	1.02744	0.419602	1.94155
Pde4dip.3	chr3	97620544	97636544	1.73285	1.31367	0.419182	1.93961
Wnt1	chr15	98612288	98628288	1.40394	0.985751	0.418185	1.93499
Nbea	chr3	55979623	55995623	1.94746	1.52946	0.417997	1.93413
Ap1m1	chr8	74756031	74772031	2.86921	2.45156	0.41765	1.93252
Abcc4	chr14	119097427	119113427	1.99314	1.57578	0.417359	1.93117
Wdr79	chr11	69384826	69400826	3.3047	2.88801	0.416694	1.92809
Nlrp6	chr7	148098801	148114801	1.22413	0.80745	0.416676	1.92801
Fcho1	chr8	74241546	74257546	1.4032	0.986563	0.416633	1.92781
Pitpna	chr11	75393610	75409610	1.69313	1.27658	0.416548	1.92742
Peli3	chr19	4935050	4951050	1.51142	1.09493	0.416486	1.92713
Slc25a37	chr14	69895160	69911160	2.81506	2.39866	0.416403	1.92675
Fzr1	chr10	80833115	80849115	3.2503	2.83395	0.416355	1.92653
Mst1r	chr9	107801220	107817220	1.50259	1.08624	0.416348	1.92649
P2ry6	chr7	108104876	108120876	0.94414	0.527965	0.416175	1.92569
Gnal.2	chr18	67285480	67301480	1.64688	1.2313	0.415576	1.92292
Dpf3	chr12	84820658	84836658	3.50763	3.09231	0.415322	1.92175
Phf7	chr14	32056404	32072404	2.08603	1.67082	0.415206	1.92121
Vars2	chr17	35796537	35812537	2.16838	1.75332	0.415055	1.92051
Anapc11.2	chr11	120451940	120467940	2.21887	1.80382	0.415054	1.92051
Kdelr1	chr7	53120210	53136210	2.51357	2.09924	0.414332	1.91716
Rsad1	chr11	94402521	94418521	1.74623	1.33204	0.414191	1.91651
Mrpl34	chr8	73980825	73996825	3.09653	2.68239	0.414139	1.91627
Rdbp	chr17	34979336	34995336	1.83266	1.41897	0.413688	1.91419
Rdbp.2	chr17	34979336	34995336	1.83266	1.41897	0.413688	1.91419
Rdbp.3	chr17	34979336	34995336	1.83266	1.41897	0.413688	1.91419
Egln1	chr8	127465154	127481154	2.95354	2.5399	0.413635	1.91394
Zfp294	chr16	87424851	87440851	2.14862	1.73503	0.413594	1.91375
Bcr	chr10	74515641	74531641	2.10848	1.69496	0.413525	1.91343
BC023744	chr5	117761275	117777275	2.03164	1.61834	0.413302	1.9124
Peg10	chr6	4689306	4705306	1.98558	1.57278	0.412803	1.91009
Peg10.2	chr6	4689306	4705306	1.98558	1.57278	0.412803	1.91009
H2afz	chr3	137519563	137535563	2.45516	2.04253	0.412632	1.9093
Furin.2	chr7	87542317	87558317	1.84015	1.42766	0.412495	1.90866
Pgam2	chr11	5695736	5711736	1.80204	1.3896	0.412444	1.90843
Bcl2	chr1	108602867	108618867	2.17906	1.76739	0.411671	1.90485
Bcl2.2	chr1	108602867	108618867	2.17906	1.76739	0.411671	1.90485
Pknox2	chr9	36946851	36962851	2.40309	1.99142	0.411667	1.90483
Entpd5	chr12	85741979	85757979	1.78451	1.3736	0.410913	1.90134
Entpd5.2	chr12	85741979	85757979	1.78451	1.3736	0.410913	1.90134
Abhd8	chr8	73979545	73995545	3.10744	2.69671	0.410734	1.90052
Chd8	chr14	52849247	52865247	1.45356	1.04293	0.410631	1.90004
Limd2	chr11	106013456	106029456	1.82165	1.41116	0.410494	1.89941
Dsg2	chr18	20708617	20724617	1.93376	1.52347	0.41029	1.89846
Adamts2	chr11	50407587	50423587	1.73905	1.32954	0.409513	1.89487
Rcbtb2	chr14	73534352	73550352	1.9924	1.58296	0.409439	1.89452
Ptprt	chr2	162478883	162494883	1.44441	1.03519	0.409217	1.8935
Six2	chr17	86079587	86095587	1.70478	1.29561	0.409173	1.89329
Has3	chr8	109386142	109402142	1.94097	1.5324	0.408575	1.89053
2810003C17Rik	chr2	31797823	31813823	1.82947	1.42116	0.408309	1.88929
Mylc2b	chr17	71331856	71347856	2.10515	1.69689	0.408265	1.88909
Prkag1	chr15	98653939	98669939	1.69586	1.28767	0.408188	1.88874
Prtg	chr9	72647081	72663081	2.10561	1.69746	0.408154	1.88858
Il17rc	chr6	113413568	113429568	1.31606	0.907943	0.408115	1.8884
Tlx1	chr19	45217205	45233205	1.31556	0.907443	0.408112	1.88839
Rara	chr11	98791010	98807010	3.59083	3.18318	0.407652	1.88626
Dusp10	chr1	185850340	185866340	2.80859	2.40122	0.407368	1.88494
Tcea3	chr4	135795897	135811897	2.01215	1.6049	0.40725	1.8844
Ldlrad2	chr4	137123095	137139095	0.949179	0.542036	0.407143	1.8839
Pknox2.2	chr9	36946899	36962899	2.39906	1.99205	0.407011	1.88329
Phf17	chr3	41377117	41393117	1.15641	0.749953	0.406461	1.88075
Gdpd5	chr7	106522059	106538059	2.86127	2.45497	0.4063	1.88
Sdf4	chr4	155359023	155375023	2.51595	2.10987	0.406077	1.87897
Aatk	chr11	119900029	119916029	1.37406	0.968189	0.405872	1.87802
Dyrk1a.2	chr16	94784514	94800514	2.25149	1.84582	0.405667	1.87707
Ccrk	chr13	64525861	64541861	1.55619	1.15066	0.405527	1.87643
Dalrd3	chr9	108464223	108480223	3.39183	2.98631	0.405516	1.87637
Impa1	chr3	10323372	10339372	1.51399	1.10868	0.405311	1.87543
Arl10	chr13	54668426	54684426	1.60521	1.19992	0.405293	1.87534
Btbd2	chr10	80111816	80127816	1.9469	1.54165	0.405245	1.87512
Pomt2	chr12	88480852	88496852	2.19829	1.7937	0.404594	1.87211
4931406I20Rik	chr4	117161520	117177520	1.99194	1.5874	0.40454	1.87186
Pcdh10	chr3	45174320	45190320	3.04167	2.63734	0.404331	1.87089
Pcdh10.2	chr3	45174320	45190320	3.04167	2.63734	0.404331	1.87089
Pcdh10.3	chr3	45174320	45190320	3.04167	2.63734	0.404331	1.87089
Pcdh10.4	chr3	45174320	45190320	3.04167	2.63734	0.404331	1.87089
Rasgrp2	chr19	6392583	6408583	1.67491	1.27058	0.404328	1.87088
Rims1	chr1	22804563	22820563	1.36357	0.959839	0.403729	1.8681
Rims1.2	chr1	22804563	22820563	1.36357	0.959839	0.403729	1.8681
Rims1.3	chr1	22804563	22820563	1.36357	0.959839	0.403729	1.8681
Rims1.4	chr1	22804563	22820563	1.36357	0.959839	0.403729	1.8681
Rims1.5	chr1	22804563	22820563	1.36357	0.959839	0.403729	1.8681
Agrn	chr4	155551244	155567244	1.36514	0.96144	0.403697	1.86795
Kcnc4	chr3	107253816	107269816	1.63324	1.22967	0.403568	1.86736
Myom2	chr8	15049653	15065653	1.02784	0.624825	0.403018	1.86482
Sorcs3	chr19	48272515	48288515	1.81148	1.40872	0.402759	1.86361
Pcolce	chr5	138044632	138060632	1.51181	1.10931	0.402498	1.86241
Lrig1	chr6	94642139	94658139	2.51737	2.11499	0.402378	1.86185
Orc4l	chr2	48796787	48812787	2.57914	2.17706	0.402077	1.86046
Gstz1	chr12	88480668	88496668	2.18429	1.78289	0.401396	1.85731
Ckap2l	chr2	129114900	129130900	2.03319	1.63189	0.401298	1.85686
4933403G14Rik	chr8	128185766	128201766	1.55091	1.14968	0.401231	1.85655
Rcan1.2	chr16	92458391	92474391	1.92992	1.52872	0.401199	1.8564
Gpr4	chr7	19789887	19805887	1.15263	0.75155	0.401075	1.85582
Lgi2	chr5	52949519	52965519	1.50698	1.10618	0.400796	1.85453
Rnpc3	chr3	113325067	113341067	1.83533	1.43457	0.40076	1.85437
Rnpc3.2	chr3	113325067	113341067	1.83533	1.43457	0.40076	1.85437
Zfp146	chr7	30946746	30962746	2.96935	2.56865	0.400699	1.85408
Rims2	chr15	39021878	39037878	1.51049	1.10992	0.400571	1.85349
EG330503	chr7	30946941	30962941	2.96028	2.5599	0.400384	1.85263
Ccdc63	chr5	122580071	122596071	1.33235	0.932071	0.400275	1.85212
C330001K17Rik	chr9	21799078	21815078	2.0603	1.66008	0.400223	1.85188
Gm694	chr4	140984020	141000020	0.853354	0.453436	0.399918	1.85047
Tulp1	chr17	28494088	28510088	1.49334	1.09368	0.399657	1.84926
Map2k5	chr9	63217659	63233659	2.08943	1.68989	0.39954	1.84872
Tbc1d4	chr14	102000408	102016408	2.53295	2.13362	0.399333	1.84776
Chst2	chr9	95299689	95315689	1.91974	1.52047	0.399274	1.84749
Fmnl1	chr11	103024452	103040452	1.38923	0.990001	0.399231	1.84729
Fmnl1.2	chr11	103024452	103040452	1.38923	0.990001	0.399231	1.84729
BC051628	chr2	180946721	180962721	1.40683	1.00793	0.398899	1.84576
Ntsr1	chr2	180226681	180242681	1.21585	0.817279	0.398566	1.84421
Cdc42ep3	chr17	79746431	79762431	3.02781	2.62934	0.398471	1.84377
4930402E16Rik	chr8	113610645	113626645	1.45157	1.05326	0.398311	1.84303
Trim28	chr7	13601510	13617510	2.34856	1.95057	0.397992	1.84156
Tns3	chr11	8556538	8572538	1.80237	1.40459	0.397779	1.84057
Il27ra	chr8	86558474	86574474	1.42457	1.02706	0.397507	1.83932
Grsf1.2	chr5	89097196	89113196	1.99229	1.59489	0.397405	1.83884
Ablim2	chr5	36092580	36108580	1.61168	1.21459	0.397091	1.83739
Per2	chr1	93347905	93363905	2.12286	1.72614	0.396724	1.83569
Myl7	chr11	5790785	5806785	2.5441	2.14762	0.396477	1.83455
Kctd17	chr15	78251058	78267058	1.30363	0.907193	0.396433	1.83434
Myl2	chr5	122542989	122558989	2.80433	2.40791	0.396422	1.8343
B3galt6	chr4	155358787	155374787	2.51915	2.12324	0.395911	1.83193
2310016M24Rik	chr15	99548078	99564078	2.10575	1.70989	0.395865	1.83171
Hnrnpr	chr4	135858891	135874891	2.20057	1.80495	0.395623	1.8306
Abcc3	chr11	94246290	94262290	1.12291	0.727455	0.395451	1.8298
Pcdha3	chr18	37097861	37113861	1.49884	1.10374	0.395096	1.82816
Gfra1	chr19	58520956	58536956	2.39333	1.99863	0.394696	1.82631
Slc24a2.2	chr4	86865867	86881867	1.95578	1.56115	0.394625	1.82598
Anapc11	chr11	120451751	120467751	2.21014	1.81739	0.392752	1.81731
Il22ra1	chr4	135276135	135292135	1.23649	0.844072	0.39242	1.81577
Eef1a2	chr2	180883720	180899720	1.72458	1.33237	0.392208	1.8148
Klhl22	chr16	17751714	17767714	1.27787	0.885808	0.392058	1.8141
Prhoxnb	chr5	148125916	148141916	1.1529	0.761088	0.391811	1.81296
Ern1	chr11	106341110	106357110	1.75464	1.36297	0.391668	1.8123
Asah2	chr19	32169630	32185630	1.37402	0.982439	0.391578	1.81188
Fbxl10	chr5	123342359	123358359	1.64498	1.2538	0.391182	1.81005
Tsen54	chr11	115668053	115684053	3.17067	2.77983	0.390841	1.80847
Ust	chr10	8230623	8246623	1.70686	1.31611	0.390752	1.80806
Ripply3	chr16	94542027	94558027	1.57936	1.18918	0.390177	1.8054
Akt2	chr7	28382879	28398879	1.68013	1.28998	0.390153	1.80529
Myh9	chr15	77664545	77680545	3.01986	2.62984	0.390016	1.80465
Lrrn2	chr1	134768932	134784932	1.65747	1.2675	0.389974	1.80446
Skiv2l	chr17	34979149	34995149	1.81837	1.4287	0.389668	1.80304
Olfr1495	chr19	13834834	13850834	0.842047	0.452444	0.389603	1.80274
Dfnb59	chr2	76480330	76496330	1.60798	1.21867	0.389311	1.80139
Top2b	chr14	17189720	17205720	2.72534	2.3361	0.389243	1.80107
Lace1	chr10	42190371	42206371	1.53213	1.14312	0.389009	1.79999
X99384	chr10	60838056	60854056	2.31628	1.92738	0.388895	1.79947
Slc12a7	chr13	73893145	73909145	2.34602	1.95713	0.388887	1.79943
Synpo2l	chr14	21479528	21495528	3.99648	3.60784	0.388641	1.79829
Kcnd3.2	chr3	105253734	105269734	1.50106	1.11256	0.388496	1.79762
Dmpk	chr7	19661344	19677344	2.07658	1.68814	0.388436	1.79734
Rdh12	chr12	80301901	80317901	0.857839	0.469421	0.388418	1.79726
Rec8	chr14	56229007	56245007	1.00985	0.621759	0.388094	1.79576
Pcgf2	chr11	97553660	97569660	4.37923	3.99119	0.388036	1.79549
Aebp2.3	chr6	140564819	140580819	2.36923	1.9812	0.388031	1.79547
Axl	chr7	26565560	26581560	1.91049	1.52253	0.387963	1.79515
Unc84b	chr15	79564960	79580960	2.16764	1.77988	0.387755	1.79419
Nhlh1	chr1	173979727	173995727	1.16188	0.774139	0.387737	1.79411
Rac3	chr11	120574782	120590782	2.6384	2.25092	0.387478	1.79291
Cxxc5	chr18	35981472	35997472	2.77594	2.38848	0.387458	1.79282
Gsg1l	chr7	133217925	133233925	1.62093	1.23374	0.387191	1.79158
Kif26a	chr12	113376419	113392419	1.87155	1.48509	0.386464	1.78822
Ddef1	chr15	64206481	64222481	1.58394	1.19749	0.386448	1.78814
En1	chr1	122491064	122507064	1.72828	1.34223	0.386049	1.78629
Scg5	chr2	113661248	113677248	0.92356	0.538064	0.385496	1.78374
Zfp467	chr6	48387824	48403824	2.35078	1.96574	0.385035	1.7816
Zfp467.4	chr6	48387824	48403824	2.35078	1.96574	0.385035	1.7816
Hic1.2	chr11	74975757	74991757	3.15781	2.77289	0.38492	1.78107
Cox6a1	chr5	115790964	115806964	2.80956	2.42485	0.384714	1.78012
Ctnnb1	chr9	120834593	120850593	2.24019	1.85594	0.384247	1.77796
Triap1	chr5	115783256	115799256	3.14496	2.76133	0.383626	1.77508
EG329763	chr3	137722352	137738352	2.11842	1.73514	0.383284	1.7735
Klhl30	chr1	93239650	93255650	1.67005	1.28679	0.383256	1.77337
Rcsd1	chr1	167630225	167646225	2.85766	2.47441	0.383248	1.77334
Rcsd1.2	chr1	167630225	167646225	2.85766	2.47441	0.383248	1.77334
Hsd17b11	chr5	104442815	104458815	1.76805	1.38491	0.383137	1.77282
Zfp455	chr13	67287442	67303442	1.27314	0.890069	0.383068	1.7725
P2rx7	chr5	123085920	123101920	1.1825	0.799943	0.382557	1.77014
P2rx7.2	chr5	123085920	123101920	1.1825	0.799943	0.382557	1.77014
P2rx7.3	chr5	123085920	123101920	1.1825	0.799943	0.382557	1.77014
P2rx7.4	chr5	123085920	123101920	1.1825	0.799943	0.382557	1.77014
Cdkn1c	chr7	150638901	150654901	2.21851	1.83632	0.382191	1.76845
Ppp2r3c	chr12	56395987	56411987	2.28832	1.90613	0.382187	1.76843
Zfp354a	chr11	50864759	50880759	1.34956	0.96744	0.382119	1.76811
Fzd1	chr5	4750216	4766216	3.05	2.66789	0.382114	1.76809
Xpa	chr4	46201183	46217183	1.87534	1.4933	0.382042	1.76776
Espn	chr4	151495034	151511034	1.77739	1.39585	0.381544	1.76545
Tenc1	chr15	101925419	101941419	2.22129	1.83976	0.381526	1.76537
Tcn2	chr11	3823586	3839586	1.26721	0.885781	0.381429	1.76492
AI595366	chr13	74493448	74509448	1.09444	0.713286	0.381159	1.76367
Sema6d	chr2	124428032	124444032	2.91052	2.5295	0.381018	1.76302
Arrdc4	chr7	75886124	75902124	1.71158	1.33058	0.381004	1.76295
Arrdc4.2	chr7	75886124	75902124	1.71158	1.33058	0.381004	1.76295
Cd209c	chr8	3938863	3954863	1.22952	0.848763	0.380758	1.76181
Thoc4	chr11	120451679	120467679	2.20412	1.82364	0.380485	1.76055
Gjc2	chr11	58988328	59004328	1.34664	0.966252	0.380384	1.76008
Pnmal2	chr7	17522031	17538031	2.05904	1.67877	0.380275	1.75958
Rshl1	chr7	19632043	19648043	0.926424	0.546216	0.380208	1.75927
2310022B05Rik	chr8	127179269	127195269	2.43786	2.05772	0.38014	1.75896
Pcyt2	chr11	120471204	120487204	2.52278	2.14293	0.379848	1.7576
Nr2e3	chr9	59789886	59805886	0.881238	0.501393	0.379845	1.75759
Aebp2.2	chr6	140564210	140580210	2.36974	1.98993	0.379812	1.75744
Treml1	chr17	48491241	48507241	0.983723	0.604093	0.37963	1.7566
Slc12a4	chr8	108481939	108497939	2.19072	1.81114	0.379576	1.75635
Rasgef1c	chr11	49707337	49723337	1.13229	0.752743	0.379547	1.75621
Angptl4	chr17	33910451	33926451	1.55531	1.17618	0.379127	1.75427
Gmppb	chr9	107943621	107959621	2.15649	1.77751	0.37898	1.75359
Mett10d	chr11	74576365	74592365	1.78285	1.40391	0.378938	1.75339
Fgd2	chr17	29489859	29505859	1.25187	0.873008	0.378861	1.75304
Dlg4	chr11	69824107	69840107	2.35175	1.97306	0.378692	1.75225
Dlg4.2	chr11	69824107	69840107	2.35175	1.97306	0.378692	1.75225
Fbxl10.3	chr5	123431101	123447101	2.71239	2.33373	0.378663	1.75212
Myo7a	chr7	105260003	105276003	1.07286	0.694332	0.378527	1.75149
Ptpn4	chr1	121725648	121741648	1.76093	1.38241	0.378518	1.75145
Map3k10	chr7	28451617	28467617	1.81064	1.43222	0.378423	1.75101
Sv2a	chr3	95977150	95993150	1.57432	1.19593	0.378388	1.75085
Fbxl10.2	chr5	123430542	123446542	2.69306	2.31486	0.378203	1.74999
Tbc1d1	chr5	64543450	64559450	2.29666	1.91863	0.378035	1.74921
Rrp1	chr10	77867788	77883788	1.9804	1.60246	0.377943	1.74879
Odf2.3	chr2	29737583	29753583	1.81148	1.43366	0.377819	1.74822
Prdx5	chr19	6976135	6992135	2.16024	1.78276	0.377475	1.74662
Fiz1.2	chr7	4957855	4973855	2.47916	2.10174	0.377421	1.74637
Elof1	chr9	21910613	21926613	1.81186	1.43447	0.377386	1.74621
0610038D11Rik	chr19	6976188	6992188	2.15843	1.7812	0.377229	1.74549
Mapkapk5	chr5	121987901	122003901	2.19442	1.81745	0.376966	1.74427
Wac	chr18	7861237	7877237	2.01997	1.64365	0.376322	1.74129
Hcn4	chr9	58663319	58679319	2.75767	2.38148	0.376194	1.7407
Nkd1	chr8	91037269	91053269	1.60835	1.23242	0.375931	1.73948
Rgs3	chr4	62272706	62288706	1.44547	1.06962	0.375846	1.73908
Rgs3.3	chr4	62272706	62288706	1.44547	1.06962	0.375846	1.73908
Insl3	chr8	74205151	74221151	1.52659	1.15118	0.375406	1.73705
Dyx1c1	chr9	72798646	72814646	1.3403	0.964936	0.375365	1.73686
Klf4	chr4	55537338	55553338	2.41487	2.03975	0.375118	1.73572
Cenph	chr13	101537854	101553854	1.74796	1.37298	0.374976	1.73506
Gatc	chr5	115783170	115799170	3.08793	2.71296	0.37497	1.73503
Ttl	chr2	128883728	128899728	1.88224	1.50741	0.374829	1.73438
Mthfr	chr4	147407331	147423331	3.01717	2.6424	0.374769	1.7341
Gstcd	chr3	132746704	132762704	2.59102	2.21656	0.374455	1.73265
Tmc7	chr7	125720200	125736200	1.33697	0.962602	0.374369	1.73225
Anp32b	chr4	46455989	46471989	1.95545	1.58109	0.37436	1.73221
Angptl7	chr4	147866571	147882571	0.797971	0.423724	0.374247	1.73169
Wisp2	chr2	163638635	163654635	0.89114	0.517032	0.374108	1.73104
Furin	chr7	87539648	87555648	1.79765	1.42366	0.373988	1.73049
Cops5	chr1	10019979	10035979	2.6985	2.32473	0.373772	1.72949
Baz1b	chr5	135655239	135671239	2.23886	1.86528	0.373575	1.72858
Tmpo	chr10	90626327	90642327	2.5496	2.17611	0.373493	1.7282
Tmpo.2	chr10	90626327	90642327	2.5496	2.17611	0.373493	1.7282
Tmpo.3	chr10	90626327	90642327	2.5496	2.17611	0.373493	1.7282
Tmpo.4	chr10	90626327	90642327	2.5496	2.17611	0.373493	1.7282
Tmpo.5	chr10	90626327	90642327	2.5496	2.17611	0.373493	1.7282
Tmpo.6	chr10	90626327	90642327	2.5496	2.17611	0.373493	1.7282
Lmod2	chr6	24539771	24555771	2.15885	1.78556	0.373291	1.72726
Tprgl	chr4	153526793	153542793	1.9493	1.57621	0.37309	1.72633
Tead1	chr7	119815107	119831107	2.91542	2.54247	0.372954	1.72571
Pear1	chr3	87564875	87580875	1.41995	1.04712	0.37283	1.72513
Pear1.2	chr3	87564875	87580875	1.41995	1.04712	0.37283	1.72513
Pear1.3	chr3	87564875	87580875	1.41995	1.04712	0.37283	1.72513
Pear1.4	chr3	87564875	87580875	1.41995	1.04712	0.37283	1.72513
Eif2ak3	chr6	70786521	70802521	1.89195	1.51918	0.372768	1.72485
Jmjd2b	chr17	56457515	56473515	1.85731	1.48459	0.372718	1.72461
Ptchd1	chrX	152049870	152065870	1.4646	1.09193	0.372665	1.72437
C030039L03Rik	chr7	28451680	28467680	1.80879	1.43616	0.372633	1.72422
Krt19	chr11	99999233	100015233	1.6324	1.25998	0.372422	1.72324
Dpp6	chr5	27135897	27151897	0.767001	0.39464	0.372361	1.72296
E130306D19Rik	chr4	43504492	43520492	2.53221	2.15986	0.372353	1.72292
Rspo1	chr4	124655674	124671674	1.23597	0.863696	0.37227	1.72254
A930021C24Rik	chr13	105645973	105661973	1.19436	0.8222	0.372162	1.72204
Kank1	chr19	25303692	25319692	2.05701	1.68489	0.37212	1.72184
Zfp524	chr7	4959110	4975110	2.52509	2.15299	0.372096	1.72174
Zic1	chr9	91252637	91268637	1.32791	0.956003	0.371911	1.72088
Lrrc10	chr10	116474397	116490397	2.30134	1.92947	0.371872	1.7207
BC021523	chr15	85880137	85896137	1.89699	1.52515	0.371838	1.72054
Cabp7	chr11	4638781	4654781	1.21765	0.846197	0.371454	1.71876
Aktip	chr8	93651395	93667395	1.41897	1.04759	0.371375	1.7184
Ubqln4	chr3	88349638	88365638	2.4682	2.09693	0.371271	1.71792
Grsf1	chr5	89096605	89112605	1.97513	1.60389	0.371237	1.71776
Paf1	chr7	29170015	29186015	2.17146	1.80026	0.371201	1.71759
Kifc1	chr17	27046036	27062036	1.37766	1.0066	0.371065	1.71696
D14Ertd436e	chr14	48180089	48196089	1.6066	1.23563	0.370967	1.71651
Inhba	chr13	16098308	16114308	1.92007	1.54915	0.370919	1.71629
H1fx	chr6	87923476	87939476	1.65913	1.28855	0.370581	1.71473
Jub	chr14	55188253	55204253	3.41856	3.04806	0.370496	1.71433
Lonp1	chr17	56758326	56774326	1.99744	1.62703	0.370408	1.71392
Rai1.2	chr11	59945584	59961584	2.29611	1.92575	0.37036	1.7137
Ebi2	chr14	122356415	122372415	0.990228	0.620359	0.369869	1.71143
Mttp	chr3	137786288	137802288	0.797142	0.427684	0.369458	1.70953
Slc44a4	chr17	35043425	35059425	0.762221	0.392829	0.369392	1.70922
Nr2f1	chr13	78330243	78346243	3.39793	3.02856	0.369371	1.70913
Rcor3	chr1	193953669	193969669	2.51279	2.14349	0.369297	1.70878
B230120H23Rik.2	chr2	72115834	72131834	1.9291	1.55993	0.369167	1.70818
Tuba8	chr6	121152788	121168788	1.33235	0.963252	0.369094	1.70784
Dll1	chr17	15504787	15520787	2.85299	2.48403	0.368959	1.70722
Xkr8	chr4	132280461	132296461	1.28887	0.919939	0.368931	1.70709
Mettl9	chr7	128169959	128185959	2.01968	1.65102	0.368656	1.70582
Fcrlb	chr1	172835072	172851072	1.77859	1.40997	0.368622	1.70566
Flii	chr11	60532723	60548723	2.47237	2.10392	0.368447	1.70485
Tsc1	chr2	28488763	28504763	1.70205	1.33373	0.368322	1.70427
Ptprs	chr17	56607903	56623903	2.48439	2.11631	0.368083	1.70316
Nr0b2	chr4	133101305	133117305	1.82757	1.45966	0.367914	1.70239
Itga9.2	chr9	118507827	118523827	1.53339	1.16572	0.367667	1.70124
Ddefl1	chr4	135754339	135770339	1.60627	1.23867	0.367602	1.70094
Lmtk2	chr5	144853305	144869305	1.58867	1.22117	0.367497	1.70045
Rpo1-1	chr17	46376994	46392994	2.87352	2.50609	0.367434	1.70016
Olfr196	chr16	59159967	59175967	0.991701	0.624398	0.367303	1.69956
E130319B15Rik	chr2	4631191	4647191	1.23668	0.869409	0.367275	1.69943
LOC100043899	chr2	163310054	163326054	0.779863	0.412617	0.367246	1.69929
Rps10	chr17	27764187	27780187	2.08237	1.71533	0.36704	1.69834
EG666274	chr17	27764186	27780186	2.08227	1.71527	0.367004	1.69817
Capzb	chr4	138740846	138756846	2.62434	2.25736	0.366978	1.69805
Polr2k	chr15	36095772	36111772	1.89965	1.5327	0.366952	1.69793
Polr2k.2	chr15	36095772	36111772	1.89965	1.5327	0.366952	1.69793
Runx1t1	chr4	13703929	13719929	1.88959	1.52265	0.366938	1.69787
Zfp329	chr7	13396209	13412209	2.17055	1.80364	0.366911	1.69774
AI317395	chr10	39737074	39753074	1.47641	1.10956	0.366846	1.69744
Ckmt1	chr2	121176377	121192377	1.47283	1.10599	0.366841	1.69742
Oxtr	chr6	112431802	112447802	1.51466	1.14799	0.366667	1.69661
Amigo3	chr9	107947490	107963490	2.11953	1.75308	0.366454	1.69563
Hsbp1	chr8	121860438	121876438	2.00243	1.63622	0.366213	1.69451
Zdhhc17	chr10	110439064	110455064	2.51513	2.1495	0.365633	1.69183
Ugcg	chr4	59194422	59210422	2.29029	1.92475	0.365543	1.69141
Sema4g	chr19	45055834	45071834	1.40792	1.04243	0.365487	1.69115
Yipf3	chr17	46377048	46393048	2.87412	2.50909	0.365034	1.68906
Capzb.2	chr4	138740894	138756894	2.62212	2.25736	0.364758	1.68778
Plekha1	chr7	138001424	138017424	1.8183	1.45357	0.364732	1.68766
Rasgrf1	chr9	89796613	89812613	1.57839	1.21417	0.364218	1.68528
Rasgrf1.2	chr9	89796613	89812613	1.57839	1.21417	0.364218	1.68528
Prr12	chr7	52300251	52316251	2.19922	1.83501	0.364209	1.68524
Zfp2	chr11	50721663	50737663	1.42942	1.06526	0.364162	1.68502
Zfp2.2	chr11	50721663	50737663	1.42942	1.06526	0.364162	1.68502
Zfp2.3	chr11	50721663	50737663	1.42942	1.06526	0.364162	1.68502
Zfp2.4	chr11	50721663	50737663	1.42942	1.06526	0.364162	1.68502
Kcnq3	chr15	66109786	66125786	1.50744	1.14337	0.364072	1.68461
Camk2a	chr18	61077286	61093286	0.986498	0.622524	0.363974	1.68416
Slc2a9	chr5	38863545	38879545	1.26987	0.905939	0.363927	1.68394
Slc2a9.2	chr5	38863545	38879545	1.26987	0.905939	0.363927	1.68394
Gpx2	chr12	77888541	77904541	0.919808	0.555963	0.363845	1.68356
Xirp1	chr9	119920933	119936933	2.46113	2.09756	0.363567	1.68227
Kbtbd10	chr2	69500177	69516177	1.20918	0.845654	0.363531	1.6821
Uap1	chr1	172097077	172113077	2.05109	1.68764	0.36345	1.68173
Zfhx2	chr14	55702885	55718885	2.18289	1.81964	0.363254	1.68082
Zmat5	chr11	4596681	4612681	2.25834	1.89587	0.362469	1.67719
9030418K01Rik	chr2	178141239	178157239	2.41728	2.05487	0.36241	1.67692
Drd1a	chr13	54143027	54159027	1.20761	0.845277	0.362332	1.67655
Fiz1	chr7	4958330	4974330	2.49965	2.13743	0.362222	1.67605
Mlf2	chr6	124873494	124889494	2.14511	1.78301	0.362099	1.67548
1110004F10Rik	chr7	123228894	123244894	1.81203	1.45035	0.361684	1.67356
Cenpe	chr3	134867527	134883527	1.9927	1.63115	0.361552	1.67295
Hspb7	chr4	140968694	140984694	2.94368	2.58234	0.361338	1.67196
Mmp24	chr2	155593080	155609080	0.996718	0.635762	0.360956	1.67019
0610025P10Rik	chr11	69707393	69723393	2.44702	2.08624	0.360782	1.66938
Rbms2.2	chr10	127609353	127625353	1.93357	1.57296	0.360615	1.66861
Zcchc7	chr4	44761440	44777440	1.94973	1.58923	0.360499	1.66807
Rc3h2	chr2	37270423	37286423	2.48515	2.12473	0.360418	1.6677
Fiz1.3	chr7	4958299	4974299	2.4978	2.13749	0.360312	1.66721
Slc25a44	chr3	88221040	88237040	1.59134	1.23117	0.360168	1.66654
Rabac1	chr7	25749747	25765747	1.54601	1.18586	0.360152	1.66647
Setbp1	chr18	79275678	79291678	0.869864	0.509843	0.360021	1.66586
Pou3f2	chr4	22407278	22423278	2.15497	1.79551	0.359456	1.66325
Stub1	chr17	25962306	25978306	3.81195	3.45266	0.35929	1.66248
D0H4S114.2	chr18	33615075	33631075	2.06538	1.70614	0.359239	1.66224
Pafah2	chr4	133945386	133961386	1.70353	1.3446	0.358932	1.66082
Ass1	chr2	31317790	31333790	1.26255	0.903693	0.358862	1.6605
Slc25a45	chr19	5870466	5886466	1.9449	1.5861	0.358804	1.66023
Smyd3	chr1	181440134	181456134	2.01168	1.65327	0.358414	1.65842
Zfp334	chr2	165205759	165221759	1.6719	1.31365	0.358247	1.65765
Ppp1r3d	chr2	178141177	178157177	2.41428	2.05637	0.357906	1.65607
Ldha	chr7	54094583	54110583	2.77515	2.41735	0.357804	1.6556
Pip4k2c	chr10	126640600	126656600	1.76893	1.41116	0.357768	1.65544
Lmna	chr3	88299254	88315254	2.64191	2.28417	0.357743	1.65532
Lmna.3	chr3	88299254	88315254	2.64191	2.28417	0.357743	1.65532
Sertad1	chr7	28263972	28279972	2.21301	1.85532	0.357686	1.65506
E130311K13Rik	chr3	63725307	63741307	1.14604	0.789058	0.356981	1.6518
Fxyd3	chr7	31853697	31869697	0.818248	0.461369	0.356879	1.65132
Mamdc4	chr2	25418836	25434836	2.31022	1.95344	0.356782	1.65087
Ascc1	chr10	59457587	59473587	2.26226	1.90558	0.356681	1.65041
Nfatc2.3	chr2	168419155	168435155	1.43969	1.08306	0.356626	1.65015
Odf2	chr2	29737240	29753240	1.80778	1.45122	0.356559	1.64984
Odf2.2	chr2	29737240	29753240	1.80778	1.45122	0.356559	1.64984
Clip3	chr7	31068772	31084772	1.31588	0.95944	0.356441	1.6493
Dhrs3	chr4	144474980	144490980	2.31753	1.96119	0.356343	1.64885
Enoph1	chr5	100461033	100477033	3.42221	3.06612	0.356091	1.64768
Map2k2	chr10	80560692	80576692	1.97131	1.61546	0.355848	1.64655
1810073G14Rik	chr11	57324117	57340117	1.87054	1.51473	0.35581	1.64638
Ddx1	chr12	13247980	13263980	1.53681	1.18101	0.355796	1.64631
Jag2	chr12	114159706	114175706	1.56789	1.21232	0.355567	1.64525
Tspan1	chr4	115832203	115848203	0.976419	0.620899	0.35552	1.64504
S100a5	chr3	90404444	90420444	1.10018	0.744766	0.355414	1.64455
Cxxc4	chr3	133894609	133910609	2.65133	2.29611	0.355216	1.64363
Nme5	chr18	34730760	34746760	1.05115	0.695954	0.3552	1.64355
Lrg1	chr17	56253369	56269369	1.49421	1.13924	0.354971	1.64249
Hexdc	chr11	121061017	121077017	1.6813	1.32664	0.354662	1.64107
Neurod2	chr11	98182959	98198959	1.35455	0.999929	0.354618	1.64086
Hs6st1	chr1	36117254	36133254	2.90825	2.55365	0.354603	1.64079
Cspg4	chr9	56704911	56720911	2.28404	1.92944	0.3546	1.64078
1110002H13Rik	chr2	26919681	26935681	1.14463	0.790201	0.354425	1.63997
Prkcsh	chr9	21799479	21815479	2.02515	1.67102	0.354132	1.63861
2310030G06Rik	chr9	50546626	50562626	3.17331	2.8192	0.354106	1.63849
BB220380	chr11	68308521	68324521	0.950334	0.596275	0.354059	1.63827
BB220380.2	chr11	68308521	68324521	0.950334	0.596275	0.354059	1.63827
Barx2	chr9	31712870	31728870	1.81055	1.45691	0.353644	1.63635
D0H4S114	chr18	33615683	33631683	2.05872	1.70508	0.353639	1.63633
A930037G23Rik.2	chr6	125087269	125103269	2.20704	1.85343	0.353611	1.6362
Rnf32	chr5	29516546	29532546	1.47959	1.12624	0.353355	1.63502
Mfap3	chr11	57324167	57340167	1.87285	1.51951	0.353339	1.63494
Mfap3.2	chr11	57324167	57340167	1.87285	1.51951	0.353339	1.63494
Pla2g2c	chr4	138273656	138289656	1.12298	0.769702	0.353278	1.63466
5330417C22Rik	chr3	108331440	108347440	1.14833	0.795075	0.353251	1.63454
Mcf2l	chr8	12907958	12923958	1.1899	0.836797	0.353103	1.63385
Col4a2	chr8	11305024	11321024	2.82343	2.4705	0.352932	1.63306
A930037G23Rik	chr6	125087259	125103259	2.2075	1.85464	0.35286	1.63273
Slc12a9	chr5	137766730	137782730	1.85772	1.50491	0.352813	1.63251
Centg2	chr1	91343386	91359386	2.07606	1.72364	0.352425	1.63071
Centg2.2	chr1	91343386	91359386	2.07606	1.72364	0.352425	1.63071
5730590G19Rik	chr7	86797082	86813082	2.62082	2.26841	0.352413	1.63066
Zfyve28	chr5	34622973	34638973	1.55438	1.20199	0.352392	1.63056
D430015B01Rik	chr6	58966496	58982496	1.46355	1.11118	0.352372	1.63047
Baiap2	chr11	119796406	119812406	2.05382	1.70152	0.3523	1.63014
Baiap2.2	chr11	119796406	119812406	2.05382	1.70152	0.3523	1.63014
Sox8	chr17	25699631	25715631	1.98107	1.62877	0.352299	1.63013
Smarcal1	chr1	72621845	72637845	1.59716	1.24487	0.352292	1.6301
H2-Ab1	chr17	34392185	34408185	1.75343	1.40124	0.352192	1.62963
Eif3i	chr4	129269855	129285855	1.93422	1.58263	0.351588	1.62684
Irx2	chr13	72758426	72774426	2.26633	1.91488	0.351451	1.62621
Cdc42bpb	chr12	112607570	112623570	2.81876	2.46735	0.351413	1.62603
Runx3	chr4	134668560	134684560	0.825707	0.474323	0.351384	1.6259
Col4a1	chr8	11304826	11320826	2.81562	2.46424	0.351378	1.62587
Itga11	chr9	62517668	62533668	1.39497	1.04368	0.351287	1.62545
Oxa1l	chr14	54972525	54988525	1.9073	1.55653	0.350766	1.62304
Tnrc4	chr3	94274753	94290753	1.1443	0.7937	0.3506	1.62227
Sdc1	chr12	8770202	8786202	2.14354	1.79321	0.35033	1.62102
Rem2	chr14	55086937	55102937	1.5758	1.22551	0.350288	1.62082
Cspp1	chr1	10020299	10036299	2.70617	2.35592	0.350249	1.62065
Rln3	chr8	86560878	86576878	1.52363	1.17374	0.349886	1.61897
Zfp180	chr7	24858963	24874963	2.15362	1.80382	0.349799	1.61856
Bai2	chr4	129654408	129670408	1.95179	1.60209	0.349704	1.61812
Baiap2.3	chr11	119796448	119812448	2.05382	1.70414	0.34968	1.61801
Tmcc3	chr10	93969624	93985624	2.0102	1.66058	0.349624	1.61775
Kctd7	chr5	130612758	130628758	1.7995	1.44991	0.349588	1.61759
Ankrd56	chr5	93466048	93482048	1.69701	1.34748	0.349533	1.61733
Dffb	chr4	153341190	153357190	2.06918	1.71989	0.349286	1.61619
Ppih	chr4	118985128	119001128	1.71126	1.36198	0.349278	1.61615
Ppih.2	chr4	118985128	119001128	1.71126	1.36198	0.349278	1.61615
Ppih.3	chr4	118985128	119001128	1.71126	1.36198	0.349278	1.61615
Tmem35	chrX	130821764	130837764	0.978173	0.629358	0.348815	1.61401
Wsb2	chr5	117799314	117815314	2.08818	1.73948	0.348699	1.61347
Doc2b	chr11	75601559	75617559	1.10482	0.756128	0.348692	1.61344
Slc2a9.3	chr5	38866624	38882624	1.21786	0.869176	0.348682	1.6134
Rab33a	chrX	45864647	45880647	1.8457	1.49703	0.348667	1.61333
Smug1	chr15	102985715	103001715	1.81592	1.46741	0.348509	1.61259
Khdrbs2	chr1	32221651	32237651	0.962818	0.614332	0.348486	1.61249
Ptger1	chr8	86182539	86198539	1.39709	1.04862	0.348471	1.61242
Gatad1	chr5	3639936	3655936	1.47416	1.12575	0.348406	1.61212
Hrbl.2	chr5	138117921	138133921	1.79763	1.44924	0.348393	1.61206
Plec1.5	chr15	76023037	76039037	3.22362	2.87526	0.34836	1.6119
Phf15	chr11	51662983	51678983	1.89565	1.5474	0.348249	1.61139
Txnip.2	chr3	96353881	96369881	2.81049	2.46235	0.348139	1.61089
Txnip	chr3	96353880	96369880	2.81049	2.46235	0.348139	1.61089
Cacnb2	chr2	14517933	14533933	2.76919	2.4211	0.348089	1.61065
Ctbp1	chr5	33609618	33625618	2.05497	1.70721	0.347765	1.60915
Arl2	chr19	6133137	6149137	1.93903	1.59128	0.347748	1.60908
Tmem162	chr7	31754062	31770062	1.59508	1.24742	0.347663	1.60868
D10Ertd641e	chr10	59457860	59473860	2.25312	1.90558	0.347535	1.60809
Mycbp2	chr14	103738017	103754017	2.89081	2.54338	0.347431	1.60761
Nr1h5.2	chr3	102754306	102770306	0.718168	0.370893	0.347275	1.60688
Nr1h5.3	chr3	102754306	102770306	0.718168	0.370893	0.347275	1.60688
Necap2	chr4	140626248	140642248	1.75968	1.41241	0.347268	1.60685
Cpt1c	chr7	52222144	52238144	1.53954	1.1923	0.347237	1.60671
Stx17	chr4	48129791	48145791	1.41225	1.06509	0.347164	1.60637
Pold2	chr11	5770220	5786220	1.48964	1.14255	0.347087	1.60602
D330038O06Rik	chr8	72290810	72306810	1.41569	1.06875	0.346937	1.60532
Col4a6	chrX	137900619	137916619	1.44646	1.09974	0.346725	1.60434
Dusp8	chr7	149268175	149284175	2.5336	2.18705	0.346547	1.60351
Zfp516	chr18	83117011	83133011	1.27838	0.931879	0.346498	1.60329
Zfp61	chr7	25076568	25092568	1.7613	1.41497	0.346328	1.6025
Plcxd1	chr5	110520988	110536988	2.64839	2.30217	0.346218	1.602
Trappc5	chr8	3668477	3684477	2.44883	2.10262	0.346207	1.60194
Tmem97	chr11	78356237	78372237	1.91956	1.57365	0.345909	1.60056
Unc5b	chr10	60286329	60302329	3.65012	3.30429	0.345832	1.60021
Hoxc6	chr15	102831993	102847993	1.0802	0.734704	0.345496	1.59865
2610209A20Rik	chr7	107299787	107315787	1.3071	0.961627	0.34547	1.59853
Ski	chr4	154588644	154604644	3.30382	2.95838	0.345436	1.59837
Tubb2c	chr2	25072161	25088161	2.29616	1.95076	0.345402	1.59822
Ptprg	chr14	12378067	12394067	3.64559	3.30023	0.345356	1.59801
Ifnz.2	chr4	88392772	88408772	1.08075	0.735418	0.345337	1.59792
Stxbp2	chr8	3623160	3639160	1.55102	1.20573	0.345292	1.59771
Cope	chr8	72818684	72834684	2.58493	2.23967	0.345262	1.59757
2810408A11Rik	chr11	69706488	69722488	2.43287	2.08774	0.345133	1.59697
Prrx2	chr2	30692801	30708801	2.1501	1.80501	0.345094	1.59679
Palld	chr8	64373487	64389487	1.98574	1.64102	0.344718	1.59505
Plscr3	chr11	69652178	69668178	2.11482	1.77014	0.34468	1.59488
Rreb1	chr13	37909908	37925908	2.96181	2.61734	0.344468	1.5939
Nope	chr9	64941302	64957302	1.88617	1.54176	0.344409	1.59362
Frmpd1	chr4	45189778	45205778	1.86429	1.5199	0.344394	1.59355
Lif	chr11	4149571	4165571	0.828793	0.484578	0.344215	1.59273
Dhx35	chr2	158612556	158628556	1.74678	1.40258	0.344199	1.59265
Sap30	chr8	59958654	59974654	2.93654	2.59236	0.344184	1.59258
Bdnf.2	chr2	109508054	109524054	1.68407	1.33992	0.34415	1.59242
Abl2	chr1	158481180	158497180	1.56271	1.21865	0.344064	1.59203
Scap	chr9	110227797	110243797	1.38506	1.04118	0.343885	1.5912
Scap.2	chr9	110227797	110243797	1.38506	1.04118	0.343885	1.5912
Samd10	chr2	181325852	181341852	3.46152	3.11774	0.343781	1.59072
Ivd	chr2	118679736	118695736	1.1936	0.849935	0.343665	1.59018
Ssbp4	chr8	73124172	73140172	2.61795	2.27436	0.343591	1.58984
Hrbl	chr5	138117845	138133845	1.79265	1.44924	0.343413	1.58901
Fryl	chr5	73639857	73655857	2.40821	2.06487	0.343338	1.58867
Hrh1	chr6	114339930	114355930	1.12746	0.784326	0.343139	1.58774
Galntl4	chr7	118915491	118931491	1.32411	0.981251	0.342859	1.58645
D0H4S114.4	chr18	33615401	33631401	2.05756	1.71489	0.342675	1.5856
Phf2	chr13	48958252	48974252	2.05593	1.71339	0.342539	1.58497
Plekha7	chr7	123325355	123341355	1.7415	1.39904	0.342463	1.58462
Tcf12	chr9	71951626	71967626	2.19164	1.84923	0.342411	1.58438
2410015M20Rik	chr17	56741194	56757194	3.1271	2.78475	0.342349	1.58409
Scn2b	chr9	44917959	44933959	1.29618	0.95394	0.342242	1.58359
2310046O06Rik	chr9	57377335	57393335	1.74543	1.40335	0.342082	1.58286
Rbx1	chr15	81288746	81304746	1.82188	1.47997	0.341914	1.58208
1110028A07Rik	chr14	56186511	56202511	2.00391	1.66246	0.341453	1.57995
Gdf7	chr12	8300760	8316760	1.69502	1.35367	0.341352	1.57948
4732418C07Rik	chr4	115402678	115418678	1.71817	1.37702	0.34115	1.57854
Syt13	chr2	92747258	92763258	1.15716	0.816074	0.341088	1.57825
Slco4a1	chr2	180187683	180203683	1.53968	1.19859	0.341087	1.57825
Qprt	chr7	134257543	134273543	0.962011	0.621025	0.340986	1.57779
Dmkn	chr7	31540782	31556782	1.03076	0.689832	0.340927	1.57751
Ebf1	chr11	44423636	44439636	2.92727	2.5864	0.340872	1.57726
Mospd3	chr5	138034268	138050268	2.28872	1.94788	0.340844	1.57713
Inpp5a	chr7	146567009	146583009	2.10696	1.76614	0.340821	1.57702
Mns1	chr9	72278342	72294342	1.34083	1.00006	0.340767	1.57677
Stambp	chr6	83514430	83530430	1.45028	1.10993	0.340346	1.57482
Hcrtr1	chr4	129808406	129824406	1.17631	0.836198	0.340108	1.57372
Insig2	chr1	123216339	123232339	1.93366	1.59367	0.339993	1.57319
2310003H01Rik	chr11	120232060	120248060	1.68476	1.34492	0.339838	1.57247
5133401N09Rik	chr13	58251015	58267015	2.02699	1.68723	0.339765	1.57213
5133401N09Rik.2	chr13	58251015	58267015	2.02699	1.68723	0.339765	1.57213
Cmklr1	chr5	114092399	114108399	1.05212	0.712393	0.33973	1.57198
Dyrk1a	chr16	94783813	94799813	2.229	1.88969	0.339315	1.57005
Phpt1	chr2	25422391	25438391	2.73801	2.39873	0.339282	1.5699
Hey1	chr3	8659038	8675038	2.83823	2.49916	0.339073	1.56893
Padi6	chr4	140290558	140306558	1.01258	0.673583	0.339001	1.5686
Abcc9	chr6	142642794	142658794	1.59147	1.25248	0.338991	1.56855
Abcc9.2	chr6	142642794	142658794	1.59147	1.25248	0.338991	1.56855
Abcc9.3	chr6	142642794	142658794	1.59147	1.25248	0.338991	1.56855
Abcc9.4	chr6	142642794	142658794	1.59147	1.25248	0.338991	1.56855
Ppap2b	chr4	104821952	104837952	2.15262	1.81364	0.33898	1.5685
Snag1	chr13	114400772	114416772	3.46248	3.12358	0.338903	1.56815
Slc6a13	chr6	121242314	121258314	1.08722	0.748518	0.338697	1.56719
G0s2	chr1	195091286	195107286	1.65028	1.31159	0.338691	1.56716
Dph1	chr11	74995985	75011985	2.78662	2.44797	0.338654	1.56699
Ttyh3	chr5	141116978	141132978	2.37566	2.03737	0.338292	1.56532
D0H4S114.3	chr18	33615288	33631288	2.06524	1.72695	0.338289	1.5653
Zic4	chr9	91255810	91271810	1.31494	0.976814	0.338127	1.56456
Pcdh11x	chrX	117395936	117411936	1.73261	1.39502	0.337588	1.56206
Znrf2	chr6	54758910	54774910	1.66996	1.33248	0.337478	1.56155
Bmp6	chr13	38429585	38445585	1.84894	1.51153	0.337409	1.56123
Prss32	chr17	23982739	23998739	0.937383	0.600243	0.33714	1.55999
Ccbp2	chr9	121799582	121815582	0.982798	0.645668	0.33713	1.55994
2510006D16Rik	chr4	129269951	129285951	1.91836	1.5813	0.33706	1.55962
Tmem51	chr4	141632219	141648219	1.90684	1.5699	0.336938	1.55905
Gtf2h4	chr17	35802627	35818627	2.08508	1.74816	0.336919	1.55896
Qpct	chr17	79443246	79459246	1.37844	1.04158	0.336855	1.55867
Acsl6.4	chr11	54120405	54136405	0.810019	0.473333	0.336686	1.55789
Slc22a23	chr13	34429051	34445051	2.55717	2.22049	0.336684	1.55788
9530066K23Rik	chr11	45971861	45987861	1.37526	1.0386	0.33666	1.55777
Csda	chr6	131330468	131346468	1.83404	1.49741	0.336632	1.55764
Csda.2	chr6	131330468	131346468	1.83404	1.49741	0.336632	1.55764
2310076L09Rik	chr17	56248721	56264721	1.50823	1.17206	0.336167	1.55548
Ftl1	chr7	52707256	52723256	2.68673	2.3506	0.336129	1.55531
Slain1	chr14	104041460	104057460	1.67736	1.34124	0.336118	1.55526
Sf3b2	chr19	5287448	5303448	2.14844	1.81239	0.336049	1.55494
Chsy1	chr7	73246401	73262401	2.35092	2.01494	0.335976	1.5546
Tmem176a.2	chr6	48783655	48799655	1.81337	1.47741	0.335963	1.55454
Pik3cd	chr4	149064798	149080798	1.26617	0.930205	0.335961	1.55454
2510012J08Rik	chr10	80775942	80791942	2.30906	1.97334	0.33572	1.55342
Whsc2	chr5	34270907	34286907	2.62054	2.28486	0.335681	1.55324
Pdxk	chr10	77919693	77935693	1.70941	1.37384	0.335568	1.55272
Tmem91	chr7	26452185	26468185	1.71833	1.38279	0.335543	1.5526
Nkain2.2	chr10	32601654	32617654	1.52756	1.19205	0.335513	1.55246
Scd2	chr19	44360578	44376578	3.14163	2.80626	0.335366	1.55178
Smarca5	chr8	83255358	83271358	1.99278	1.65751	0.335273	1.55135
Cxcl16	chr11	70265486	70281486	1.77661	1.44147	0.335139	1.55073
Kcnq1	chr7	150285159	150301159	1.96872	1.63359	0.335128	1.55068
Sdk1	chr5	141709488	141725488	2.21412	1.87901	0.335106	1.55058
Ints12	chr3	132746917	132762917	2.58589	2.25091	0.334976	1.54998
Rab34	chr11	77994336	78010336	3.17395	2.8392	0.33475	1.54893
Il17rd	chr14	27844187	27860187	1.57136	1.23661	0.334748	1.54892
Otub1	chr19	7272774	7288774	1.76635	1.43172	0.334633	1.54839
Gchfr	chr2	118985524	119001524	1.9345	1.5999	0.3346	1.54823
1700012A16Rik	chr1	155264339	155280339	1.33827	1.00369	0.334576	1.54813
Wnt5b	chr6	119486365	119502365	1.42059	1.08609	0.334496	1.54775
Galr1	chr18	82568169	82584169	0.923138	0.588713	0.334425	1.54743
Edg5	chr9	20773237	20789237	2.26521	1.93098	0.334234	1.54654
Psmb3	chr11	97556748	97572748	4.25376	3.91969	0.334066	1.54576
Ankib1	chr5	3795109	3811109	2.24058	1.90654	0.334039	1.54564
Gpr97	chr8	97533632	97549632	0.900567	0.56653	0.334037	1.54563
Zfp459	chr13	67514354	67530354	1.46684	1.13287	0.333967	1.54531
Tnfsf13	chr11	69491056	69507056	1.62898	1.29567	0.333313	1.54228
6430526N21Rik	chr7	4963978	4979978	2.62933	2.29604	0.333293	1.54219
Rassf5	chr1	133133755	133149755	2.33066	1.99738	0.333281	1.54213
Col7a1	chr9	108847790	108863790	1.05259	0.719352	0.333238	1.54193
Map1lc3b	chr8	124106368	124122368	2.19812	1.86488	0.333236	1.54193
Nhsl1	chr10	18119481	18135481	1.61816	1.28492	0.333236	1.54193
Maz	chr7	134161993	134177993	2.77164	2.43841	0.333228	1.54189
Taok1	chr11	77413317	77429317	1.91711	1.58389	0.333219	1.54185
Hspa12a	chr19	58927474	58943474	1.56775	1.23461	0.333136	1.54146
Ywhab	chr2	163812933	163828933	1.97922	1.64609	0.333129	1.54143
Bahcc1	chr11	120132450	120148450	0.840863	0.507966	0.332897	1.54035
Edem1	chr6	108770635	108786635	2.04369	1.71083	0.332859	1.54018
Ela2a	chr4	141373918	141389918	0.904134	0.571277	0.332857	1.54017
Rabl4	chr15	77996538	78012538	1.41468	1.08243	0.332251	1.53737
Acvr2b	chr9	119303619	119319619	2.13706	1.80495	0.332115	1.53674
Rassf4	chr6	116615809	116631809	1.76625	1.43441	0.331839	1.53546
Sh3pxd2b	chr11	32239811	32255811	1.93274	1.60115	0.331588	1.5343
Rpo1-3.2	chr5	147881144	147897144	2.52731	2.19572	0.331586	1.53429
Glt6d1	chr2	25663356	25679356	0.74702	0.415558	0.331462	1.53372
Id2	chr12	25772957	25788957	3.91582	3.58459	0.331229	1.53264
Reep2	chr18	34992312	35008312	1.35381	1.0226	0.331207	1.53253
Aebp2	chr6	140563184	140579184	2.39902	2.06786	0.331157	1.5323
Edn2	chr4	119826029	119842029	0.99677	0.66581	0.33096	1.53139
Psd4	chr2	24232917	24248917	0.931604	0.600734	0.33087	1.53098
Klhl26	chr8	72992848	73008848	1.89204	1.56121	0.330835	1.53081
Klhl26.2	chr8	72992842	73008842	1.89204	1.56121	0.330835	1.53081
Sult2b1	chr7	53006892	53022892	0.784392	0.453659	0.330733	1.53034
Ppp1r12c	chr7	4445282	4461282	2.42478	2.09412	0.330657	1.52999
2310047M15Rik	chr13	34246846	34262846	1.82085	1.49033	0.330525	1.52938
2310047M15Rik.2	chr13	34246846	34262846	1.82085	1.49033	0.330525	1.52938
Rnaseh2c	chr19	5593873	5609873	1.75057	1.42022	0.330348	1.52856
Zfand2a	chr5	139952371	139968371	1.75843	1.4281	0.330327	1.52846
Celsr1	chr15	85856207	85872207	1.63402	1.30373	0.330292	1.5283
Enpp1	chr10	24423908	24439908	1.54849	1.21867	0.329821	1.52612
Strap	chr6	137675603	137691603	1.95845	1.62865	0.329804	1.52604
Rpo1-3	chr5	147881117	147897117	2.52726	2.19752	0.329742	1.52576
Nr4a1	chr15	101089293	101105293	1.56303	1.23342	0.329612	1.52516
Krit1	chr5	3795189	3811189	2.24058	1.91114	0.329439	1.52435
Gna11	chr10	80999791	81015791	1.96132	1.63189	0.329435	1.52434
1110020P15Rik	chr11	4596347	4612347	2.23466	1.90527	0.329389	1.52412
Sh3pxd2a	chr19	47530899	47546899	2.16685	1.83751	0.329341	1.5239
Hoxd13	chr2	74498367	74514367	1.38169	1.05243	0.329261	1.52353
Gng3	chr19	8905736	8921736	1.86499	1.5359	0.32909	1.52274
Nomo1	chr7	53281190	53297190	1.36763	1.03869	0.32894	1.52205
Ociad2	chr5	73721878	73737878	1.68476	1.35591	0.328848	1.52162
Mid1.2	chrX	166309554	166325554	1.26475	0.935938	0.328815	1.52147
Lrfn3	chr7	31139791	31155791	1.19041	0.861821	0.32859	1.52042
Elmo3	chr8	107821509	107837509	2.22073	1.89221	0.328521	1.52011
Igfbp6	chr15	101966793	101982793	1.49791	1.16952	0.328391	1.51951
BC089491	chr7	29068153	29084153	1.44357	1.11531	0.328261	1.5189
Srpr	chr9	35010788	35026788	2.19238	1.86413	0.328251	1.51886
Kcnj11	chr7	53347607	53363607	1.73998	1.41204	0.327938	1.51741
BY080835	chr9	107491406	107507406	1.57506	1.24738	0.327678	1.51621
8230402K04Rik	chr15	58147724	58163724	1.48071	1.15306	0.327653	1.51609
Adcy1	chr11	6955492	6971492	2.00841	1.68102	0.327385	1.51485
Slc44a2	chr9	21134296	21150296	1.15799	0.830698	0.327292	1.51442
Dido1	chr2	180428805	180444805	3.39951	3.07231	0.327197	1.51398
Dido1.3	chr2	180428805	180444805	3.39951	3.07231	0.327197	1.51398
Ppp1r14a	chr7	30066339	30082339	1.86241	1.53528	0.327127	1.51366
Vipr1	chr9	121543834	121559834	1.3262	0.999116	0.327081	1.51344
BC046331	chr4	153341670	153357670	2.04231	1.71529	0.327016	1.51314
Mapbpip	chr3	88348849	88364849	2.44684	2.11986	0.326977	1.51296
2310061I04Rik	chr17	36026323	36042323	1.40449	1.07762	0.326871	1.51247
4932413O14Rik	chr5	93096153	93112153	1.34923	1.02262	0.326606	1.51125
Tmem160	chr7	17030128	17046128	1.55068	1.22417	0.326511	1.51081
Il17c	chr8	124937985	124953985	0.770198	0.443704	0.326494	1.51073
Vapa	chr17	65954881	65970881	2.61527	2.28879	0.326482	1.51067
Thtpa	chr14	55705672	55721672	2.16764	1.8412	0.326435	1.51046
Bet1l	chr7	148034166	148050166	3.35122	3.02481	0.326411	1.51035
Wisp1	chr15	66714955	66730955	1.89412	1.56778	0.326344	1.51004
2310045A20Rik	chr5	53596691	53612691	1.54005	1.21374	0.326307	1.50987
Myl3	chr9	110658185	110674185	2.15399	1.8277	0.326289	1.50978
Panx2	chr15	88882156	88898156	1.43025	1.10399	0.326261	1.50965
Olfr159	chr4	43775881	43791881	0.818063	0.492063	0.326	1.50844
4930562D19Rik	chr11	4052296	4068296	1.99462	1.66865	0.325969	1.5083
Tmem176b	chr6	48782977	48798977	1.77859	1.45266	0.325932	1.50813
2200002J24Rik	chr7	31475945	31491945	0.997836	0.671996	0.32584	1.5077
Cdx2	chr5	148110825	148126825	1.39233	1.06653	0.325802	1.50753
Irs4	chrX	138151760	138167760	1.45233	1.12659	0.325743	1.50725
Sap18	chr14	58409091	58425091	2.00231	1.67662	0.325688	1.507
Derl3	chr10	75348143	75364143	1.20364	0.878008	0.325627	1.50672
Bscl2	chr19	8905993	8921993	1.85976	1.53415	0.325608	1.50663
Kcnc3	chr7	51838256	51854256	1.60359	1.27805	0.325543	1.50633
Adarb1	chr10	76873018	76889018	1.93903	1.61365	0.325378	1.50557
Adarb1.2	chr10	76873018	76889018	1.93903	1.61365	0.325378	1.50557
Sf3a1	chr11	4052357	4068357	1.99295	1.66765	0.325304	1.50522
Bckdk	chr7	135039587	135055587	1.31991	0.995125	0.324782	1.5028
2310031A18Rik	chr8	127267709	127283709	1.42063	1.09593	0.324701	1.50243
Arhgef11	chr3	87414673	87430673	2.14751	1.82289	0.324624	1.50208
Zmynd11	chr13	9756454	9772454	2.21449	1.88988	0.324606	1.50199
2010107E04Rik	chr12	113197188	113213188	1.85504	1.53047	0.324574	1.50184
4930526D03Rik	chr2	181425147	181441147	1.71257	1.38804	0.324528	1.50163
Lama5	chr2	179952564	179968564	1.79964	1.47516	0.324479	1.5014
Man2c1	chr9	56970584	56986584	1.51937	1.19493	0.324441	1.50123
Kif1c	chr11	70506050	70522050	2.23659	1.91254	0.32405	1.49942
Arc	chr15	74495000	74511000	1.29905	0.975002	0.324043	1.49939
Rcor2	chr19	7336254	7352254	1.99619	1.6724	0.323795	1.49824
Polr2d.2	chr18	31940830	31956830	1.90536	1.58178	0.323578	1.49723
Arhgap20	chr9	51565457	51581457	1.64071	1.31725	0.323462	1.4967
Grlf1	chr7	17192342	17208342	2.00197	1.67871	0.323264	1.49578
Mare	chr11	32159614	32175614	1.58116	1.25792	0.323243	1.49568
Cel	chr2	28410882	28426882	0.777458	0.454253	0.323205	1.49551
Tppp3	chr8	107987267	108003267	1.33887	1.01581	0.323056	1.49482
Rab4b	chr7	27955902	27971902	1.43048	1.10749	0.32299	1.49452
Sycp2	chr2	178134363	178150363	2.181	1.85816	0.32284	1.49382
Arhgap10	chr8	80033806	80049806	2.61427	2.29151	0.322756	1.49343
Pou2f2	chr7	25909479	25925479	0.987379	0.664718	0.322661	1.49299
Thbs4	chr13	93556713	93572713	1.38974	1.06718	0.322562	1.49253
Kiss1r	chr10	79371716	79387716	2.62147	2.29892	0.322546	1.49246
Klc3	chr7	19977205	19993205	1.62635	1.30385	0.322498	1.49224
OTTMUSG00000000990	chr11	83327677	83343677	0.684175	0.361753	0.322422	1.49189
E130112L23Rik	chr14	52596534	52612534	1.69225	1.36991	0.322337	1.49149
Polr2d	chr18	31940813	31956813	1.903	1.58071	0.322294	1.4913
Golt1a	chr1	135198400	135214400	0.902284	0.58003	0.322254	1.49111
Neurl2	chr2	164651096	164667096	2.5274	2.20517	0.322233	1.49101
Upk3a	chr15	84839658	84855658	1.00213	0.68002	0.322115	1.49047
Prss33	chr17	23965032	23981032	1.75515	1.43316	0.321989	1.48988
Syn3	chr10	85953584	85969584	1.25303	0.931192	0.321839	1.48919
Rabggta	chr14	56333013	56349013	1.32573	1.00394	0.321791	1.48896
Fbxw8	chr5	118597467	118613467	1.49676	1.17505	0.321706	1.48857
Ccl25	chr8	4341615	4357615	0.785739	0.464096	0.321643	1.48828
Med29	chr7	29169692	29185692	2.15218	1.83064	0.321536	1.48779
Rps15a	chr7	125251661	125267661	2.39646	2.075	0.321464	1.48745
Gas1	chr13	60270726	60286726	2.83666	2.51522	0.321444	1.48736
Mgat3	chr15	79996151	80012151	1.38062	1.05926	0.321365	1.487
Spg7	chr8	125581408	125597408	2.15869	1.83739	0.321298	1.48669
Ksr2	chr5	117856009	117872009	1.3342	1.013	0.321196	1.48622
Myst4	chr14	22311076	22327076	2.25828	1.9372	0.32108	1.48568
Igfbp5	chr1	72913439	72929439	3.01098	2.68996	0.321015	1.48538
Tpsab1	chr17	25474472	25490472	0.784718	0.463721	0.320997	1.48529
Ghdc	chr11	100624271	100640271	1.26954	0.948753	0.320788	1.48433
Gjc1	chr11	98836330	98852330	1.67815	1.35742	0.32073	1.48406
Fem1b	chr9	62651455	62667455	2.93068	2.61016	0.320523	1.4831
Sh3bgrl2	chr9	83433945	83449945	1.54821	1.22774	0.32047	1.48285
Gm996	chr2	25427619	25443619	2.65542	2.3351	0.320319	1.48215
Tmem90a	chr12	86031757	86047757	0.811958	0.491719	0.320239	1.48178
Bcl3	chr7	20400104	20416104	1.71824	1.39804	0.320204	1.48162
Gna15	chr10	80978970	80994970	1.03265	0.712455	0.320198	1.4816
Rgl1	chr1	154464241	154480241	2.07514	1.75495	0.32019	1.48156
Chit1	chr1	135999819	136015819	0.784022	0.463846	0.320176	1.48149
Grhpr	chr4	44986283	45002283	1.93072	1.61056	0.320165	1.48145
D19Ertd721e	chr19	8938049	8954049	1.8599	1.53978	0.320118	1.48123
Nr2c2ap	chr8	72647232	72663232	2.00267	1.68264	0.32003	1.48082
Nr2c2ap.2	chr8	72647232	72663232	2.00267	1.68264	0.32003	1.48082
Cmtm5	chr14	55547307	55563307	0.855389	0.535467	0.319922	1.48032
BC003266	chr4	126913028	126929028	1.95133	1.63149	0.319845	1.47996
A530088H08Rik	chr11	66717493	66733493	1.29224	0.972439	0.319806	1.47978
Bdnf	chr2	109506857	109522857	1.71752	1.39773	0.319789	1.4797
Ropn1	chr16	34643297	34659297	0.977019	0.65729	0.319729	1.47942
Itga10	chr3	96441507	96457507	0.813482	0.493782	0.3197	1.47929
Epc2	chr2	49299006	49315006	2.25708	1.93744	0.319641	1.47902
Oma1	chr4	102978451	102994451	1.19267	0.873275	0.3194	1.4779
Wwox	chr8	116955596	116971596	1.50217	1.18277	0.319396	1.47788
3110062M04Rik	chr6	34820021	34836021	1.49528	1.17592	0.319356	1.4777
Utrn	chr10	12573533	12589533	2.5021	2.1828	0.319301	1.47745
AI894139	chr6	47895446	47911446	1.68786	1.36866	0.319199	1.47697
Col11a2	chr17	34168382	34184382	1.82369	1.5045	0.319189	1.47693
Arid3a	chr10	79381817	79397817	3.11646	2.79733	0.319135	1.47668
Abhd6	chr14	8827416	8843416	1.67254	1.35342	0.31912	1.47661
Gzf1	chr2	148498900	148514900	2.692	2.37291	0.319088	1.47646
Olfm1	chr2	28040613	28056613	1.14888	0.829811	0.31907	1.47638
Olfm1.2	chr2	28040613	28056613	1.14888	0.829811	0.31907	1.47638
Usp3	chr9	66432787	66448787	2.26811	1.94907	0.319045	1.47626
1110006O17Rik	chr18	35873145	35889145	0.949409	0.630586	0.318823	1.47523
A430084P05Rik	chr11	70618063	70634063	0.788603	0.469846	0.318757	1.47493
Atoh8	chr6	72177571	72193571	2.22359	1.90488	0.318715	1.47473
Fgl2	chr5	20870521	20886521	1.76527	1.44657	0.318702	1.47467
4933421I07Rik	chr7	49695450	49711450	1.54093	1.22249	0.318438	1.47345
Zc3h12a	chr4	124797084	124813084	1.59809	1.27971	0.318377	1.47317
Ddx49	chr8	72818351	72834351	2.58202	2.26367	0.318353	1.47306
Sema6c	chr3	94960296	94976296	2.13674	1.81839	0.318349	1.47304
H3f3a	chr1	182735734	182751734	2.69084	2.37278	0.318063	1.47172
Ifitm1	chr7	148145328	148161328	0.851756	0.533717	0.318039	1.47161
Hcfc2	chr10	82153752	82169752	1.88983	1.57182	0.318012	1.47148
Cnpy2	chr10	127751515	127767515	1.92895	1.61096	0.317989	1.47138
Crybb1	chr5	112676841	112692841	0.712618	0.39464	0.317978	1.47132
Vamp8	chr6	72332576	72348576	1.71898	1.40116	0.317824	1.47061
C030046I01Rik	chr10	79371675	79387675	2.63058	2.31286	0.317723	1.47015
Epb4.1l1	chr2	156238788	156254788	1.89255	1.5749	0.317648	1.4698
Epb4.1l1.2	chr2	156238788	156254788	1.89255	1.5749	0.317648	1.4698
Cep68	chr11	20141427	20157427	2.25491	1.93729	0.317616	1.46965
Slc7a10	chr7	35963437	35979437	1.28906	0.971473	0.317582	1.46949
Ddx20	chr3	105482489	105498489	1.91795	1.60039	0.317563	1.4694
1110067D22Rik	chr11	20723111	20739111	1.99369	1.67631	0.317384	1.46857
Caskin2	chr11	115666906	115682906	3.12105	2.8037	0.317346	1.4684
Sf3b1	chr1	55076322	55092322	2.14966	1.83239	0.31727	1.46805
Gpc1	chr1	94720263	94736263	1.57561	1.25845	0.317163	1.46755
Dnase1l3	chr14	8818696	8834696	0.944599	0.627523	0.317076	1.46715
Hhipl1	chr12	109536480	109552480	1.38706	1.07	0.317056	1.46706
BC057022	chr5	115010260	115026260	1.8679	1.55122	0.316678	1.46531
Heatr5a	chr12	53064308	53080308	1.45726	1.14064	0.316621	1.46505
Foxred1	chr9	35010510	35026510	2.17272	1.85613	0.316589	1.4649
Gpr21	chr2	37364146	37380146	0.781602	0.465302	0.3163	1.46356
Acy3	chr19	3978661	3994661	1.00231	0.686174	0.316139	1.46281
F2r	chr13	96380388	96396388	2.43856	2.12274	0.315816	1.46132
Sult1a1	chr7	133811871	133827871	0.817138	0.501367	0.315771	1.46111
Sp3.2	chr2	72810503	72826503	2.29181	1.97613	0.31568	1.46069
Ubb	chr11	62357006	62373006	1.96932	1.65365	0.315675	1.46067
Fyco1.2	chr9	123753020	123769020	2.07144	1.75584	0.3156	1.46032
Gmcl1	chr6	86675372	86691372	2.30726	1.99173	0.315532	1.46
Impa2	chr18	67440877	67456877	2.41275	2.09737	0.315382	1.45931
Gm833	chr4	152063649	152079649	0.920459	0.605212	0.315247	1.45869
Npepps	chr11	97133890	97149890	1.82211	1.50691	0.315203	1.45848
Nrxn2	chr19	6420016	6436016	0.985758	0.670622	0.315136	1.45818
Mmp15	chr8	97868237	97884237	3.24402	2.92888	0.315135	1.45817
Fcnb	chr2	27932398	27948398	0.808628	0.493719	0.314909	1.45712
Homer3	chr8	72798949	72814949	1.81342	1.49863	0.314788	1.45656
Cyp27b1	chr10	126477306	126493306	2.5422	2.22767	0.314533	1.45538
Brp44	chr1	167383339	167399339	2.52564	2.21111	0.314531	1.45538
Pcdhac2	chr18	37295623	37311623	1.74192	1.42741	0.314507	1.45526
Ccdc13	chr9	121732197	121748197	0.893774	0.57934	0.314434	1.45493
Ttf1	chr2	28907783	28923783	1.97334	1.65894	0.314403	1.45478
Gtpbp5	chr2	179797298	179813298	1.8991	1.5849	0.314197	1.45383
Gtpbp5.2	chr2	179797298	179813298	1.8991	1.5849	0.314197	1.45383
Gtpbp5.3	chr2	179797298	179813298	1.8991	1.5849	0.314197	1.45383
Gtpbp5.4	chr2	179797298	179813298	1.8991	1.5849	0.314197	1.45383
Slc1a3	chr15	8652730	8668730	1.76615	1.45197	0.314183	1.45376
Trex1	chr9	108953765	108969765	1.01069	0.69658	0.31411	1.45342
Ifi30	chr8	73282562	73298562	2.23229	1.91863	0.313661	1.45135
Dbndd2.3	chr2	164304377	164320377	1.75482	1.44116	0.313656	1.45132
Cd9	chr6	125436773	125452773	1.59855	1.28492	0.313633	1.45122
AU021092	chr16	5214373	5230373	0.791785	0.47821	0.313575	1.45095
Dusp19	chr2	80449371	80465371	1.42211	1.10859	0.313521	1.4507
Ppp2r2c	chr5	37251809	37267809	1.24633	0.932859	0.313467	1.45045
Spint2	chr7	30058996	30074996	1.82905	1.51566	0.313394	1.45011
Spint2.2	chr7	30058996	30074996	1.82905	1.51566	0.313394	1.45011
Rfng	chr11	120637518	120653518	2.07315	1.76008	0.31307	1.44861
Galnt14	chr17	74051404	74067404	1.30631	0.993267	0.313038	1.44847
Gpr22	chr12	32390744	32406744	1.17665	0.863696	0.31295	1.44806
Gata6	chr18	11044508	11060508	5.89515	5.58228	0.312874	1.44771
Igfbpl1	chr4	45831699	45847699	1.75413	1.44128	0.312847	1.44758
Wnt3a	chr11	59096254	59112254	1.05023	0.737516	0.312713	1.44696
Cnp	chr11	100428289	100444289	1.61913	1.30653	0.312603	1.44645
6430598A04Rik	chr5	138173226	138189226	2.7628	2.45022	0.312583	1.44636
2410025L10Rik	chr5	110808146	110824146	1.51641	1.20386	0.312551	1.44621
G3bp2.2	chr5	92504583	92520583	2.24242	1.92988	0.312541	1.44617
G3bp2.3	chr5	92504583	92520583	2.24242	1.92988	0.312541	1.44617
Olfr410	chr11	74140731	74156731	0.892568	0.580028	0.31254	1.44616
Hes5	chr4	154327032	154343032	2.4267	2.11418	0.312521	1.44607
Smc3	chr19	53666886	53682886	2.04379	1.73138	0.312413	1.44557
Adam17	chr12	21371452	21387452	1.53903	1.22667	0.312356	1.44531
Eno3	chr11	70463298	70479298	3.34127	3.02894	0.312335	1.44521
Ptprk	chr10	27786626	27802626	2.64903	2.33685	0.312182	1.44451
Brsk2	chr7	149127656	149143656	1.0581	0.745953	0.312142	1.44432
Pvrl2	chr7	20326818	20342818	2.84374	2.53165	0.312088	1.44407
Gm106	chr1	15874803	15890803	1.04938	0.737351	0.312027	1.44379
Tbca	chr13	95550898	95566898	1.79566	1.48366	0.311997	1.44365
Med21	chr6	146583101	146599101	1.80653	1.49457	0.311958	1.44347
Hic1	chr11	74973654	74989654	3.05255	2.7407	0.31185	1.44297
Foxp2	chr6	14843349	14859349	2.42244	2.11062	0.311818	1.44282
Drd5	chr5	38702748	38718748	1.01754	0.705768	0.311767	1.44258
Nt5c1a	chr4	122870796	122886796	1.2454	0.934004	0.311397	1.44087
Slc11a1	chr1	74413803	74429803	0.943903	0.632523	0.31138	1.44079
Rnf150	chr8	85379255	85395255	1.45699	1.14566	0.311328	1.44055
Mobkl2a	chr10	80156565	80172565	1.94365	1.6324	0.311254	1.44021
Cldn3	chr5	135454084	135470084	1.20118	0.889944	0.311241	1.44015
Esrrb	chr12	87694067	87710067	0.955884	0.64496	0.310924	1.43868
Aprt	chr8	125092807	125108807	2.16167	1.85088	0.310791	1.43807
Trim50	chr5	135821166	135837166	1.13861	0.827823	0.310786	1.43805
Lrrc8e	chr8	4218827	4234827	0.918328	0.607671	0.310657	1.43745
Gata4	chr14	63856097	63872097	5.67164	5.3611	0.310539	1.4369
Lsr	chr7	31750223	31766223	1.56914	1.25867	0.310467	1.43657
Esr1	chr10	5726495	5742495	0.848692	0.538238	0.310454	1.43651
Zfp423	chr8	90475494	90491494	2.36356	2.05325	0.310312	1.43585
Tbx5	chr5	120276672	120292672	3.82758	3.51734	0.310239	1.43551
Ltc4s	chr11	50043973	50059973	1.66686	1.35667	0.310187	1.43527
Ovca2	chr11	74984310	75000310	2.10279	1.79264	0.310155	1.43512
D17H6S56E-3	chr17	35145524	35161524	1.00958	0.699581	0.309999	1.4344
Slc24a6	chr5	120953201	120969201	1.67375	1.36379	0.309957	1.43421
Tmem176a	chr6	48783482	48799482	1.7859	1.47628	0.309624	1.43267
LOC546519	chr11	117714066	117730066	1.09176	0.782139	0.30962	1.43265
AI132487	chr12	110081339	110097339	0.737684	0.428105	0.309579	1.43246
Nol4	chr18	23189157	23205157	1.84317	1.53372	0.309446	1.43185
P2ry13	chr3	59006804	59022804	0.843801	0.534592	0.309209	1.43075
Aqp5	chr15	99413459	99429459	1.50638	1.1973	0.309076	1.43013
Hisppd2a	chr2	121168749	121184749	1.3214	1.01244	0.308961	1.4296
Fbxw7	chr3	84748133	84764133	0.901041	0.592084	0.308957	1.42958
G3bp2	chr5	92503943	92519943	2.22493	1.91619	0.308745	1.4286
2610044O15Rik	chr17	95225751	95241751	2.93392	2.62546	0.308465	1.4273
Dbndd2.4	chr2	164305611	164321611	1.7778	1.46935	0.308451	1.42724
Chrdl2	chr7	107146949	107162949	1.08242	0.774088	0.308332	1.42669
Ahcyl1	chr3	107491466	107507466	2.02852	1.72027	0.308249	1.42631
6720467C03Rik	chr4	12091162	12107162	1.41092	1.10274	0.308181	1.42599
0610007L01Rik	chr5	130687614	130703614	2.15219	1.84407	0.308121	1.42571
9630041N07Rik	chr11	50647054	50663054	0.973918	0.665833	0.308085	1.42555
Tmem54	chr4	128774860	128790860	0.863389	0.555342	0.308047	1.42537
9030607L17Rik	chr10	80157438	80173438	1.87812	1.57009	0.308028	1.42528
Acvr1b	chr15	100996556	101012556	2.09253	1.78464	0.307891	1.42465
Fbxw14	chr9	109182190	109198190	0.485245	0.177706	0.307539	1.42302
Perq1	chr5	137952108	137968108	1.20581	0.898319	0.307491	1.4228
BC037034	chr5	138696413	138712413	2.84119	2.53409	0.307103	1.421
Pi4k2a	chr19	42156925	42172925	2.08458	1.77749	0.307085	1.42092
Prkra	chr2	76478051	76494051	1.61723	1.31021	0.307021	1.42063
Prelid1	chr13	55415416	55431416	2.78884	2.48184	0.307004	1.42054
Csnk1g2	chr10	80077583	80093583	2.42311	2.11612	0.306992	1.42049
Ch25h	chr19	34541625	34557625	1.89313	1.58615	0.306983	1.42045
Gps1	chr11	120637829	120653829	2.05617	1.7492	0.306973	1.4204
Adcy6	chr15	98430064	98446064	3.51272	3.20586	0.306863	1.41989
Cd276	chr9	58380747	58396747	0.857239	0.550403	0.306836	1.41977
Lim2	chr7	50677471	50693471	0.836652	0.529962	0.30669	1.41909
Zfp574	chr7	25854303	25870303	2.83527	2.52865	0.306623	1.41878
Baz2b	chr2	59955797	59971797	2.1465	1.83988	0.30662	1.41877
Med25	chr7	52139736	52155736	2.33778	2.03119	0.30659	1.41863
Lifr	chr15	7082542	7098542	0.846642	0.540104	0.306538	1.41839
1200009I06Rik	chr12	112647641	112663641	1.92275	1.61627	0.306478	1.41811
Ctsa	chr2	164650373	164666373	2.51982	2.21336	0.306457	1.41802
Ctsa.2	chr2	164650373	164666373	2.51982	2.21336	0.306457	1.41802
Psd3.2	chr8	70426845	70442845	0.612981	0.306646	0.306335	1.41745
Gng13	chr17	25846117	25862117	0.855708	0.549591	0.306117	1.41644
Habp4	chr13	64255174	64271174	2.27585	1.96974	0.306115	1.41643
Ccr6	chr17	8427391	8443391	0.773906	0.467883	0.306023	1.41601
Orm3	chr4	63009196	63025196	0.637696	0.331711	0.305985	1.41583
Foxp4	chr17	48053581	48069581	2.45451	2.14868	0.305831	1.41512
Foxp4.2	chr17	48053581	48069581	2.45451	2.14868	0.305831	1.41512
Foxp4.3	chr17	48053581	48069581	2.45451	2.14868	0.305831	1.41512
Svs5	chr2	164150501	164166501	0.711872	0.406123	0.305749	1.41474
Cyp11a1	chr9	57854824	57870824	0.896682	0.590934	0.305748	1.41474
Ensa	chr3	95420902	95436902	1.60059	1.29492	0.305668	1.41437
Ensa.2	chr3	95420902	95436902	1.60059	1.29492	0.305668	1.41437
Wasf2	chr4	132678548	132694548	2.54585	2.24024	0.305611	1.4141
Gprin1	chr13	54843030	54859030	0.913333	0.608087	0.305246	1.41241
4931408A02Rik	chr16	90823358	90839358	1.98246	1.67722	0.30524	1.41238
G3bp2.4	chr5	92504761	92520761	2.23511	1.92988	0.30523	1.41234
G3bp2.5	chr5	92504761	92520761	2.23511	1.92988	0.30523	1.41234
Dkk4	chr8	23726515	23742515	0.845162	0.539964	0.305198	1.41219
Fyco1	chr9	123752782	123768782	2.06852	1.76351	0.305014	1.41134
Rplp1	chr9	61754317	61770317	1.97815	1.67315	0.305003	1.41129
Shbg	chr11	69423370	69439370	1.44797	1.14305	0.304917	1.41089
4930486L24Rik	chr13	60957777	60973777	0.900915	0.596037	0.304878	1.41071
Phldb3	chr7	25388347	25404347	1.27842	0.973689	0.304732	1.41003
Akap1	chr11	88704817	88720817	1.3711	1.06643	0.304671	1.40975
Tjp1	chr7	72508125	72524125	1.81962	1.51497	0.304649	1.40965
Aspscr1	chr11	120526352	120542352	1.67976	1.37548	0.304283	1.40795
2810408P10Rik	chr4	147214484	147230484	2.05308	1.74902	0.30406	1.40692
Satb2	chr1	57020178	57036178	2.60746	2.30348	0.303978	1.40654
Rab24	chr13	55415341	55431341	2.76276	2.45903	0.303728	1.40539
Rasl12	chr9	65238344	65254344	1.45699	1.1533	0.303688	1.4052
Snx25	chr8	47194056	47210056	0.775379	0.471702	0.303677	1.40515
Lrrc26	chr2	25137467	25153467	1.1418	0.838211	0.303588	1.40474
Zfp239	chr6	117805095	117821095	1.15317	0.849596	0.30357	1.40465
Zfp239.2	chr6	117805095	117821095	1.15317	0.849596	0.30357	1.40465
Arpc1b	chr5	145867125	145883125	1.72846	1.42491	0.303554	1.40458
Nfix.2	chr8	87316239	87332239	1.70968	1.40616	0.303522	1.40443
Nfix.3	chr8	87316239	87332239	1.70968	1.40616	0.303522	1.40443
Stk11	chr10	79571281	79587281	2.73464	2.43116	0.303478	1.40423
Svep1	chr4	58211468	58227468	1.68587	1.38248	0.303388	1.40381
Slc39a1	chr3	90044152	90060152	3.02393	2.72058	0.303346	1.40362
Cbx2	chr11	118876343	118892343	1.66732	1.36411	0.303213	1.40301
Gpr110	chr17	43399278	43415278	0.747581	0.44437	0.303211	1.403
Slc35f1	chr10	52402411	52418411	1.57313	1.26992	0.303206	1.40297
Bace1	chr9	45638666	45654666	1.64156	1.33867	0.302893	1.40152
Zfp672	chr11	58128615	58144615	3.37268	3.06981	0.302872	1.40142
Acaa1b	chr9	119058211	119074211	1.19481	0.891941	0.302865	1.4014
Pcdha2	chr18	37090972	37106972	1.49995	1.19718	0.302766	1.40094
Sh3bp4	chr1	90959037	90975037	2.69639	2.39366	0.302733	1.40078
Ampd2	chr3	107881545	107897545	2.47583	2.17311	0.302721	1.40073
Mrps31	chr8	23513892	23529892	1.85999	1.5574	0.302594	1.40014
Perp	chr10	18556877	18572877	1.52739	1.22481	0.302583	1.40009
Procr	chr2	155569079	155585079	1.05874	0.756216	0.302523	1.39981
4833424O15Rik	chr3	117270379	117286379	1.57381	1.2713	0.302507	1.39974
Srgap2	chr1	133415938	133431938	3.86343	3.56103	0.302403	1.39925
Cryzl1	chr16	91720844	91736844	2.11472	1.81239	0.302334	1.39894
Zfp276	chr8	125770095	125786095	2.41953	2.11726	0.30227	1.39864
Scgb3a1	chr11	49469112	49485112	0.868058	0.565896	0.302162	1.39814
Scgb3a1.2	chr11	49469112	49485112	0.868058	0.565896	0.302162	1.39814
Pigg	chr5	108733944	108749944	2.2131	1.91094	0.302162	1.39814
Shank3	chr15	89322288	89338288	1.80875	1.50672	0.302028	1.39752
C030039L03Rik.2	chr7	28466359	28482359	1.32884	1.02686	0.301979	1.39729
Cd97	chr8	86257068	86273068	1.99786	1.69589	0.30197	1.39725
Elmod1	chr9	53815108	53831108	1.35814	1.05618	0.301963	1.39722
Olfml3	chr3	103533924	103549924	1.33221	1.03025	0.301956	1.39719
Pccb	chr9	100927294	100943294	1.53894	1.23705	0.301887	1.39687
Sez6	chr11	77736445	77752445	1.04122	0.739417	0.301798	1.39646
Plekha5	chr6	140364620	140380620	1.8254	1.52365	0.301749	1.39623
2700049P18Rik	chr1	133416566	133432566	3.84878	3.54728	0.3015	1.39508
Scamp1	chr13	95047236	95063236	1.78613	1.48464	0.301493	1.39505
Hif1a	chr12	75001017	75017017	2.186	1.88451	0.301485	1.39501
D8Ertd738e	chr8	86765609	86781609	2.31646	2.01519	0.30127	1.39402
Ppp1cc	chr5	122600288	122616288	2.06922	1.76795	0.30127	1.39401
Wfdc3	chr2	164560767	164576767	1.8624	1.56115	0.30125	1.39392
Myod1	chr7	53623852	53639852	1.06674	0.765702	0.301037	1.39293
Kif14	chr1	138356535	138372535	1.42461	1.12368	0.300932	1.39245
Tmem34	chr8	80126520	80142520	1.50351	1.20265	0.300863	1.39213
Zfp740	chr15	102030698	102046698	1.79945	1.49866	0.300794	1.39181
Cryba2	chr1	74931709	74947709	1.42424	1.12349	0.300752	1.39162
Pank4	chr4	154330242	154346242	2.41447	2.11387	0.300598	1.39091
Esrrg	chr1	189813738	189829738	2.21393	1.91338	0.300551	1.39068
0610011L14Rik	chr2	156365335	156381335	1.61238	1.31191	0.300467	1.3903
Dido1.2	chr2	180436704	180452704	3.24146	2.94113	0.300332	1.38967
Clip1	chr5	124126300	124142300	1.87262	1.5724	0.300219	1.38915
Slamf9	chr1	174397505	174413505	1.39548	1.09531	0.300167	1.38891
Nfu1	chr6	86951898	86967898	1.61022	1.31011	0.300113	1.38866
Fxc1	chr7	112781054	112797054	2.93911	2.63926	0.299845	1.38742
Dbndd2.2	chr2	164303955	164319955	1.72723	1.42747	0.299765	1.38705
Ifngr2	chr16	91539339	91555339	2.2555	1.9558	0.299705	1.38677
Boc	chr16	44550983	44566983	1.92979	1.63015	0.299643	1.38649
Pofut1	chr2	153059268	153075268	2.29683	1.9972	0.299628	1.38641
Dnahc2	chr11	69354610	69370610	1.26621	0.966602	0.299609	1.38633
Fmnl2	chr2	52708902	52724902	1.71066	1.41116	0.299499	1.38582
Nfkbil2	chr15	76462341	76478341	1.29442	0.994938	0.299482	1.38574
Letm1	chr5	34117353	34133353	1.70548	1.40611	0.299369	1.38522
Atxn7l2	chr3	108005852	108021852	1.71066	1.41137	0.299289	1.38485
2700078E11Rik	chr19	60648884	60664884	2.05509	1.75588	0.299213	1.3845
Mmp9	chr2	164765751	164781751	1.25803	0.958815	0.299211	1.38449
Ryk	chr9	102729250	102745250	1.86281	1.56365	0.299164	1.38427
Ryk.2	chr9	102729250	102745250	1.86281	1.56365	0.299164	1.38427
Rpl3	chr15	79905765	79921765	2.62859	2.32984	0.298753	1.38237
Grin1	chr2	25166499	25182499	1.0487	0.749953	0.298751	1.38236
Dos	chr10	79594112	79610112	3.22746	2.92882	0.29864	1.38185
Scotin	chr9	108933141	108949141	1.5798	1.28141	0.298391	1.38069
9030409G11Rik.3	chr4	141787316	141803316	1.6133	1.31492	0.298382	1.38065
Cdc2l5	chr13	17888836	17904836	2.90433	2.60609	0.298241	1.38
Rab40c	chr17	26048647	26064647	2.39088	2.09279	0.298087	1.37928
Olfr642	chr7	111190866	111206866	0.802152	0.504093	0.298059	1.37916
Eya1	chr1	14292280	14308280	1.3342	1.03625	0.297946	1.37864
Cx3cl1	chr8	97288080	97304080	1.27777	0.979935	0.297835	1.37812
Tk1	chr11	117679267	117695267	2.44513	2.1478	0.297327	1.37577
Col4a5	chrX	137901962	137917962	1.46235	1.16505	0.297303	1.37566
Klhdc1	chr12	70334819	70350819	1.53716	1.23987	0.297291	1.3756
Ssna1	chr2	25119938	25135938	2.58197	2.28473	0.297242	1.37537
Tmc5	chr7	125732811	125748811	1.10814	0.810951	0.297184	1.37511
EG668319	chr17	45594704	45610704	0.718168	0.421036	0.297132	1.37487
Mmp21	chr7	140863744	140879744	0.87588	0.578776	0.297104	1.37474
Ppp1r13b	chr12	113138266	113154266	1.65793	1.36085	0.297082	1.37464
Txlnb	chr10	17508025	17524025	1.52659	1.22961	0.296976	1.37415
Anapc2	chr2	25120019	25136019	2.58933	2.29236	0.296967	1.3741
BC021381	chr13	55664481	55680481	1.87437	1.57746	0.296913	1.37385
Zfp364	chr3	96523587	96539587	2.14817	1.85126	0.296905	1.37382
Emr1	chr17	57490114	57506114	0.684028	0.387174	0.296854	1.37358
Rmnd5b	chr11	51441398	51457398	1.74654	1.44972	0.296822	1.37343
Cd34	chr1	196757015	196773015	1.07335	0.776615	0.296739	1.37305
Cd34.2	chr1	196757015	196773015	1.07335	0.776615	0.296739	1.37305
1700061G19Rik	chr17	57007056	57023056	0.91172	0.615026	0.296694	1.37284
Dand5	chr8	87338722	87354722	0.87033	0.573714	0.296616	1.37248
Xpo1	chr11	23148041	23164041	2.63016	2.3336	0.296562	1.37223
Xpo1.2	chr11	23148041	23164041	2.63016	2.3336	0.296562	1.37223
Ttc30b	chr2	75768519	75784519	1.27135	0.974877	0.29647	1.3718
Tnip1	chr11	54768414	54784414	1.43136	1.13499	0.296371	1.37135
Lcn8	chr2	25500638	25516638	0.665412	0.369175	0.296237	1.37073
Surf1	chr2	26764050	26780050	3.8742	3.57809	0.29611	1.37014
Usp6nl	chr2	6235803	6251803	1.49606	1.19999	0.296071	1.36996
Slc22a20	chr19	5978143	5994143	0.857328	0.561388	0.29594	1.36935
Ube2q2	chr9	54989185	55005185	2.0892	1.79344	0.295761	1.36852
Dpm3	chr3	89062474	89078474	1.99277	1.69702	0.295749	1.36847
Gjb6	chr14	57736058	57752058	0.604767	0.309046	0.295721	1.36834
Unc119b	chr5	115576984	115592984	1.3046	1.00907	0.295526	1.36743
Plekhn1	chr4	155593992	155609992	1.79247	1.49716	0.295308	1.36643
Lrrc4b	chr7	51689857	51705857	1.69234	1.39711	0.295233	1.36608
Afmid	chr11	117679238	117695238	2.44119	2.14599	0.2952	1.36593
Grik3	chr4	125160075	125176075	1.32176	1.02656	0.295197	1.36591
Ppp2r5b	chr19	6227840	6243840	2.27859	1.98363	0.294956	1.3648
Sfrs1	chr11	87853173	87869173	2.62896	2.33402	0.294943	1.36474
Sfrs1.2	chr11	87853173	87869173	2.62896	2.33402	0.294943	1.36474
Timm22	chr11	76212692	76228692	1.85083	1.55597	0.294863	1.36437
Acsl3	chr1	78646449	78662449	1.95911	1.66427	0.294835	1.36424
Acsl3.2	chr1	78646449	78662449	1.95911	1.66427	0.294835	1.36424
Utp14b	chr1	78646449	78662449	1.95911	1.66427	0.294835	1.36424
Plagl2	chr2	153059094	153075094	2.29783	2.003	0.294827	1.3642
Tmub2	chr11	102138275	102154275	1.64859	1.35378	0.294813	1.36414
Trex1.2	chr9	108954237	108970237	0.995889	0.701287	0.294602	1.36316
Il12rb2	chr6	67318131	67334131	0.889941	0.595588	0.294353	1.36201
Lsmd1	chr11	69201293	69217293	2.78829	2.49409	0.294199	1.36129
Casp3	chr8	47694803	47710803	2.06783	1.77364	0.294189	1.36125
9530058B02Rik	chr17	25997683	26013683	3.79174	3.49766	0.29408	1.36074
Dctn4	chr18	60677875	60693875	2.41876	2.12491	0.29385	1.35968
Mgst2	chr3	51457115	51473115	0.914583	0.620774	0.293809	1.35949
Cox19	chr5	139813120	139829120	1.74858	1.45491	0.293667	1.35884
Lgals1	chr15	78749155	78765155	1.77702	1.48341	0.293614	1.35859
Asah3	chr17	57113549	57129549	1.17681	0.883257	0.293552	1.3583
Arhgap25	chr6	87438294	87454294	0.798408	0.504968	0.29344	1.35778
Ralgps1	chr2	33218998	33234998	1.14467	0.851259	0.293411	1.35765
Rhog	chr7	109390632	109406632	2.46509	2.17174	0.293346	1.35735
Ppp1r1b	chr11	98202052	98218052	1.6707	1.37766	0.293038	1.35592
Ifitm3	chr7	148188643	148204643	1.02796	0.734954	0.293008	1.35578
Fbxo44	chr4	147525989	147541989	2.03129	1.73839	0.292904	1.3553
Cst6	chr19	5341574	5357574	1.00404	0.711206	0.292831	1.35496
2310076L09Rik.2	chr17	56248971	56264971	1.48913	1.19665	0.292477	1.35333
Fgf9	chr14	58683523	58699523	3.94353	3.65108	0.292445	1.35318
Rgs19	chr2	181420629	181436629	1.67578	1.38344	0.292342	1.3527
Hnrpdl	chr5	100460241	100476241	3.36833	3.07606	0.29227	1.35237
2810451A06Rik	chr15	98921915	98937915	1.84272	1.55056	0.292162	1.35187
Igf2r	chr17	12954572	12970572	2.83958	2.54747	0.29211	1.35163
Gif	chr19	11814049	11830049	0.62404	0.331979	0.292061	1.3514
Cbfa2t2	chr2	154254220	154270220	1.81337	1.52137	0.292003	1.35114
Cbfa2t2.2	chr2	154254220	154270220	1.81337	1.52137	0.292003	1.35114
AI427809	chr4	53275104	53291104	0.887321	0.59536	0.291961	1.35094
Jundm2	chr12	86932366	86948366	1.92964	1.63777	0.291875	1.35054
Dbndd2	chr2	164303640	164319640	1.72551	1.43366	0.291851	1.35043
BC057552	chr8	86620661	86636661	1.21311	0.921272	0.291842	1.35039
Rab15	chr12	77915511	77931511	1.43183	1.13999	0.291837	1.35037
Dtx1	chr5	121153678	121169678	1.24272	0.950941	0.291774	1.35007
Ube3b	chr5	114822616	114838616	2.73723	2.44547	0.291758	1.35
Gins2	chr8	123104975	123120975	1.52062	1.22892	0.291702	1.34974
Gtf2b	chr3	142420211	142436211	2.14868	1.85701	0.291666	1.34957
Abi3	chr11	95695474	95711474	1.70395	1.41247	0.291477	1.3487
Npb	chr11	120461791	120477791	1.19683	0.905693	0.291141	1.34715
Dcc	chr18	72502723	72518723	1.66433	1.37324	0.291094	1.34693
Nkx3-2	chr5	42147459	42163459	1.48779	1.19676	0.291027	1.34662
Ablim1.2	chr19	57282522	57298522	0.979772	0.688769	0.291003	1.34651
Frem1	chr4	82659006	82675006	0.878463	0.587463	0.291	1.34649
Prickle4	chr17	47817335	47833335	2.84864	2.55772	0.290925	1.34614
Cbx6	chr15	79656763	79672763	1.57851	1.28761	0.290896	1.34601
Npcd	chr15	79656763	79672763	1.57851	1.28761	0.290896	1.34601
Npcd.2	chr15	79656763	79672763	1.57851	1.28761	0.290896	1.34601
Skint6	chr4	112951578	112967578	0.966844	0.676083	0.290761	1.34539
Cct3	chr3	88093057	88109057	2.55071	2.26011	0.290603	1.34466
Skint6.2	chr4	112951572	112967572	0.966289	0.675708	0.290581	1.34455
Emx2	chr19	59525180	59541180	1.22413	0.933754	0.290372	1.34359
Pcdhgc5	chr18	37971200	37987200	2.55533	2.26505	0.290281	1.34317
Cyyr1	chr16	85542618	85558618	1.32296	1.03278	0.290183	1.34271
Ifitm1.2	chr7	148145975	148161975	0.837547	0.547466	0.290081	1.34224
Adm	chr7	117763183	117779183	2.87579	2.58571	0.290079	1.34223
Iah1	chr12	21314253	21330253	1.32869	1.039	0.289691	1.34043
2810030E01Rik	chr2	17962076	17978076	4.35592	4.06625	0.289673	1.34035
Ethe1	chr7	25364562	25380562	1.9108	1.62115	0.289654	1.34027
Hsd17b4	chr18	50279993	50295993	1.52289	1.23324	0.289646	1.34023
Drd4	chr7	148469905	148485905	1.54583	1.25623	0.289597	1.34
Cdh8	chr8	101932357	101948357	1.7393	1.44991	0.289387	1.33903
Cdh8.2	chr8	101932357	101948357	1.7393	1.44991	0.289387	1.33903
Dr1	chr5	108689916	108705916	2.21661	1.92737	0.28924	1.33835
Mphosph10	chr7	71529122	71545122	2.09266	1.80351	0.289154	1.33795
Ccna1	chr3	54850977	54866977	0.990295	0.701287	0.289008	1.33727
Col18a1.2	chr10	76568450	76584450	1.10623	0.817279	0.288955	1.33703
Orc3l	chr4	34554193	34570193	2.06585	1.77695	0.288896	1.33676
Comt	chr16	18418809	18434809	2.21753	1.92869	0.288845	1.33652
Comt.3	chr16	18418809	18434809	2.21753	1.92869	0.288845	1.33652
Pkn1	chr8	86215025	86231025	1.75769	1.46897	0.288717	1.33593
6330514A18Rik	chr10	79811204	79827204	1.33521	1.04656	0.28865	1.33562
Htatip	chr19	5602029	5618029	1.98006	1.69142	0.288643	1.33559
Olfr1128	chr2	87377699	87393699	0.738609	0.449972	0.288637	1.33556
A030013N09Rik	chr4	112098590	112114590	1.26667	0.978064	0.288606	1.33541
Ric8	chr7	148035296	148051296	3.28582	2.99731	0.288508	1.33496
1700021C14Rik	chr3	88092760	88108760	2.56454	2.27617	0.288367	1.33431
Crhr2	chr6	55074966	55090966	1.21122	0.923005	0.288215	1.33361
Arl6ip5	chr6	97152786	97168786	2.48397	2.1958	0.288171	1.3334
Mta1	chr12	114328489	114344489	1.76296	1.47484	0.288123	1.33318
Trappc6b	chr12	60154448	60170448	2.86043	2.57234	0.288093	1.33304
Smcr7	chr11	60533900	60549900	2.3554	2.06737	0.28803	1.33275
Hoxc11	chr15	102776957	102792957	0.839242	0.551278	0.287964	1.33245
Lhx6.3	chr2	35952928	35968928	1.91364	1.62571	0.287928	1.33228
Lhx6.4	chr2	35952928	35968928	1.91364	1.62571	0.287928	1.33228
Adora1.2	chr1	136124008	136140008	1.84075	1.55284	0.287914	1.33221
Tacstd1	chr17	88027319	88043319	1.16511	0.877275	0.287834	1.33185
Mrpl46	chr7	85919975	85935975	1.96465	1.6769	0.287748	1.33145
Zc3h7b	chr15	81567278	81583278	1.69877	1.41104	0.287734	1.33138
LOC100043225	chr8	125357478	125373478	0.861628	0.573902	0.287726	1.33134
Adora1	chr1	136124004	136140004	1.84094	1.55334	0.287599	1.33076
2410066E13Rik	chr6	54623766	54639766	1.78881	1.50122	0.287592	1.33072
Spo11	chr2	172797343	172813343	0.98248	0.694957	0.287523	1.33041
Spo11.2	chr2	172797343	172813343	0.98248	0.694957	0.287523	1.33041
Spo11.3	chr2	172797343	172813343	0.98248	0.694957	0.287523	1.33041
5031439G07Rik	chr15	84810401	84826401	1.47946	1.19205	0.287412	1.32989
Lrrc58	chr16	37860486	37876486	2.10469	1.81728	0.287409	1.32988
Tlr9	chr9	106116929	106132929	1.12973	0.842477	0.287252	1.32915
Def6	chr17	28336775	28352775	0.881468	0.594247	0.287221	1.329
2510002D24Rik	chr16	18828673	18844673	1.55137	1.26424	0.28713	1.32858
Neto1	chr18	86556344	86572344	1.50827	1.22125	0.287021	1.32808
Rogdi	chr16	5005646	5021646	1.26284	0.975877	0.286959	1.3278
BC024479	chr9	37288906	37304906	1.90957	1.62263	0.286938	1.3277
Slc6a7	chr18	61165853	61181853	1.13939	0.852476	0.286918	1.3276
Cdc37	chr9	20946350	20962350	2.27304	1.98613	0.286906	1.32755
Cebpd	chr16	15879379	15895379	2.04034	1.75352	0.286824	1.32717
Nudt3	chr17	27752397	27768397	2.59359	2.30686	0.28673	1.32673
Mybph	chr1	136082025	136098025	1.08283	0.7962	0.286634	1.32629
Psmb7	chr2	38491426	38507426	1.90827	1.62174	0.286533	1.32583
3830402I07Rik	chr13	67776481	67792481	1.44239	1.15592	0.286474	1.32555
Lass4	chr8	4485405	4501405	1.73543	1.44897	0.286457	1.32547
Arhgef10l	chr4	140196671	140212671	1.72915	1.44277	0.286382	1.32512
Arhgef10l.2	chr4	140196671	140212671	1.72915	1.44277	0.286382	1.32512
Mlycd	chr8	121910792	121926792	1.55975	1.27367	0.286084	1.32375
Spsb4	chr9	96910774	96926774	2.43218	2.14612	0.286057	1.32362
V1rb4	chr6	89835268	89851268	1.00134	0.715455	0.285888	1.32284
Surf2	chr2	26763941	26779941	3.87692	3.59109	0.285833	1.32259
Senp8	chr9	59590417	59606417	2.08314	1.79739	0.28575	1.3222
Wdr82	chr9	106065260	106081260	2.44795	2.16236	0.285587	1.32145
Slc27a6	chr18	58707894	58723894	1.0807	0.795147	0.285556	1.3213
Gngt2	chr11	95695609	95711609	1.67643	1.39091	0.285523	1.32115
Cplx3	chr9	57446039	57462039	1.00874	0.723285	0.285458	1.32085
Men1	chr19	6327039	6343039	2.21402	1.92863	0.285389	1.32053
Ccr4	chr9	114397662	114413662	0.765203	0.479901	0.285302	1.32013
1110049F12Rik	chr4	135535159	135551159	1.87525	1.58996	0.285294	1.32009
Suv420h1	chr19	3759421	3775421	1.99647	1.71121	0.285259	1.31993
Shox2	chr3	66777693	66793693	2.51186	2.22661	0.285252	1.3199
F10	chr8	13029308	13045308	0.755169	0.469966	0.285203	1.31967
Mbip	chr12	57438855	57454855	1.41077	1.12563	0.285143	1.31939
Zfp821	chr8	112221988	112237988	1.64961	1.36448	0.285127	1.31932
4933404M19Rik	chr11	77998894	78014894	2.23299	1.94787	0.285116	1.31927
Cacna1h	chr17	25562713	25578713	2.46363	2.17861	0.285018	1.31881
Ccdc42	chr11	68392539	68408539	0.940158	0.655147	0.285011	1.31878
Sept4	chr11	87386633	87402633	1.2627	0.977939	0.284757	1.3176
Eif4e3	chr6	99608765	99624765	1.26815	0.983439	0.284711	1.31739
2310007A19Rik	chr3	94269513	94285513	1.0832	0.798514	0.28469	1.3173
Slc8a3	chr12	82426167	82442167	1.37363	1.08912	0.284512	1.31647
Jak1	chr4	100929887	100945887	1.62533	1.3409	0.284427	1.31608
Rgs14	chr13	55463132	55479132	1.75468	1.4703	0.284382	1.31587
Ehd1	chr19	6268896	6284896	3.13593	2.85157	0.284365	1.31579
1110037F02Rik	chr4	11405105	11421105	1.56784	1.28348	0.284362	1.31578
G6pc	chr11	101221044	101237044	0.820423	0.536216	0.284207	1.31506
Pbld	chr10	62516365	62532365	0.909773	0.625625	0.284148	1.31479
Dock4	chr12	41164640	41180640	2.43403	2.14993	0.284097	1.31455
2310067B10Rik	chr11	115618747	115634747	2.13456	1.85069	0.283866	1.31349
Clec11a	chr7	51554264	51570264	1.94375	1.6599	0.28385	1.31341
Rars2	chr4	34554227	34570227	2.06291	1.77908	0.283828	1.31331
Mzf1	chr7	13632014	13648014	1.52198	1.23818	0.283796	1.31316
Lmo7	chr14	102121145	102137145	1.76245	1.47866	0.283793	1.31314
Kmo	chr1	177554324	177570324	1.83882	1.55503	0.283793	1.31314
Trpt1	chr19	7062823	7078823	2.44975	2.16605	0.283702	1.31273
Gngt2.2	chr11	95695982	95711982	1.61617	1.33248	0.283693	1.31268
Uchl5	chr1	145616465	145632465	2.25237	1.96869	0.283677	1.31261
B9d2	chr7	26458177	26474177	2.80258	2.51897	0.283609	1.31229
Manbal	chr2	157185354	157201354	1.45371	1.17036	0.283349	1.31109
Sez6l2	chr7	134086243	134102243	1.00853	0.725285	0.283244	1.3106
Olfr351	chr2	36707866	36723866	1.0914	0.808262	0.283142	1.31013
EG622139	chr3	144550975	144566975	0.779397	0.496281	0.283116	1.31001
Atg2a	chr19	6233668	6249668	2.37913	2.09606	0.283065	1.30978
Ksr1	chr11	78951856	78967856	2.0892	1.80614	0.283061	1.30976
Znrd1	chr17	37087373	37103373	2.6593	2.37637	0.282934	1.30917
Lhx3	chr2	26054076	26070076	1.12446	0.841572	0.282888	1.30896
Mrps11	chr7	85920196	85936196	1.95027	1.6674	0.282869	1.30887
Hoxb13	chr11	96047675	96063675	0.955418	0.672622	0.282796	1.30853
Tmem112	chr17	25708134	25724134	2.07985	1.79708	0.282774	1.30843
Ttc9b	chr7	28430943	28446943	1.1621	0.879341	0.282764	1.30838
Odf3	chr7	148025815	148041815	1.42853	1.14587	0.282664	1.30792
Dnmt1	chr9	20749317	20765317	1.72254	1.44016	0.282383	1.30662
Myoz3	chr18	60743442	60759442	1.2935	1.01119	0.282305	1.30626
Cdc42ep5	chr7	4108301	4124301	1.25365	0.971356	0.282297	1.30622
Gpr175	chr6	88844245	88860245	3.39853	3.11637	0.282161	1.30559
Cnpy3	chr17	46881149	46897149	1.3977	1.11559	0.282107	1.30535
Ccdc111	chr8	47694554	47710554	2.05572	1.77364	0.282075	1.30519
AI842396	chr11	70505657	70521657	2.21518	1.93314	0.282041	1.30504
Centa1	chr5	139793418	139809418	1.21303	0.931192	0.281834	1.30408
Plcb2	chr2	118546174	118562174	0.900434	0.618711	0.281723	1.30357
Smarcc1	chr9	110026528	110042528	1.7471	1.46541	0.281687	1.3034
Dmwd	chr7	19653549	19669549	1.85717	1.57553	0.281638	1.30317
Fxyd1.2	chr7	31832674	31848674	1.60956	1.32792	0.281637	1.30317
Fxyd1.3	chr7	31832674	31848674	1.60956	1.32792	0.281637	1.30317
Klf2	chr8	74834932	74850932	1.84764	1.56603	0.281614	1.30306
Hpca	chr4	128788002	128804002	1.04283	0.761333	0.281496	1.30252
Ldb2	chr5	45182946	45198946	1.33697	1.0555	0.281471	1.3024
Ldb2.2	chr5	45182946	45198946	1.33697	1.0555	0.281471	1.3024
Prcc	chr3	87681502	87697502	2.11866	1.83745	0.281211	1.3012
Fbxo6	chr4	147518017	147534017	1.86198	1.58096	0.281018	1.3003
Zfp575	chr7	25364660	25380660	1.90753	1.62665	0.280876	1.29965
Cyb5d1	chr11	69200848	69216848	2.77196	2.49109	0.280874	1.29964
Arl4c	chr1	90590766	90606766	2.55427	2.27351	0.280763	1.29912
Gal3st3	chr19	5290341	5306341	2.17415	1.89341	0.280745	1.29904
Dlg1	chr16	31656125	31672125	1.68728	1.40657	0.280711	1.29889
Aoah	chr13	20877988	20893988	0.608421	0.32773	0.280691	1.29879
Sox1	chr8	12387519	12403519	1.16682	0.886132	0.280687	1.29877
Tnfrsf8	chr4	144897050	144913050	0.942519	0.661834	0.280685	1.29876
Atp4a	chr7	31489251	31505251	1.46327	1.18259	0.28068	1.29874
Pla2g4b	chr2	119852328	119868328	1.43473	1.15418	0.280555	1.29816
Olfr1344	chr7	6384613	6400613	1.12335	0.842822	0.280528	1.29804
BC068157	chr8	4209312	4225312	1.6337	1.35324	0.280457	1.29771
Zp1	chr19	10987091	11003091	0.829163	0.548716	0.280447	1.29766
Mcee	chr7	71529657	71545657	2.07403	1.79364	0.28039	1.2974
Irx1	chr13	72093171	72109171	2.10092	1.82057	0.280352	1.29723
Gm608	chr16	44165510	44181510	1.80274	1.5224	0.280339	1.29716
Ly6d	chr15	74585997	74601997	0.665822	0.385574	0.280248	1.29674
Tcfeb	chr17	47914693	47930693	0.733615	0.453396	0.280219	1.29661
Mpdz	chr4	81080709	81096709	1.37637	1.09618	0.28019	1.29647
S100a10	chr3	93351039	93367039	1.49625	1.21619	0.280056	1.29585
Tmod2	chr9	75438940	75454940	0.765433	0.485415	0.280018	1.29568
Scarb1	chr5	125813444	125829444	2.27845	1.99844	0.280006	1.29562
Mag	chr7	31691851	31707851	0.928599	0.648623	0.279976	1.29549
Tmem63a	chr1	182864649	182880649	2.34056	2.06062	0.279935	1.29529
EG624219	chr9	21631954	21647954	0.740265	0.460539	0.279726	1.29433
Jarid2	chr13	44818272	44834272	3.12257	2.84288	0.27969	1.29416
2510039O18Rik	chr4	147307004	147323004	2.3358	2.05612	0.279677	1.2941
Serpind1	chr16	17323464	17339464	0.775638	0.495967	0.279671	1.29407
Dock5	chr14	68543629	68559629	1.65763	1.37804	0.279589	1.29369
Nsd1	chr13	55303143	55319143	2.80119	2.52165	0.279537	1.29345
Lnx2	chr5	147880148	147896148	2.5126	2.23318	0.279422	1.29292
Atxn7	chr14	14837005	14853005	1.38808	1.10868	0.279397	1.2928
Tmed1	chr9	21306630	21322630	1.8479	1.56856	0.279343	1.29255
Pabpnl1	chr8	125138635	125154635	0.838043	0.558778	0.279265	1.29219
Dnalc1	chr12	85447278	85463278	1.18416	0.904943	0.279222	1.29199
Fxyd5.2	chr7	31819341	31835341	1.1141	0.834948	0.279152	1.29167
Kpna4	chr3	68923014	68939014	1.76897	1.48991	0.279062	1.29126
Olfr1427	chr19	12166127	12182127	0.629467	0.350475	0.278992	1.29093
Paqr6	chr3	88160511	88176511	1.04334	0.764452	0.278887	1.29045
Pink1	chr4	137874211	137890211	1.5821	1.30336	0.278743	1.28978
Mmp28	chr11	83268463	83284463	1.62852	1.34985	0.278667	1.28943
Mmp28.2	chr11	83268463	83284463	1.62852	1.34985	0.278667	1.28943
Lig3	chr11	82586637	82602637	1.94755	1.66902	0.278534	1.28881
Lmnb2	chr10	80372990	80388990	1.72139	1.44303	0.278359	1.288
Acsl5	chr19	55319859	55335859	1.81707	1.53878	0.278293	1.2877
Mmel1	chr4	154235694	154251694	1.14069	0.862446	0.278243	1.28746
Grm6	chr11	50662326	50678326	1.37443	1.09633	0.278101	1.28681
Ankk1	chr9	49227126	49243126	0.737651	0.45958	0.278071	1.28667
Asna1	chr8	87541177	87557177	3.00857	2.73052	0.27805	1.28657
Zfp521	chr18	14123046	14139046	2.83356	2.55553	0.278033	1.28649
Hoxa7	chr6	52160572	52176572	1.51475	1.23674	0.278006	1.28637
Eefsec	chr6	88388533	88404533	1.36162	1.08368	0.277941	1.28607
Qk	chr17	10504719	10520719	3.54496	3.26717	0.277788	1.28536
Iqgap1	chr7	87940180	87956180	1.70899	1.43122	0.277774	1.28529
Rab13	chr3	90016739	90032739	2.28816	2.01069	0.277465	1.28386
Zfp384	chr6	124951823	124967823	1.95475	1.67758	0.277174	1.28252
Brsk2.2	chr7	149127991	149143991	1.04472	0.767577	0.277146	1.28239
Brsk2.3	chr7	149127991	149143991	1.04472	0.767577	0.277146	1.28239
Ccdc128	chr17	88921601	88937601	1.52959	1.25248	0.277111	1.28223
Foxo4	chrX	98441867	98457867	1.51336	1.2363	0.277062	1.282
Zdhhc4	chr5	144082905	144098905	2.03958	1.76255	0.277025	1.28183
2700059D21Rik	chr4	34489864	34505864	2.14983	1.87288	0.27695	1.28148
Tpsg1	chr17	25499529	25515529	0.73158	0.454636	0.276944	1.28145
Olfr781	chr10	128761939	128777939	1.03205	0.75514	0.276914	1.28132
Metap2	chr10	93345947	93361947	2.22475	1.94788	0.27687	1.28111
1810044A24Rik	chr15	72878240	72894240	1.65428	1.37741	0.276867	1.2811
Nags	chr11	101998901	102014901	1.46929	1.19243	0.276857	1.28105
Pld2	chr11	70345666	70361666	1.39941	1.12259	0.276817	1.28087
Ldhc	chr7	54108633	54124633	0.678394	0.401633	0.276761	1.28061
Insm1	chr2	146039847	146055847	1.91322	1.63653	0.276694	1.2803
Cadm4	chr7	25259042	25275042	1.3526	1.07612	0.276481	1.27931
Lrp3	chr7	35992364	36008364	1.02525	0.748804	0.276449	1.27916
1600021P15Rik	chr16	28921784	28937784	1.90027	1.62389	0.276384	1.27886
Cfd	chr10	79345657	79361657	0.995564	0.719377	0.276187	1.27795
Fmnl3	chr15	99192897	99208897	1.30654	1.03046	0.276082	1.27746
2011-03-09	chr10	126489240	126505240	2.60704	2.3311	0.275943	1.27683
LOC625480	chrX	8413120	8429120	0.787226	0.511392	0.275834	1.27632
Adcy7.2	chr8	90798891	90814891	0.888365	0.612626	0.275739	1.27588
Gbx1	chr5	24024666	24040666	1.05356	0.777826	0.275733	1.27585
Dhx57	chr17	80681816	80697816	1.80345	1.52775	0.2757	1.2757
Pthlh	chr6	147203913	147219913	1.4499	1.1742	0.275698	1.27569
Sar1a	chr10	61135069	61151069	1.71477	1.43922	0.275553	1.27502
Hoxa10	chr6	52176938	52192938	0.960509	0.684957	0.275552	1.27501
Txnrd2	chr16	18418510	18434510	2.22226	1.94682	0.275436	1.27448
Senp2	chr16	22001582	22017582	1.45532	1.17992	0.275403	1.27432
Tecta	chr9	42200012	42216012	0.671364	0.395974	0.27539	1.27427
Kcnn2	chr18	45711808	45727808	2.43306	2.15772	0.275338	1.27402
2300005B03Rik	chr15	74569117	74585117	1.08027	0.80495	0.275324	1.27396
Rnf122	chr8	32214318	32230318	2.11879	1.84358	0.275214	1.27345
Rbms2	chr10	127605624	127621624	1.80408	1.5289	0.275179	1.27329
Slc8a2	chr7	16707649	16723649	1.21636	0.941191	0.275165	1.27322
Bcdo2	chr9	50355243	50371243	0.726354	0.451222	0.275132	1.27307
Tmem8	chr17	26242262	26258262	1.30718	1.03213	0.275048	1.27268
Pxn	chr5	115948711	115964711	1.56821	1.29317	0.275042	1.27266
Pxn.2	chr5	115948711	115964711	1.56821	1.29317	0.275042	1.27266
Ifrd2	chr9	107482049	107498049	2.79384	2.51884	0.274999	1.27245
Frg1	chr8	42494428	42510428	1.82988	1.5549	0.274983	1.27238
Tef	chr15	81625247	81641247	1.61927	1.34429	0.274976	1.27235
Stac	chr9	111584720	111600720	1.10111	0.826261	0.274844	1.27174
Galp	chr7	6140692	6156692	0.917129	0.64246	0.274669	1.27093
Mllt1	chr17	57066811	57082811	1.7033	1.42866	0.274643	1.27081
Arrdc1	chr2	24782683	24798683	1.46903	1.19459	0.274445	1.26989
Frmd5	chr2	121624793	121640793	1.79925	1.52482	0.274434	1.26984
Slc45a2	chr15	10922476	10938476	0.682279	0.407973	0.274306	1.26925
Dcp1a	chr14	31284751	31300751	1.69216	1.41804	0.274118	1.26838
4931406H21Rik	chr14	26398290	26414290	1.2047	0.930629	0.274071	1.26816
Ippk	chr13	49508680	49524680	2.06399	1.79001	0.273985	1.26777
F7	chr8	13018046	13034046	0.663872	0.389972	0.2739	1.26737
Grwd1	chr7	53078159	53094159	2.02043	1.74655	0.273881	1.26728
Efhd1	chr1	89152939	89168939	1.41097	1.13712	0.273846	1.26712
Bcl2l2	chr14	55494262	55510262	2.37483	2.10099	0.273836	1.26707
Vgll4	chr6	114863770	114879770	2.6186	2.34492	0.273683	1.26636
Rbmx2	chrX	46040181	46056181	1.15817	0.884555	0.27362	1.26608
Eif1ad	chr19	5358813	5374813	2.22586	1.95225	0.27361	1.26603
Rps6ka5	chr12	101955238	101971238	1.7998	1.52622	0.273581	1.26589
2900046G09Rik	chr16	20687130	20703130	1.41421	1.14066	0.273547	1.26574
Ddx46	chr13	55728388	55744388	1.42577	1.15243	0.273336	1.26476
Gpr132	chr12	114091127	114107127	0.720388	0.447097	0.273291	1.26455
Trpm1.2	chr7	71336117	71352117	0.749337	0.476095	0.273242	1.26433
9930023K05Rik	chr19	56528130	56544130	0.755257	0.482035	0.273222	1.26423
LOC100042811	chr13	101506533	101522533	1.7126	1.43947	0.273128	1.2638
Tlx3	chr11	33095459	33111459	1.2343	0.96119	0.273111	1.26372
Eif3f	chr7	116069930	116085930	1.84925	1.57615	0.273099	1.26367
Tdpoz2	chr3	93448585	93464585	0.865283	0.592213	0.27307	1.26353
Prlh	chr1	92841685	92857685	0.690233	0.417184	0.273049	1.26343
Gab2	chr7	104222261	104238261	1.79566	1.52275	0.272907	1.26278
Dhh	chr15	98720971	98736971	2.38227	2.10937	0.2729	1.26274
Trpm2	chr10	77422202	77438202	0.996814	0.72408	0.272734	1.26198
Myo18a	chr11	77582767	77598767	1.00777	0.735079	0.272695	1.26179
Chd4	chr6	125038181	125054181	2.48684	2.2142	0.272642	1.26155
Arhgef4	chr1	34850567	34866567	1.40589	1.13332	0.272569	1.26121
Shc4	chr2	125541884	125557884	1.6978	1.42535	0.272447	1.26065
Thop1	chr10	80524895	80540895	1.25649	0.984068	0.272426	1.26055
Arhgef12	chr9	42905801	42921801	2.52093	2.24861	0.272317	1.26005
Dennd2a	chr6	39499833	39515833	2.11528	1.8432	0.272079	1.25894
Rad23a	chr8	87356540	87372540	3.44164	3.16961	0.272027	1.2587
Aldh3b1	chr19	3921716	3937716	1.37563	1.10368	0.27195	1.25835
Tpst2	chr5	112697746	112713746	1.83247	1.56065	0.271823	1.25776
BC066107	chr17	33020548	33036548	1.49241	1.22074	0.271672	1.25706
Serpina3c	chr12	105384082	105400082	0.859593	0.588027	0.271566	1.25657
Myh11	chr16	14283456	14299456	0.942771	0.671208	0.271563	1.25656
Nudt22	chr19	7062527	7078527	2.48939	2.21786	0.271528	1.25639
Elovl6	chr3	129227304	129243304	2.43962	2.16812	0.271502	1.25627
Olfr20	chr11	73159257	73175257	0.811632	0.540142	0.27149	1.25622
2310005N01Rik	chr4	124754391	124770391	1.66075	1.38929	0.271462	1.25609
Myh7b	chr2	155428948	155444948	2.39	2.11862	0.271376	1.25569
Rorc	chr3	94168708	94184708	1.20585	0.934504	0.271351	1.25557
Rnaseh2a	chr8	87481910	87497910	3.02054	2.7492	0.271344	1.25554
Dab2ip.2	chr2	35469501	35485501	2.34625	2.075	0.271246	1.25509
Zfp58	chr13	67593458	67609458	1.4962	1.22511	0.271091	1.25437
Sfrs5	chr12	82038491	82054491	1.79668	1.52559	0.271088	1.25436
Sfrs5.2	chr12	82038491	82054491	1.79668	1.52559	0.271088	1.25436
Sfrs5.3	chr12	82038491	82054491	1.79668	1.52559	0.271088	1.25436
Dcdc2a	chr13	25139873	25155873	1.90217	1.63115	0.271018	1.25404
Mtmr14	chr6	113179837	113195837	1.35903	1.0881	0.270931	1.25363
Lyzl4	chr9	121542684	121558684	1.31625	1.04533	0.270921	1.25358
Ubxd3	chr4	138285082	138301082	0.828282	0.557363	0.270919	1.25358
Vps4a	chr8	109547226	109563226	1.35482	1.08392	0.270901	1.25349
Apln	chrX	45380029	45396029	1.08779	0.817087	0.270698	1.25255
Pdgfa	chr5	139462907	139478907	3.06425	2.79358	0.270669	1.25242
Raver1	chr9	20888432	20904432	2.02556	1.75489	0.270669	1.25242
Morn2	chr17	80681552	80697552	1.80345	1.53282	0.27063	1.25224
Hhatl	chr9	121693502	121709502	0.913385	0.642811	0.270574	1.25198
Mfsd2	chr4	122630413	122646413	1.61298	1.34242	0.270556	1.2519
Rab11fip4	chr11	79396714	79412714	1.10023	0.829745	0.27048	1.25154
Scgb1c1	chr7	148023464	148039464	0.854368	0.583964	0.270404	1.25119
Kctd10	chr5	114822480	114838480	2.73283	2.46247	0.270362	1.251
Map3k7ip1	chr15	79955584	79971584	2.08994	1.8197	0.270241	1.25044
Zfp82	chr7	30849842	30865842	1.54597	1.27574	0.270227	1.25038
Cldn5	chr16	18768940	18784940	1.29631	1.02619	0.270125	1.2499
Commd7	chr2	153450467	153466467	1.54999	1.28	0.269986	1.24926
Eif3eip	chr15	78897653	78913653	1.65576	1.38579	0.269967	1.24917
Lmna.2	chr3	88289221	88305221	1.49255	1.22267	0.269876	1.24875
Usp47	chr7	119159020	119175020	2.23233	1.96254	0.269795	1.24838
1110013L07Rik	chr3	88979147	88995147	2.40077	2.13099	0.269781	1.24831
Mrps36	chr13	101506590	101522590	1.71209	1.44247	0.269617	1.24755
Slc22a3	chr17	12692570	12708570	1.28383	1.01431	0.269521	1.24711
Gusb	chr5	130470698	130486698	1.54305	1.27355	0.269502	1.24702
Kif17	chr4	137810166	137826166	1.40611	1.13662	0.269491	1.24697
1700022C21Rik	chr17	37087537	37103537	2.63599	2.36651	0.269483	1.24693
Gng11	chr6	3945987	3961987	1.35394	1.08446	0.26948	1.24692
Ankrd33	chr15	100938186	100954186	0.713312	0.443882	0.26943	1.24669
Prdm13	chr4	21605110	21621110	1.43372	1.16436	0.269361	1.24637
Centd3	chr18	38149228	38165228	1.38418	1.11499	0.269195	1.2456
Olfr1203	chr2	88663276	88679276	0.656195	0.387097	0.269098	1.24515
2610024E20Rik	chr18	34658477	34674477	2.17222	1.90312	0.269096	1.24514
Vmn2r104	chr17	20177169	20193169	1.16585	0.896756	0.269093	1.24513
Ttc8	chr12	100150799	100166799	1.28655	1.01768	0.268867	1.24408
Setd7	chr3	51356745	51372745	2.82589	2.55709	0.268799	1.24377
Fbxo39	chr11	72119946	72135946	0.973733	0.705021	0.268712	1.24337
Scnn1a	chr6	125263871	125279871	1.23864	0.969939	0.268706	1.24334
Arrdc3	chr13	81014683	81030683	3.03787	2.76919	0.268678	1.2432
Cd6	chr19	10896548	10912548	0.68917	0.420541	0.268629	1.24298
Cd6.2	chr19	10896548	10912548	0.68917	0.420541	0.268629	1.24298
Lipe	chr7	26167125	26183125	1.67851	1.40991	0.268602	1.24286
Trove2	chr1	145616181	145632181	2.24847	1.97988	0.268587	1.24279
1110002B05Rik	chr12	55749559	55765559	1.85076	1.58234	0.268419	1.24201
Esx1	chrX	133646865	133662865	1.01835	0.749946	0.268403	1.24193
Scamp3	chr3	88973407	88989407	2.3308	2.0625	0.268302	1.24147
Uchl1	chr5	67059527	67075527	1.60683	1.33876	0.268067	1.24038
Spsb3	chr17	25016426	25032426	3.53205	3.26405	0.268002	1.24008
Rpl7l1	chr17	46911605	46927605	1.75505	1.48716	0.267892	1.23957
Ndrg4	chr8	98218963	98234963	2.14891	1.88107	0.267835	1.23931
Ttll1	chr15	83333307	83349307	1.33239	1.06456	0.267831	1.23929
Scn4b	chr9	44939125	44955125	1.53103	1.26329	0.267737	1.23885
Arl5a	chr2	52272394	52288394	2.15686	1.88913	0.26773	1.23882
Sfxn5	chr6	85275413	85291413	1.91415	1.64656	0.267589	1.23817
Tmem108	chr9	103656130	103672130	2.14178	1.87438	0.267399	1.23729
Zfp277.2	chr12	41164367	41180367	2.42973	2.16236	0.267368	1.23714
Lgals3bp	chr11	118255245	118271245	0.887018	0.619692	0.267326	1.23695
Atp6v0c	chr17	24298374	24314374	2.89466	2.62734	0.267319	1.23692
D10Ertd610e	chr10	126619075	126635075	2.39985	2.13274	0.267106	1.23593
Nav2.2	chr7	56493559	56509559	2.38958	2.12249	0.267092	1.23587
Zfp277	chr12	41164361	41180361	2.42945	2.16236	0.267086	1.23584
Bax	chr7	52714268	52730268	2.19488	1.92782	0.267055	1.2357
Fscn2	chr11	120214848	120230848	1.28702	1.02	0.26702	1.23554
H2-M3	chr17	37399179	37415179	1.26293	0.995934	0.266999	1.23544
Gfra2	chr14	71281937	71297937	1.85763	1.59078	0.266854	1.23477
Nrcam	chr12	45421975	45437975	1.51392	1.24711	0.266807	1.23455
Ttc8.2	chr12	100150822	100166822	1.28655	1.01977	0.266777	1.23441
Btbd6	chr12	114206774	114222774	1.63208	1.36535	0.266733	1.23421
Tpi1	chr6	124756430	124772430	2.87667	2.61002	0.266649	1.23382
Isoc1	chr18	58811136	58827136	1.72846	1.46191	0.266554	1.23338
ORF9	chr16	97718543	97734543	0.714375	0.447837	0.266538	1.23331
Tmem30b	chr12	74639382	74655382	1.40005	1.13368	0.266371	1.23253
Usp49	chr17	47759639	47775639	1.85597	1.58964	0.266329	1.23234
Mcfd2.2	chr17	87657255	87673255	1.76407	1.49778	0.266293	1.23217
Cxcl1	chr5	91312336	91328336	1.23023	0.964002	0.266229	1.23188
2310021P13Rik	chr14	21518774	21534774	3.17645	2.91026	0.266191	1.2317
Rps6ka1	chr4	133435714	133451714	1.6102	1.34408	0.266121	1.23138
Lypd3	chr7	25413589	25429589	1.37753	1.11143	0.266102	1.23129
Atp5d	chr10	79597060	79613060	4.30708	4.041	0.266081	1.23119
Hdac7a	chr15	97654102	97670102	2.25102	1.985	0.26602	1.23091
D11Bwg0517e	chr11	118762886	118778886	1.22047	0.954503	0.265967	1.23066
D11Bwg0517e.2	chr11	118762886	118778886	1.22047	0.954503	0.265967	1.23066
D11Bwg0517e.3	chr11	118762886	118778886	1.22047	0.954503	0.265967	1.23066
Ibsp	chr5	104720306	104736306	0.776903	0.510966	0.265937	1.23052
Rin3	chr12	103513284	103529284	1.72814	1.46247	0.265668	1.22928
Brd2	chr17	34249328	34265328	4.52264	4.25698	0.265661	1.22925
Ehd2	chr7	16544884	16560884	1.37559	1.10993	0.265656	1.22922
Vstm2l	chr2	157732389	157748389	0.795677	0.530034	0.265643	1.22916
Dci	chr17	24555628	24571628	1.67181	1.40619	0.265618	1.22905
Ubr5	chr15	38000608	38016608	2.06622	1.8007	0.265516	1.22857
Ubr5.2	chr15	38000608	38016608	2.06622	1.8007	0.265516	1.22857
Pcp2	chr8	3617282	3633282	2.47287	2.20736	0.265511	1.22855
Dock3	chr9	107126240	107142240	1.25927	0.99377	0.265499	1.2285
C330019G07Rik	chr5	33162324	33178324	0.731903	0.466461	0.265442	1.22823
Arnt2	chr7	91550469	91566469	1.28998	1.02457	0.26541	1.22809
Dixdc1	chr9	50528080	50544080	1.75787	1.49247	0.265402	1.22805
Cd160	chr3	96610416	96626416	1.02161	0.756265	0.26534	1.22776
Whrn	chr4	63086356	63102356	0.967954	0.702686	0.265268	1.22743
Whrn.2	chr4	63086356	63102356	0.967954	0.702686	0.265268	1.22743
Mon1b.2	chr8	116151699	116167699	2.23233	1.96738	0.264955	1.22598
Acpl2	chr9	96781841	96797841	1.95128	1.68633	0.264953	1.22597
0610009O03Rik	chr5	34971763	34987763	1.44723	1.1823	0.264927	1.22585
Olfr328	chr11	58357739	58373739	0.615676	0.350826	0.26485	1.22549
Ptp4a3	chr15	73570842	73586842	2.52102	2.25623	0.264786	1.2252
Pth2	chr7	52428552	52444552	1.44667	1.18192	0.264752	1.22504
Pycrl	chr15	75743990	75759990	1.94342	1.67871	0.264714	1.22487
Cd63	chr10	128337975	128353975	1.66653	1.40191	0.264621	1.22444
Plekha2	chr8	26204204	26220204	2.59677	2.33217	0.264602	1.22435
Mafb	chr2	160184738	160200738	2.50964	2.24505	0.264592	1.2243
Rap1gap	chr4	137229618	137245618	0.97915	0.714619	0.264531	1.22402
Vil1	chr1	74447980	74463980	0.693333	0.428866	0.264467	1.22372
1110014J01Rik	chr15	82945193	82961193	1.48224	1.21779	0.264447	1.22363
Tmem47.2	chrX	78308055	78324055	1.43347	1.16905	0.26442	1.2235
Surf6	chr2	26750333	26766333	2.72747	2.4631	0.264374	1.22329
Igf2	chr7	149837394	149853394	2.88055	2.61627	0.264284	1.22288
[truncated: 19,073 more rows]

## Sheet: GO 
Table S3: GO analysis of gene promoters with significantly lower H3K4me3 levels (z-score >2) in heart tissue of Nkx2.5::Cre driven Ronin knockout embryos at E11.5 when compared with controls.
GO database (2017-06-29)	GO category	Mus musculus - REFLIST (22322)	# of genes present	Expected	Over/under	Fold Enrichment	P-value
GO Biologocal Process Complete	negative regulation of cardiac muscle cell apoptotic process (GO:0010667)	27	6	0.41	+	14.7	0.0369
Bonferroni count: 8458	sarcomere organization (GO:0045214)	37	8	0.56	+	14.3	0.00114
	cardiac muscle contraction (GO:0060048)	68	11	1.03	+	10.7	9.82e-05
	myofibril assembly (GO:0030239)	57	9	0.86	+	10.44	0.00259
	heart contraction (GO:0060047)	81	11	1.22	+	8.98	0.000565
	cardiac ventricle morphogenesis (GO:0003208)	78	10	1.18	+	8.48	0.00376
	heart process (GO:0003015)	87	11	1.32	+	8.36	0.00115
	striated muscle cell development (GO:0055002)	132	16	2	+	8.02	2.98e-06
	striated muscle contraction (GO:0006941)	103	12	1.56	+	7.7	0.000739
	cellular component assembly involved in morphogenesis (GO:0010927)	91	10	1.38	+	7.27	0.0148
	muscle cell development (GO:0055001)	149	16	2.25	+	7.1	1.65e-05
	cardiac chamber morphogenesis (GO:0003206)	131	14	1.98	+	7.07	0.00018
	actomyosin structure organization (GO:0031032)	96	10	1.45	+	6.89	0.0236
	cardiac chamber development (GO:0003205)	176	17	2.66	+	6.39	2.44e-05
	striated muscle cell differentiation (GO:0051146)	199	19	3.01	+	6.31	3.43e-06
	cardiocyte differentiation (GO:0035051)	123	11	1.86	+	5.91	0.032
	cardiac muscle tissue development (GO:0048738)	181	15	2.74	+	5.48	0.00148
	regulation of heart contraction (GO:0008016)	163	13	2.46	+	5.27	0.0148
	muscle contraction (GO:0006936)	178	14	2.69	+	5.2	0.00699
	muscle cell differentiation (GO:0042692)	273	21	4.13	+	5.09	1.84e-05
	regulation of muscle system process (GO:0090257)	211	15	3.19	+	4.7	0.00982
	muscle system process (GO:0003012)	228	15	3.45	+	4.35	0.025
	muscle structure development (GO:0061061)	461	29	6.97	+	4.16	1.6e-06
	muscle tissue development (GO:0060537)	320	19	4.84	+	3.93	0.00552
	striated muscle tissue development (GO:0014706)	304	18	4.6	+	3.92	0.0113
	regulation of system process (GO:0044057)	486	27	7.35	+	3.67	9.24e-05
	actin filament-based process (GO:0030029)	459	25	6.94	+	3.6	0.000478
	heart development (GO:0007507)	519	28	7.85	+	3.57	9.07e-05
	circulatory system development (GO:0072359)	838	38	12.67	+	3	2.23e-05
	regulation of cellular localization (GO:0060341)	889	36	13.44	+	2.68	0.000986
	regulation of protein localization (GO:0032880)	1017	37	15.38	+	2.41	0.00847
	regulation of transport (GO:0051049)	1849	61	27.96	+	2.18	6.05e-05
	tissue development (GO:0009888)	1519	48	22.97	+	2.09	0.0105
	cell development (GO:0048468)	1534	47	23.2	+	2.03	0.0312
	regulation of cell differentiation (GO:0045595)	1665	51	25.18	+	2.03	0.0115
	regulation of transcription from RNA polymerase II promoter (GO:0006357)	1797	55	27.17	+	2.02	0.00421
	regulation of localization (GO:0032879)	2559	78	38.69	+	2.02	1.04e-05
	positive regulation of gene expression (GO:0010628)	1721	52	26.02	+	2	0.0132
	heterocycle biosynthetic process (GO:0018130)	2206	64	33.36	+	1.92	0.0027
	nucleobase-containing compound biosynthetic process (GO:0034654)	2139	62	32.34	+	1.92	0.00444
	transcription, DNA-templated (GO:0006351)	1903	55	28.77	+	1.91	0.024
	nucleic acid-templated transcription (GO:0097659)	1904	55	28.79	+	1.91	0.0244
	RNA biosynthetic process (GO:0032774)	1907	55	28.84	+	1.91	0.0255
	organic cyclic compound biosynthetic process (GO:1901362)	2318	66	35.05	+	1.88	0.00331
	aromatic compound biosynthetic process (GO:0019438)	2213	63	33.46	+	1.88	0.0065
	animal organ development (GO:0048513)	2801	79	42.35	+	1.87	0.000247
	regulation of biological quality (GO:0065008)	3267	92	49.4	+	1.86	1.2e-05
	cellular nitrogen compound biosynthetic process (GO:0044271)	2574	71	38.92	+	1.82	0.00353
	regulation of multicellular organismal process (GO:0051239)	2737	75	41.39	+	1.81	0.00196
	regulation of developmental process (GO:0050793)	2346	64	35.47	+	1.8	0.0218
	positive regulation of macromolecule metabolic process (GO:0010604)	2813	76	42.53	+	1.79	0.00277
	RNA metabolic process (GO:0016070)	2660	71	40.22	+	1.77	0.0118
	cellular macromolecule biosynthetic process (GO:0034645)	2676	71	40.46	+	1.75	0.0146
	macromolecule biosynthetic process (GO:0009059)	2711	71	40.99	+	1.73	0.0232
	anatomical structure development (GO:0048856)	4785	124	72.35	+	1.71	8.15e-07
	positive regulation of nitrogen compound metabolic process (GO:0051173)	2752	71	41.61	+	1.71	0.0392
	negative regulation of cellular process (GO:0048523)	4177	107	63.16	+	1.69	6.43e-05
	cell differentiation (GO:0030154)	3416	87	51.65	+	1.68	0.00385
	regulation of gene expression (GO:0010468)	3825	97	57.84	+	1.68	0.000754
	cellular biosynthetic process (GO:0044249)	3394	86	51.32	+	1.68	0.00571
	regulation of transcription, DNA-templated (GO:0006355)	3086	78	46.66	+	1.67	0.0249
	cellular developmental process (GO:0048869)	3485	88	52.7	+	1.67	0.00466
	single-organism developmental process (GO:0044767)	5073	128	76.71	+	1.67	2.01e-06
	positive regulation of metabolic process (GO:0009893)	3058	77	46.24	+	1.67	0.0339
	system development (GO:0048731)	3933	99	59.47	+	1.66	0.000749
	regulation of nucleic acid-templated transcription (GO:1903506)	3102	78	46.9	+	1.66	0.0303
	biosynthetic process (GO:0009058)	3541	89	53.54	+	1.66	0.00478
	regulation of RNA biosynthetic process (GO:2001141)	3108	78	47	+	1.66	0.0325
	developmental process (GO:0032502)	5112	128	77.3	+	1.66	3.37e-06
	nucleic acid metabolic process (GO:0090304)	3083	77	46.62	+	1.65	0.0457
	single-multicellular organism process (GO:0044707)	5175	129	78.25	+	1.65	3.68e-06
	multicellular organism development (GO:0007275)	4498	112	68.01	+	1.65	0.000117
	regulation of cellular macromolecule biosynthetic process (GO:2000112)	3471	86	52.48	+	1.64	0.0145
	regulation of macromolecule biosynthetic process (GO:0010556)	3574	88	54.04	+	1.63	0.0136
	nucleobase-containing compound metabolic process (GO:0006139)	3540	87	53.53	+	1.63	0.0172
	heterocycle metabolic process (GO:0046483)	3667	90	55.45	+	1.62	0.0113
	cellular macromolecule metabolic process (GO:0044260)	5396	132	81.59	+	1.62	7.09e-06
	organic substance biosynthetic process (GO:1901576)	3479	85	52.61	+	1.62	0.0299
	negative regulation of biological process (GO:0048519)	4604	112	69.62	+	1.61	0.000428
	regulation of cellular biosynthetic process (GO:0031326)	3762	91	56.88	+	1.6	0.0178
	cellular aromatic compound metabolic process (GO:0006725)	3721	89	56.26	+	1.58	0.0385
	regulation of biosynthetic process (GO:0009889)	3818	91	57.73	+	1.58	0.0332
	organic cyclic compound metabolic process (GO:1901360)	3909	93	59.11	+	1.57	0.0267
	regulation of macromolecule metabolic process (GO:0060255)	5292	125	80.02	+	1.56	0.000245
	positive regulation of biological process (GO:0048518)	5290	123	79.99	+	1.54	0.000867
	regulation of nitrogen compound metabolic process (GO:0051171)	5141	119	77.74	+	1.53	0.00209
	positive regulation of cellular process (GO:0048522)	4802	111	72.61	+	1.53	0.00738
	regulation of metabolic process (GO:0019222)	5736	132	86.73	+	1.52	0.000381
	regulation of primary metabolic process (GO:0080090)	5268	121	79.66	+	1.52	0.00236
	macromolecule metabolic process (GO:0043170)	6113	139	92.43	+	1.5	0.000265
	cellular component organization (GO:0016043)	4620	105	69.86	+	1.5	0.0382
	regulation of cellular metabolic process (GO:0031323)	5382	121	81.38	+	1.49	0.00764
	nitrogen compound metabolic process (GO:0006807)	6786	151	102.61	+	1.47	0.000169
	cellular metabolic process (GO:0044237)	7109	158	107.49	+	1.47	5.82e-05
	primary metabolic process (GO:0044238)	7337	160	110.94	+	1.44	0.000176
	organic substance metabolic process (GO:0071704)	7692	167	116.31	+	1.44	8.07e-05
	metabolic process (GO:0008152)	8159	172	123.37	+	1.39	0.000379
	single-organism cellular process (GO:0044763)	8646	181	130.73	+	1.38	0.000171
	regulation of biological process (GO:0050789)	10837	216	163.86	+	1.32	6.19e-05
	regulation of cellular process (GO:0050794)	10246	203	154.93	+	1.31	0.000829
	cellular process (GO:0009987)	13696	270	207.09	+	1.3	9.19e-10
	biological regulation (GO:0065007)	11341	222	171.49	+	1.29	0.000152
	single-organism process (GO:0044699)	12169	232	184.01	+	1.26	0.00052
	Unclassified (UNCLASSIFIED)	1683	9	25.45	-	0.35	0
	sensory perception (GO:0007600)	1763	3	26.66	-	< 0.2	3.26e-05
GO Molecular Function Complete	nitric-oxide synthase binding (GO:0050998)	20	5	0.3	+	16.53	0.0487
Bonferroni count: 3049	transcriptional activator activity, RNA polymerase II core promoter proximal region sequence-specific binding (GO:0001077)	281	16	4.25	+	3.77	0.0255
	transcription factor activity, RNA polymerase II core promoter proximal region sequence-specific binding (GO:0000982)	413	21	6.24	+	3.36	0.00593
	transcriptional activator activity, RNA polymerase II transcription regulatory region sequence-specific binding (GO:0001228)	403	20	6.09	+	3.28	0.0149
	RNA polymerase II regulatory region sequence-specific DNA binding (GO:0000977)	627	27	9.48	+	2.85	0.00478
	RNA polymerase II regulatory region DNA binding (GO:0001012)	633	27	9.57	+	2.82	0.0057
	RNA polymerase II transcription factor activity, sequence-specific DNA binding (GO:0000981)	729	31	11.02	+	2.81	0.00102
	transcription regulatory region sequence-specific DNA binding (GO:0000976)	701	29	10.6	+	2.74	0.00426
	protein kinase binding (GO:0019901)	633	26	9.57	+	2.72	0.0172
	sequence-specific double-stranded DNA binding (GO:1990837)	733	30	11.08	+	2.71	0.00346
	kinase binding (GO:0019900)	706	28	10.68	+	2.62	0.0143
	cytoskeletal protein binding (GO:0008092)	863	32	13.05	+	2.45	0.0117
	double-stranded DNA binding (GO:0003690)	815	30	12.32	+	2.43	0.0274
	transcription regulatory region DNA binding (GO:0044212)	852	31	12.88	+	2.41	0.0242
	regulatory region DNA binding (GO:0000975)	854	31	12.91	+	2.4	0.0253
	regulatory region nucleic acid binding (GO:0001067)	857	31	12.96	+	2.39	0.0271
	sequence-specific DNA binding (GO:0043565)	1005	35	15.2	+	2.3	0.0158
	protein dimerization activity (GO:0046983)	1291	41	19.52	+	2.1	0.0217
	enzyme binding (GO:0019899)	2010	59	30.39	+	1.94	0.00213
	cation binding (GO:0043169)	3471	85	52.48	+	1.62	0.00984
	ion binding (GO:0043167)	5273	129	79.73	+	1.62	4.63e-06
	nucleic acid binding (GO:0003676)	3366	82	50.9	+	1.61	0.0191
	metal ion binding (GO:0046872)	3375	82	51.03	+	1.61	0.0212
	organic cyclic compound binding (GO:0097159)	5236	126	79.17	+	1.59	2.36e-05
	heterocyclic compound binding (GO:1901363)	5142	123	77.75	+	1.58	5.85e-05
	protein binding (GO:0005515)	8365	196	126.49	+	1.55	3.97e-11
	binding (GO:0005488)	12580	272	190.22	+	1.43	1.05e-17
	Unclassified (UNCLASSIFIED)	1861	12	28.14	-	0.43	0
GO Cellular Component Complete	T-tubule (GO:0030315)	61	8	0.92	+	8.67	0.00704
Bonferroni count: 1308	I band (GO:0031674)	133	15	2.01	+	7.46	4.29e-06
	Z disc (GO:0030018)	118	13	1.78	+	7.29	6.29e-05
	sarcolemma (GO:0042383)	148	16	2.24	+	7.15	2.32e-06
	plasma membrane raft (GO:0044853)	109	10	1.65	+	6.07	0.011
	sarcomere (GO:0030017)	183	16	2.77	+	5.78	4.31e-05
	contractile fiber part (GO:0044449)	197	17	2.98	+	5.71	1.93e-05
	myofibril (GO:0030016)	207	17	3.13	+	5.43	3.91e-05
	contractile fiber (GO:0043292)	221	17	3.34	+	5.09	9.85e-05
	membrane microdomain (GO:0098857)	343	18	5.19	+	3.47	0.00907
	membrane raft (GO:0045121)	343	18	5.19	+	3.47	0.00907
	membrane region (GO:0098589)	413	20	6.24	+	3.2	0.00909
	postsynapse (GO:0098794)	468	21	7.08	+	2.97	0.0167
	cell junction (GO:0030054)	1214	41	18.36	+	2.23	0.00212
	intracellular non-membrane-bounded organelle (GO:0043232)	3822	100	57.79	+	1.73	1.34e-05
	non-membrane-bounded organelle (GO:0043228)	3822	100	57.79	+	1.73	1.34e-05
	nucleus (GO:0005634)	6435	157	97.3	+	1.61	5.95e-09
	macromolecular complex (GO:0032991)	4910	114	74.24	+	1.54	0.000584
	intracellular membrane-bounded organelle (GO:0043231)	9700	208	146.67	+	1.42	1.76e-08
	organelle part (GO:0044422)	6832	146	103.31	+	1.41	0.000819
	intracellular organelle (GO:0043229)	11238	238	169.93	+	1.4	4.53e-11
	cytoplasmic part (GO:0044444)	7682	162	116.16	+	1.39	0.000238
	cytoplasm (GO:0005737)	10254	214	155.05	+	1.38	9.88e-08
	membrane-bounded organelle (GO:0043227)	11337	236	171.42	+	1.38	8.17e-10
	organelle (GO:0043226)	12266	255	185.47	+	1.37	3.78e-12
	intracellular organelle part (GO:0044446)	6604	137	99.86	+	1.37	0.0136
	intracellular (GO:0005622)	12977	268	196.22	+	1.37	1.08e-13
	intracellular part (GO:0044424)	12867	265	194.56	+	1.36	5.36e-13
	cell part (GO:0044464)	15140	300	228.93	+	1.31	8.04e-17
	cell (GO:0005623)	15144	300	228.99	+	1.31	8.53e-17
	cellular_component (GO:0005575)	20786	332	314.3	+	1.06	0.00337
	Unclassified (UNCLASSIFIED)	1435	4	21.7	-	< 0.2	0
Reactome Pathways	Cardiac conduction (R-MMU-5576891)	98	10	1.48	+	6.75	0.00493
Bonferroni count: 1476	Muscle contraction (R-MMU-397014)	156	14	2.36	+	5.94	0.000259
	Unclassified (UNCLASSIFIED)	14418	179	218.01	-	0.82	0
PANTHER Pathways	Unclassified (UNCLASSIFIED)	19621	274	296.69	-	0.92	0
Bonferroni count: 158
PANTHER GO-Slim Molecular Function	receptor activity (GO:0004872)	2044	12	30.91	-	0.39	0.00934
Bonferroni count: 177	signal transducer activity (GO:0004871)	1373	5	20.76	-	0.24	0.00478
PANTHER GO-Slim Biological Process	heart development (GO:0007507)	144	11	2.18	+	5.05	0.00389
Bonferroni count: 240	muscle contraction (GO:0006936)	152	10	2.3	+	4.35	0.0317
	apoptotic process (GO:0006915)	374	18	5.66	+	3.18	0.0052
	death (GO:0016265)	387	18	5.85	+	3.08	0.00806
	cell death (GO:0008219)	387	18	5.85	+	3.08	0.00806
	mesoderm development (GO:0007498)	427	19	6.46	+	2.94	0.00883
	developmental process (GO:0032502)	1892	60	28.61	+	2.1	9.55e-06
	metabolic process (GO:0008152)	6472	136	97.86	+	1.39	0.00137
	primary metabolic process (GO:0044238)	5565	115	84.15	+	1.37	0.0256
	Unclassified (UNCLASSIFIED)	9580	110	144.86	-	0.76	0
	sensory perception of chemical stimulus (GO:0007606)	1067	1	16.13	-	< 0.2	0.000284
PANTHER GO-Slim Cellular Component	intracellular (GO:0005622)	4288	90	64.84	+	1.39	0.0314
Bonferroni count: 61	Unclassified (UNCLASSIFIED)	14998	216	226.78	-	0.95	0
PANTHER Protien Class	Unclassified (UNCLASSIFIED)	12258	143	185.35	-	0.77	0
Bonferroni count: 202
